# Supplementary material for: Monitoring of Rice Transcriptional Responses to Contrasted Colonizing Patterns of Phytobeneficial Burkholderia s.l. Reveals a Temporal Shift in JA Systemic Response
Source: Front Plant Sci. 2019 Sep 24;10:1141. doi: 10.3389/fpls.2019.01141 (PMC6769109; doi:10.3389/fpls.2019.01141)
Supplement: Supplementary file 5 [file Table_5.xls]

## Sheet: Feuil1
Supplementary Table 5 : Gene Ontology term enrichment analysis of differentially expressed genes specifically regulated by each strain in leaves
Condition	Regulation	Category	Term	pval	Ratio	%genome	%query	term_size	query_size	intersection_size	effective_domain_size
P. kururiensis	Up	Peptide synthesis	peptide metabolic process	1.51879e-23	2.92476	0.0527053	0.15415	941	759	117	17854
P. kururiensis	Up	Peptide synthesis	peptide biosynthetic process	6.15826e-23	3.08595	0.045256	0.139657	808	759	106	17854
P. kururiensis	Up	Peptide synthesis	translation	1.75421e-22	3.08889	0.0443598	0.137022	792	759	104	17854
P. kururiensis	Up	Peptide synthesis	cellular amide metabolic process	2.56924e-21	2.68458	0.0598745	0.160738	1069	759	122	17854
P. kururiensis	Up	Peptide synthesis	amide biosynthetic process	3.09893e-21	2.90342	0.0490086	0.142292	875	759	108	17854
P. kururiensis	Up	Biosynthesis	organonitrogen compound biosynthetic process	5.26399e-17	2.12828	0.0940966	0.200264	1680	759	152	17854
P. kururiensis	Up	Peptide synthesis	cytoplasmic translation	3.27562e-09	5.58964	0.005657	0.0316206	101	759	24	17854
P. kururiensis	Up	Biosynthesis	organic substance biosynthetic process	1.62245e-05	1.32672	0.276073	0.366271	4929	759	278	17854
P. kururiensis	Up	Biosynthesis	cellular nitrogen compound biosynthetic process	2.08305e-05	1.40204	0.20298	0.284585	3624	759	216	17854
P. kururiensis	Up	Biosynthesis	cellular biosynthetic process	0.000115264	1.31064	0.269407	0.353096	4810	759	268	17854
P. kururiensis	Up	Peptide synthesis	ribosomal large subunit biogenesis	0.00014483	4.06307	0.00616108	0.0250329	110	759	19	17854
P. kururiensis	Up	Biosynthesis	biosynthetic process	0.000149135	1.2898	0.292147	0.376812	5216	759	286	17854
P. kururiensis	Up	Peptide synthesis	ribosome assembly	0.000220875	3.79404	0.00694522	0.0263505	124	759	20	17854
P. kururiensis	Up	Transport	protein localization to endoplasmic reticulum	0.00173313	5.22735	0.00302453	0.0158103	54	759	12	17854
P. kururiensis	Up	Biosynthesis	cellular macromolecule biosynthetic process	0.0024061	1.33446	0.201411	0.268775	3596	759	204	17854
P. kururiensis	Up	Biosynthesis	macromolecule biosynthetic process	0.00257284	1.32931	0.205164	0.272727	3663	759	207	17854
P. kururiensis	Up	Hormone	response to jasmonic acid	0.00394792	4.49705	0.00380867	0.0171278	68	759	13	17854
P. kururiensis	Up	Peptide synthesis	ribosomal large subunit assembly	0.00414656	5.28069	0.00274448	0.0144928	49	759	11	17854
P. kururiensis	Up	Transcription	gene expression	0.00564066	1.30382	0.21827	0.284585	3897	759	216	17854
P. kururiensis	Up	Peptide synthesis	ribosome biogenesis	0.00673111	2.14874	0.0233001	0.0500659	416	759	38	17854
P. kururiensis	Up	Transport	vacuolar acidification	0.0170732	9.40922	0.000840148	0.00790514	15	759	6	17854
P. kururiensis	Up	Biosynthesis	indole-containing compound metabolic process	0.0184674	5.00491	0.00263246	0.0131752	47	759	10	17854
P. kururiensis	Up	Transport	protein localization	0.0347494	1.73556	0.0425115	0.0737813	759	759	56	17854
P. kururiensis	Up	Peptide synthesis	ribosomal small subunit assembly	0.0454172	5.70256	0.00184833	0.0105402	33	759	8	17854
P. kururiensis	Down	Metabolism	heterocycle metabolic process	0.000160202	1.28215	0.280217	0.359281	5003	835	300	17854
P. kururiensis	Down	DNA metabolic process	nucleobase-containing compound metabolic process	0.000404868	1.28149	0.267279	0.342515	4772	835	286	17854
P. kururiensis	Down		cellular process	0.000843543	1.08606	0.766383	0.832335	13683	835	695	17854
P. kururiensis	Down	Metabolism	cellular aromatic compound metabolic process	0.00142427	1.25334	0.286658	0.359281	5118	835	300	17854
P. kururiensis	Down	DNA metabolic process	nucleic acid metabolic process	0.00162896	1.28561	0.240338	0.308982	4291	835	258	17854
P. kururiensis	Down	Metabolism	nitrogen compound metabolic process	0.00213879	1.13668	0.557354	0.633533	9951	835	529	17854
P. kururiensis	Down	Metabolism	organic cyclic compound metabolic process	0.00396276	1.23864	0.291027	0.360479	5196	835	301	17854
P. kururiensis	Down	DNA metabolic process	cellular response to DNA damage stimulus	0.00433003	2.17833	0.0208917	0.045509	373	835	38	17854
P. kururiensis	Down	Metabolism	macromolecule modification	0.00480178	1.28093	0.228128	0.292216	4073	835	244	17854
P. kururiensis	Down	DNA metabolic process	DNA metabolic process	0.00587563	1.81841	0.0381987	0.0694611	682	835	58	17854
P. kururiensis	Down	Response to stimulus	cellular response to stress	0.00591603	1.78672	0.0408872	0.0730539	730	835	61	17854
P. kururiensis	Down	Signalling	phosphorylation	0.00608664	1.41623	0.120925	0.171257	2159	835	143	17854
P. kururiensis	Down	Transport	metal ion transport	0.00809552	2.23003	0.0182592	0.0407186	326	835	34	17854
P. kururiensis	Down	Signalling	phosphate-containing compound metabolic process	0.00824616	1.33958	0.163605	0.219162	2921	835	183	17854
P. kururiensis	Down	Response to stimulus	cellular response to stimulus	0.00878725	1.35899	0.14893	0.202395	2659	835	169	17854
P. kururiensis	Down	DNA metabolic process	DNA repair	0.012436	2.15669	0.0194354	0.0419162	347	835	35	17854
P. kururiensis	Down	Signalling	phosphorus metabolic process	0.0155717	1.32551	0.165341	0.219162	2952	835	183	17854
P. kururiensis	Down	Metabolism	organic substance metabolic process	0.0200077	1.09844	0.655259	0.71976	11699	835	601	17854
P. kururiensis	Down	Metabolism	macromolecule metabolic process	0.0203684	1.13154	0.520724	0.589222	9297	835	492	17854
P. kururiensis	Down	Metabolism	primary metabolic process	0.0387113	1.10189	0.622774	0.686228	11119	835	573	17854
P. kururiensis	Down	Transport	calcium ion transport	0.0498701	5.51794	0.00173631	0.00958084	31	835	8	17854
B. vietnamiensis	Up	Photosynthesis	photosynthesis	2.33279e-08	3.96315	0.0118741	0.0470588	212	680	32	17854
B. vietnamiensis	Up	Photosynthesis	photosynthesis, light reaction	2.84508e-05	4.7738	0.00554498	0.0264706	99	680	18	17854
B. vietnamiensis	Up	Amino acid metabolism	glycine metabolic process	0.00616146	11.2525	0.000784138	0.00882353	14	680	6	17854
B. vietnamiensis	Up	Photosynthesis	photosystem II assembly	0.00782185	14.5866	0.000504089	0.00735294	9	680	5	17854
B. vietnamiensis	Up	Hormone	response to cytokinin	0.0109837	3.91045	0.00526493	0.0205882	94	680	14	17854
B. vietnamiensis	Up	Biosynthesis	small molecule biosynthetic process	0.0176506	1.86997	0.0385348	0.0720588	688	680	49	17854
B. vietnamiensis	Up	Photosynthesis	plastid organization	0.0189836	2.88526	0.0101938	0.0294118	182	680	20	17854
B. vietnamiensis	Up	Development	regulation of multicellular organismal development	0.0419366	2.81843	0.00991374	0.0279412	177	680	19	17854
B. vietnamiensis	Up	Amino acid metabolism	serine family amino acid metabolic process	0.0458751	4.6063	0.00319256	0.0147059	57	680	10	17854
B. vietnamiensis	Down	Protein folding	protein folding	5.60454e-07	3.928	0.0132743	0.0521415	237	537	28	17854
B. vietnamiensis	Down	Protein folding	'de novo' protein folding	7.76912e-06	6.94727	0.00375266	0.0260708	67	537	14	17854
B. vietnamiensis	Down	Protein folding	chaperone-mediated protein folding	4.94303e-05	5.60354	0.00498488	0.027933	89	537	15	17854
B. vietnamiensis	Down	Protein folding	response to heat	0.00013419	4.59521	0.00688921	0.0316574	123	537	17	17854
B. vietnamiensis	Down	Protein folding	protein refolding	0.00598885	7.59947	0.00196035	0.0148976	35	537	8	17854
B. vietnamiensis	Down	Development	cellulose biosynthetic process	0.0128837	5.98458	0.00280049	0.0167598	50	537	9	17854
B. vietnamiensis	Down	Protein folding	chaperone cofactor-dependent protein refolding	0.017144	6.64953	0.00224039	0.0148976	40	537	8	17854
B. vietnamiensis	Down	Protein folding	response to unfolded protein	0.0249574	6.33289	0.00235241	0.0148976	42	537	8	17854
B. vietnamiensis	Down	Protein folding	'de novo' posttranslational protein folding	0.0249574	6.33289	0.00235241	0.0148976	42	537	8	17854
