# Supplementary material for: Monitoring of Rice Transcriptional Responses to Contrasted Colonizing Patterns of Phytobeneficial Burkholderia s.l. Reveals a Temporal Shift in JA Systemic Response
Source: Front Plant Sci. 2019 Sep 24;10:1141. doi: 10.3389/fpls.2019.01141 (PMC6769109; doi:10.3389/fpls.2019.01141)
Supplement: Supplementary file 6 [file Table_6.xls]

## Sheet: Feuil1
Supplementary Table 6 : Gene Ontology term enrichment analysis of differentially expressed genes specifically regulated by each strain in roots
Condition	Regulation	Category	Term	pval	Ratio	%genome	%query	term_size	query_size	intersection_size	effective_domain_size
P. kururiensis	Down	Redox homeostasis	oxidation-reduction process	0.012582	2.22531	0.117229	0.26087	2093	115	30	17854
P. kururiensis	Down	Redox homeostasis	response to chemical	0.000162057	2.97291	0.0789739	0.234783	1410	115	27	17854
P. kururiensis	Down	Redox homeostasis	drug metabolic process	1.20441e-05	4.273	0.0427355	0.182609	763	115	21	17854
P. kururiensis	Down	Redox homeostasis	drug catabolic process	3.23456e-06	7.62642	0.0159628	0.121739	285	115	14	17854
P. kururiensis	Down	Redox homeostasis	response to toxic substance	6.10936e-05	6.03758	0.0201635	0.121739	360	115	14	17854
P. kururiensis	Down	Redox homeostasis	antibiotic metabolic process	0.00326942	6.31106	0.0137784	0.0869565	246	115	10	17854
P. kururiensis	Down	Redox homeostasis	cellular oxidant detoxification	0.00694856	5.79299	0.0150106	0.0869565	268	115	10	17854
P. kururiensis	Down	Redox homeostasis	hydrogen peroxide catabolic process	0.0336381	7.4436	0.00817744	0.0608696	146	115	7	17854
P. kururiensis	Down	defense	chitin catabolic process	0.000598382	18.6303	0.00280049	0.0521739	50	115	6	17854
B. vietnamiensis	Up	Response to stimulus	cellular response to organic substance	0.000457867	4.77006	0.0259886	0.123967	464	121	15	17854
B. vietnamiensis	Up	Hormone	cellular response to hormone stimulus	0.00237193	4.83173	0.0222359	0.107438	397	121	13	17854
B. vietnamiensis	Up	Hormone	hormone-mediated signaling pathway	0.00677486	4.7598	0.0208357	0.0991736	372	121	12	17854
B. vietnamiensis	Up	Response to stimulus	cellular response to chemical stimulus	0.0142599	3.24504	0.0432956	0.140496	773	121	17	17854
B. vietnamiensis	Up	Transcription	regulation of gene expression	0.0151473	2.04126	0.141705	0.289256	2530	121	35	17854
B. vietnamiensis	Up	Biosynthesis	regulation of biosynthetic process	0.0214711	2.07027	0.131735	0.272727	2352	121	33	17854
B. vietnamiensis	Up	Transcription	nucleic acid-templated transcription	0.0287065	2.07366	0.127534	0.264463	2277	121	32	17854
B. vietnamiensis	Down	Hormone	regulation of jasmonic acid mediated signaling pathway	2.51874e-06	27.5829	0.00128823	0.035533	23	197	7	17854
B. vietnamiensis	Down	defense	regulation of defense response	5.18062e-06	10.4939	0.00532094	0.0558376	95	197	11	17854
B. vietnamiensis	Down	Hormone	jasmonic acid mediated signaling pathway	2.31499e-05	15.7616	0.00257645	0.0406091	46	197	8	17854
B. vietnamiensis	Down	Hormone	response to jasmonic acid	3.78215e-05	11.9951	0.00380867	0.0456853	68	197	9	17854
B. vietnamiensis	Down	Response to stimulus	response to wounding	0.000132159	12.7199	0.00319256	0.0406091	57	197	8	17854
B. vietnamiensis	Down	defense	defense response	0.000238027	3.07218	0.0429596	0.13198	767	197	26	17854
B. vietnamiensis	Down	Signaling	regulation of signaling	0.00158327	6.00557	0.00929764	0.0558376	166	197	11	17854
B. vietnamiensis	Down	Response to stimulus	response to stimulus	0.00161594	1.65533	0.220791	0.365482	3942	197	72	17854
B. vietnamiensis	Down	Signaling	signaling	0.00277844	2.08285	0.0999216	0.208122	1784	197	41	17854
B. vietnamiensis	Down	Response to stimulus	response to heat	0.00599504	6.63142	0.00688921	0.0456853	123	197	9	17854
B. vietnamiensis	Down	Response to stimulus	response to stress	0.00884965	1.92364	0.116108	0.22335	2073	197	44	17854
B. vietnamiensis	Down	Response to stimulus	response to temperature stimulus	0.0104165	4.51267	0.0134984	0.0609137	241	197	12	17854
B. vietnamiensis	Down	Response to stimulus	cellular response to acid chemical	0.0148413	4.74726	0.0117621	0.0558376	210	197	11	17854
B. vietnamiensis	Down	Response to stimulus	regulation of response to stimulus	0.0216737	3.65652	0.0194354	0.071066	347	197	14	17854
