# Supplementary material for: Monitoring of Rice Transcriptional Responses to Contrasted Colonizing Patterns of Phytobeneficial Burkholderia s.l. Reveals a Temporal Shift in JA Systemic Response
Source: Front Plant Sci. 2019 Sep 24;10:1141. doi: 10.3389/fpls.2019.01141 (PMC6769109; doi:10.3389/fpls.2019.01141)
Supplement: Supplementary file 7 [file Table_7.xls]

## Sheet: Functional analysis
Supplementary Table 7 : List and functional categories of the top 200 up and down-regulated differentially expressed genes in response to each strain in leaves
	Log2FoldChange
RAP ID	P. kururiensis	B. vietnamiensis	RAP Annotation	Gene name	GO terms
Development
Os01g0850700	3.81761	2.43531	Similar to Laccase-7.	OsLAC8	Biological Process: lignin catabolic process (GO:0046274), Biological Process: oxidation-reduction process (GO:0055114), Cellular Component: apoplast (GO:0048046), Molecular Function: copper ion binding (GO:0005507), Molecular Function: laccase activity (GO:0008471), Molecular Function: oxidoreductase activity (GO:0016491)
Os01g0892800	2.90062	2.55587	Similar to Ankyrin-kinase.	OsSTA40	Biological Process: protein phosphorylation (GO:0006468), Biological Process: regulation of signal transduction (GO:0009966), Molecular Function: protein kinase activity (GO:0004672), Molecular Function: protein serine/threonine kinase activity (GO:0004674), Molecular Function: protein tyrosine kinase activity (GO:0004713), Molecular Function: protein binding (GO:0005515), Molecular Function: ATP…
Os02g0178800	2.37824	1.57134	Glossy1(GL1) homolog, Cuticular wax biosynthesis, Drought resistance	OsGL1-2	Biological Process: fatty acid biosynthetic process (GO:0006633), Biological Process: oxidation-reduction process (GO:0055114), Molecular Function: iron ion binding (GO:0005506), Molecular Function: oxidoreductase activity (GO:0016491)
Os06g0696600	2.37643	2.00374	Similar to Xyloglucan endo-transglycosylase homolog.	OsXTH12	Biological Process: carbohydrate metabolic process (GO:0005975), Biological Process: cellular glucan metabolic process (GO:0006073), Cellular Component: cell wall (GO:0005618), Cellular Component: apoplast (GO:0048046), Molecular Function: hydrolase activity, hydrolyzing O-glycosyl compounds (GO:0004553), Molecular Function: xyloglucan:xyloglucosyl transferase activity (GO:0016762)
Os01g0848700	1.91821	1.71535	Similar to Ras-related protein Rab11C.	OsSTA36	Biological Process: GTP catabolic process (GO:0006184), Biological Process: intracellular protein transport (GO:0006886), Biological Process: nucleocytoplasmic transport (GO:0006913), Biological Process: signal transduction (GO:0007165), Biological Process: small GTPase mediated signal transduction (GO:0007264), Biological Process: protein transport (GO:0015031), Cellular Component: intracellular…
Os04g0604200	1.80802	1.71633	Similar to Xyloglucan endotransglycosylase (Fragment).	OsXTH6	Biological Process: carbohydrate metabolic process (GO:0005975), Biological Process: cellular glucan metabolic process (GO:0006073), Cellular Component: cell wall (GO:0005618), Cellular Component: apoplast (GO:0048046), Molecular Function: hydrolase activity, hydrolyzing O-glycosyl compounds (GO:0004553), Molecular Function: xyloglucan:xyloglucosyl transferase activity (GO:0016762)
Os01g0185300	1.77863	1.53777	Transferase family protein.	OsAT9, OsAt9	Molecular Function: transferase activity, transferring acyl groups other than amino-acyl groups (GO:0016747)
Os02g0744600	1.58429	1.90249	Hypothetical conserved gene.	OsCslA6, OsCSLA6
Os03g0833600	1.69327	1.70367	X8 domain containing protein.
Os01g0848400	-1.69368	-1.60282	BEL1-type homeobox family, Seed shattering	qSH1, qsh1, qSH-1	Biological Process: regulation of transcription, DNA-dependent (GO:0006355), Cellular Component: nucleus (GO:0005634), Molecular Function: DNA binding (GO:0003677), Molecular Function: sequence-specific DNA binding transcription factor activity (GO:0003700), Molecular Function: protein binding (GO:0005515), Molecular Function: sequence-specific DNA binding (GO:0043565)
Os01g0720500	5.23983		Similar to Type I chlorophyll a/b-binding protein b (Fragment).	0	Biological Process: photosynthesis, light harvesting (GO:0009765), Cellular Component: membrane (GO:0016020)
Os05g0442700	2.34001		No apical meristem (NAM) protein domain containing protein.	ONAC012, ONAC12	Biological Process: regulation of transcription, DNA-dependent (GO:0006355), Molecular Function: DNA binding (GO:0003677)
Os08g0531000	1.87878		Nucleotide pyrophosphatase/phosphodiesterase, Negative effect on plant growth and starch accumulation	OsNPP1, OsPAP27b, PAP27B	Molecular Function: acid phosphatase activity (GO:0003993), Molecular Function: hydrolase activity (GO:0016787), Molecular Function: metal ion binding (GO:0046872)
Os03g0181500	1.812		Fatty acid elongase (beta-ketoacyl-CoA synthase), Shoot development	ONI1	Biological Process: fatty acid biosynthetic process (GO:0006633), Biological Process: metabolic process (GO:0008152), Biological Process: lipid biosynthetic process (GO:0008610), Molecular Function: catalytic activity (GO:0003824), Molecular Function: transferase activity, transferring acyl groups other than amino-acyl groups (GO:0016747), Cellular Component: membrane (GO:0016020)
Os01g0727800	1.76915		Peptidase S8, subtilisin-related domain containing protein.		Biological Process: proteolysis (GO:0006508), Molecular Function: serine-type endopeptidase activity (GO:0004252)
Os11g0550800	1.72148		Similar to plastid-specific ribosomal protein 6.		Biological Process: translation (GO:0006412), Cellular Component: ribosome (GO:0005840), Cellular Component: chloroplast (GO:0009507), Molecular Function: structural constituent of ribosome (GO:0003735), Molecular Function: rRNA binding (GO:0019843)
Os04g0650300	1.69799		Similar to H0212B02.9 protein.
Os08g0526100	1.6954		NAD(P)-binding domain containing protein.	OsUGlcAE2	Biological Process: carbohydrate metabolic process (GO:0005975), Biological Process: cellular metabolic process (GO:0044237), Molecular Function: nucleotide binding (GO:0000166), Molecular Function: catalytic activity (GO:0003824), Molecular Function: racemase and epimerase activity, acting on carbohydrates and derivatives (GO:0016857), Molecular Function: coenzyme binding (GO:0050662)
Os03g0241300	1.53124		Conserved hypothetical protein.	OsPE
Os10g0551200	1.51368		Similar to Scl1 protein (Fragment).
Os06g0131700	2.17169		Similar to NAM protein.	ONAC007, ONAC7, OsSND1, SND1, OsSWN1, SWN1	Biological Process: regulation of transcription, DNA-dependent (GO:0006355), Molecular Function: DNA binding (GO:0003677)
Os01g0214600	2.16048		Lipase, GDSL domain containing protein.	OsGELP2, OsGELP2a, OsGELP2b	Biological Process: lipid metabolic process (GO:0006629), Molecular Function: hydrolase activity, acting on ester bonds (GO:0016788)
Os03g0300900	1.98352		Glycosyl transferase, family 8 protein.		Molecular Function: transferase activity, transferring glycosyl groups (GO:0016757)
Os09g0537700	-4.2729		S-like ribonuclease, Salinity tolerance, Abiotic stress response, Regulation of photomorphogenesis	OsRNS4, OsRRP, RNaseDIS	Molecular Function: RNA binding (GO:0003723), Molecular Function: ribonuclease T2 activity (GO:0033897)
Os02g0832400	-1.68114		Similar to Callose synthase 1 catalytic subunit.
Os03g0609500	-1.66511		LATERAL ORGAN BOUNDARIES DOMAIN (LBD) protein, Transcriptional activator, Regulation of heading date and yield
Os01g0533100	-1.61937		Similar to ATGSL07 (glucan synthase-like 7); 1, 3-beta-glucan synthase/ transferase, transferring glycosyl groups.
Os02g0590800	-1.57271		Similar to Serine/threonine-protein kinase Nek6.	OsNek6	Biological Process: protein phosphorylation (GO:0006468), Molecular Function: protein kinase activity (GO:0004672), Molecular Function: protein serine/threonine kinase activity (GO:0004674), Molecular Function: protein tyrosine kinase activity (GO:0004713), Molecular Function: ATP binding (GO:0005524), Molecular Function: transferase activity, transferring phosphorus-containing groups (GO:0016772)
Os06g0113150	-1.53204		Similar to GSL8 (GLUCAN SYNTHASE-LIKE 8); 1, 3-beta-glucan synthase/ transferase, transferring glycosyl groups.
Os02g0191600	-1.51595		Basic-leucine zipper (bZIP) transcription factor domain containing protein.	OsbZIP16, OsSTA51	Biological Process: regulation of transcription, DNA-dependent (GO:0006355), Molecular Function: sequence-specific DNA binding transcription factor activity (GO:0003700), Molecular Function: sequence-specific DNA binding (GO:0043565), Molecular Function: protein dimerization activity (GO:0046983)
Os05g0426400	-1.56972		Glycosyl transferase, family 8 domain containing protein.		Molecular Function: transferase activity, transferring glycosyl groups (GO:0016757)
Os06g0728902	-2.36776		Similar to predicted protein.
Os09g0478300	-1.48643		Similar to Cellulose synthase-like protein E6.	OsCslE6, OsCSLE6	Biological Process: cellulose biosynthetic process (GO:0030244), Cellular Component: membrane (GO:0016020), Molecular Function: cellulose synthase (UDP-forming) activity (GO:0016760)
Os04g0409200	-1.4663		Similar to H0321H01.10 protein.	RBE4, OsSBE4, BEIIa, QEIIb, BEIIA, OsBEIIa	Biological Process: carbohydrate metabolic process (GO:0005975), Molecular Function: hydrolase activity, hydrolyzing O-glycosyl compounds (GO:0004553)
Os06g0473000		2.18889	Hypothetical conserved gene.
Os05g0149000		2.11932	Pectinesterase inhibitor domain containing protein.	OsSTA139	Molecular Function: enzyme inhibitor activity (GO:0004857), Molecular Function: pectinesterase activity (GO:0030599)
Os04g0604000		2.5122	Similar to Actin filament bundling protein P-115-ABP.	VLN4, OsVLN4, Os VLN4	Biological Process: cytoskeleton organization (GO:0007010), Molecular Function: actin binding (GO:0003779)
Os08g0126700		2.28338	Nucleotide-binding, alpha-beta plait domain containing protein.	OsC3H54	Molecular Function: nucleotide binding (GO:0000166), Molecular Function: nucleic acid binding (GO:0003676), Molecular Function: zinc ion binding (GO:0008270)
Os03g0790600		1.96696	Glutamate carboxypeptidase, Hormone homeostasis, Regulation of developmental processes	go, go1, pla3, PLA3, PLA3/GO, OsLBD3-7, LBD3-7
Os03g0703100		1.94657	Similar to Beta-glucosidase.	Os3bglu8, Os3BGlu8	Biological Process: carbohydrate metabolic process (GO:0005975), Molecular Function: catalytic activity (GO:0003824), Molecular Function: hydrolase activity, hydrolyzing O-glycosyl compounds (GO:0004553), Molecular Function: cation binding (GO:0043169)
Os08g0327100		1.57953	Galacturonosyltransferase, Pectin biosynthesis		Molecular Function: transferase activity, transferring glycosyl groups (GO:0016757)
Os04g0608100		1.55385	Ribosomal protein S5 domain 2-type fold domain containing protein.	GalK2	Biological Process: galactose metabolic process (GO:0006012), Biological Process: metabolic process (GO:0008152), Biological Process: carbohydrate phosphorylation (GO:0046835), Cellular Component: cytoplasm (GO:0005737), Molecular Function: galactokinase activity (GO:0004335), Molecular Function: ATP binding (GO:0005524), Molecular Function: kinase activity (GO:0016301), Molecular Function: phosp…
Os09g0306500		2.77125	Similar to DVL6/RTFL16 (ROTUNDIFOLIA LIKE 16).
Os03g0333400		1.64656	Similar to photosystem II 11 kD protein.
Os06g0625700		1.64034	Glycosyl transferase, family 2 domain containing protein.	OsCslA9, OsCSLA9
Os02g0523800		1.72017	Inositol polyphosphate kinase, Auxin signaling, Regulation of lateral root development	OsIPK2, IPK2, IP6K	Molecular Function: inositol-1, 4,5-trisphosphate 3-kinase activity (GO:0008440)
Os04g0635700		1.84143	Aldehyde dehydrogenase, conserved site domain containing protein.
Os01g0814800		1.7393	Similar to Cysteine synthase, chloroplast precursor (EC 2.5.1.47) (O-acetylserine sulfhydrylase) (O-acetylserine (Thiol)-lyase) (CSase B) (CS-B) (OAS-TL B).		Biological Process: cysteine biosynthetic process from serine (GO:0006535), Biological Process: metabolic process (GO:0008152), Molecular Function: catalytic activity (GO:0003824), Molecular Function: cysteine synthase activity (GO:0004124), Molecular Function: pyridoxal phosphate binding (GO:0030170)
Os10g0502000		1.72642	Similar to Thylakoid lumenal 17.4 kDa protein (P17.4) (Fragment).
Os03g0828100		1.58025	Similar to 50S ribosomal protein L18, chloroplastic.
Os08g0504500		1.56939	Mog1/PsbP/DUF1795, alpha/beta/alpha sandwich domain containing protein.		Biological Process: photosynthesis (GO:0015979), Cellular Component: photosystem II (GO:0009523), Cellular Component: oxygen evolving complex (GO:0009654), Cellular Component: extrinsic to membrane (GO:0019898), Molecular Function: calcium ion binding (GO:0005509)
Os03g0133300		2.7201	Similar to F7F22.5.
Os10g0497700		1.46872	Similar to Phytochelatin synthetase.
Os03g0128000		-2.17771	FAS1 domain domain containing protein.	OsFLA2
Os02g0556000		-2.14343	Similar to cDNA clone:J013112C08, full insert sequence.		Molecular Function: transferase activity, transferring glycosyl groups (GO:0016757)
Os01g0246400		-1.8297	Similar to Low molecular mass early light-inducible protein HV90, chloroplast precursor (ELIP).
Os10g0389300		-1.78306	Similar to Red chlorophyll catabolite reductase (Fragment).	OsRCCR2, OsRCCR1, RCCR1
Os02g0106100		-1.72002	Similar to Fructosyltransferase.	OSINV3, OsINV3, INV3, OsVIN2, VIN2, VINV	Biological Process: carbohydrate metabolic process (GO:0005975), Molecular Function: hydrolase activity, hydrolyzing O-glycosyl compounds (GO:0004553), Molecular Function: beta-fructofuranosidase activity (GO:0004564), Molecular Function: sucrose alpha-glucosidase activity (GO:0004575)
Os03g0754500		-1.57119	Similar to COBRA-like protein 3.
Os09g0532000		-1.48635	Senescence-inducible chloroplast protein, Activation of the chlorophll-degrading pathway during leaf senescence	sgr(t), sgr, OsSGR, OsSgr
Os08g0130600		-1.47877	BTB domain containing protein.		Biological Process: response to light stimulus (GO:0009416), Molecular Function: signal transducer activity (GO:0004871), Molecular Function: protein binding (GO:0005515)
Os01g0933500		-1.46714	Similar to FLP1.
Hormons
Os04g0301500	1.87877	-1.65174	Helix-loop-helix DNA-binding domain containing protein.	OsbHLH006, RERJ1
Os06g0729400	1.84586	2.73594	Similar to Gibberellin-regulated protein 2 precursor.
Os01g0643300	2.43995	2.28651	Auxin efflux carrier protein, Auxin transport, Drought tolerance	PIN3A, OsPIN3a, OsPIN3t, OsPIN10a, OsPIN3	Biological Process: transmembrane transport (GO:0055085), Cellular Component: integral component of membrane (GO:0016021)
Os09g0451000	2.18545	1.6401	ACC oxidase, Ethylene biosynthesis	OsACO2	Biological Process: oxidation-reduction process (GO:0055114), Molecular Function: oxidoreductase activity (GO:0016491), Molecular Function: oxidoreductase activity, acting on paired donors, with incorporation or reduction of molecular oxygen, 2-oxoglutarate as one donor, and incorporation of one atom each of oxygen into both donors (GO:0016706)
Os02g0636600	-2.26818	-1.81221	GRAM domain containing protein.
Os02g0703600	3.06512		Similar to Abscisic acid 8'-hydroxylase 1.	OsABA8OX1, CYP707A5, OsCYP707A5, ABA8ox1, OsABA8ox1	Biological Process: oxidation-reduction process (GO:0055114), Molecular Function: iron ion binding (GO:0005506), Molecular Function: electron carrier activity (GO:0009055), Molecular Function: oxidoreductase activity, acting on paired donors, with incorporation or reduction of molecular oxygen (GO:0016705), Molecular Function: heme binding (GO:0020037)
Os10g0562900	2.86711		Non-protein coding transcript.	DERF12, OsDERF12, OsERF#096, OsERF096, OsERF96, AP2/EREBP#116, AP2/EREBP116, OsAP2, OsAP2.1, OsAP2.2
Os02g0654700	2.27151		AP2/ERF family protein, Abiotic stress response	OsERF#091, OsERF091, OsERF91, AP59, OsAP59, AP2/EREBP#147, AP2/EREBP147, OsBIERF3, BIERF3
Os07g0569100	1.85878		Remorin protein, Coordination of interlink between abscisic acid (ABA) and brassinosteroid (BR) signaling	OsREM4.1
Os01g0705700	1.84251		Similar to Transcription factor ICE1 (Inducer of CBF expression 1) (Basic helix- loop-helix protein 116) (bHLH116) (AtbHLH116).
Os01g0197100	1.72309		Cytochrome P450, Brassinosteroids biosynthesis, Regulation of plant architecture	d2, dwf2, CYP90D2, D2/CYP90D2, OsD2, SMG11, OsSMG11, D2/SMG11	Biological Process: oxidation-reduction process (GO:0055114), Molecular Function: iron ion binding oxidoreductase activity, acting on paired donors, with incorporation or reduction of molecular oxygen heme binding (GO:0020037)
Os01g0935400	1.61887		2OG-Fe(II) oxygenase domain containing protein.		Biological Process: oxidation-reduction process (GO:0055114), Molecular Function: oxidoreductase activity (GO:0016491), Molecular Function: oxidoreductase activity, acting on paired donors, with incorporation or reduction of molecular oxygen, 2-oxoglutarate as one donor, and incorporation of one atom each of oxygen into both donors (GO:0016706)
Os12g0601300	2.8142		Similar to Auxin-responsive protein (Aux/IAA) (Fragment).	OsIAA30	Biological Process: regulation of transcription, DNA-dependent (GO:0006355), Cellular Component: nucleus (GO:0005634), Molecular Function: protein dimerization activity (GO:0046983)
Os03g0767000	2.11031		Allene oxide synthase (CYP74A1), Biosynthesis of jasmonic acid (JA)	OsAOS, OsAOS1, CYP74A1, OsAOS2, AOS2	Biological Process: oxidation-reduction process (GO:0055114), Molecular Function: monooxygenase activity (GO:0004497), Molecular Function: iron ion binding (GO:0005506), Molecular Function: oxidoreductase activity, acting on paired donors, with incorporation or reduction of molecular oxygen (GO:0016705), Molecular Function: heme binding (GO:0020037)
Os10g0392400	1.49147		Tify domain containing protein.	OsTIFY11d, OsJAZ1, JAZ1, OsJAZ 12, OsJAZ12, JAZ12	Molecular Function: protein binding (GO:0005515)
Os02g0182100	-1.80302		B-type response regulator, Cytokinin signaling	OsRR24, Rrb2, Orr4, OsRR17, OsRRB2	Biological Process: two-component signal transduction system (phosphorelay) (GO:0000160), Biological Process: regulation of transcription, DNA-dependent (GO:0006355), Molecular Function: two-component response regulator activity (GO:0000156), Molecular Function: DNA binding (GO:0003677), Molecular Function: protein binding (GO:0005515)
Os08g0560000	-1.65729		Similar to gibberellin 20 oxidase 2.		Biological Process: oxidation-reduction process (GO:0055114), Molecular Function: oxidoreductase activity (GO:0016491), Molecular Function: oxidoreductase activity, acting on paired donors, with incorporation or reduction of molecular oxygen, 2-oxoglutarate as one donor, and incorporation of one atom each of oxygen into both donors (GO:0016706)
Os07g0155600	-1.53471		Nramp ion-transporter family protein, Ethylene signaling pathway	OsEIN2, MHZ7/OsEIN2, OsEIN2/MHZ7, MHZ7	Biological Process: transport (GO:0006810), Cellular Component: membrane (GO:0016020), Molecular Function: transporter activity (GO:0005215)
Os03g0352450	-1.59573		Hypothetical conserved gene.		Molecular Function: hydrolase activity, acting on acid anhydrides (GO:0016817)
Os09g0470500	-1.48757		Homeodomain leucine zipper protein.	Oshox4, OsHox4	Biological Process: regulation of transcription, DNA-dependent (GO:0006355), Cellular Component: nucleus (GO:0005634), Molecular Function: transcription regulatory region sequence-specific DNA binding (GO:0000976), Molecular Function: DNA binding (GO:0003677), Molecular Function: sequence-specific DNA binding transcription factor activity (GO:0003700), Molecular Function: protein binding (GO:0005…
Os09g0409950	-1.4824		Hypothetical conserved gene.	BIP120
Os07g0182400		1.93168	AUX/IAA protein family protein.	OsIAA24	Biological Process: regulation of transcription, DNA-dependent (GO:0006355), Cellular Component: nucleus (GO:0005634), Molecular Function: protein dimerization activity (GO:0046983)
Os01g0757200		2.11373	GA 2-oxidase3, GA metabolism	OsGA2ox3, ga2ox 3, OsGA2ox-3, GA2ox3, GA2ox-3	Biological Process: oxidation-reduction process (GO:0055114), Molecular Function: oxidoreductase activity (GO:0016491), Molecular Function: oxidoreductase activity, acting on paired donors, with incorporation or reduction of molecular oxygen, 2-oxoglutarate as one donor, and incorporation of one atom each of oxygen into both donors (GO:0016706)
Os07g0410700		1.93419	Similar to Ethylene-responsive element binding protein 1.	DERF2, OsDERF2, OsERF#086, OsERF086, OsERF86, AP2/EREBP#074, AP2/EREBP74, OsERF1	Biological Process: regulation of transcription, DNA-dependent (GO:0006355), Molecular Function: DNA binding (GO:0003677), Molecular Function: sequence-specific DNA binding transcription factor activity (GO:0003700)
Os06g0498800		1.78769	Similar to MOTHER of FT and TF1 protein.	OsMFT1
Os06g0110000		1.59429	Similar to DWARF3 (Fragment).	OsKAO, kao, CYP88A5, OSKAO, Os KAO, RPE1	Biological Process: oxidation-reduction process (GO:0055114), Molecular Function: monooxygenase activity (GO:0004497), Molecular Function: iron ion binding (GO:0005506), Molecular Function: electron carrier activity (GO:0009055), Molecular Function: oxidoreductase activity, acting on paired donors, with incorporation or reduction of molecular oxygen (GO:0016705), Molecular Function: heme binding …
Os05g0439100		1.46078	Similar to Transcription factor MYC7E (Fragment).
Os04g0581100		-2.01449	2OG-Fe(II) oxygenase domain containing protein.	OsS3H, S3H	Biological Process: oxidation-reduction process (GO:0055114), Molecular Function: oxidoreductase activity (GO:0016491), Molecular Function: oxidoreductase activity, acting on paired donors, with incorporation or reduction of molecular oxygen, 2-oxoglutarate as one donor, and incorporation of one atom each of oxygen into both donors (GO:0016706)
Os03g0181100		-1.96741	Tify domain containing protein.	OsJAZ4, JAZ4, OsJAZ 10, OsJAZ10, JAZ10, OsTIFY11b	Molecular Function: protein binding (GO:0005515)
Os08g0460600		-1.88521	Similar to Cytokinin dehydrogenase 11.	OsCKX11	Biological Process: cytokinin metabolic process (GO:0009690), Biological Process: oxidation-reduction process (GO:0055114), Molecular Function: catalytic activity (GO:0003824), Molecular Function: cytokinin dehydrogenase activity (GO:0019139), Molecular Function: flavin adenine dinucleotide binding (GO:0050660)
Os01g0952500		-1.77441	A-type response regulator, Cytokinin signaling	rr4, OsRR4, Rra3, OsRRA3	Biological Process: two-component signal transduction system (phosphorelay) (GO:0000160), Biological Process: regulation of transcription, DNA-dependent (GO:0006355), Molecular Function: two-component response regulator activity (GO:0000156)
Os11g0143300		-1.70969	A-type response regulator, Cytokinin signaling	OsRR9, Rra1, OsRRA1, OsRR10, RR10	Biological Process: two-component signal transduction system (phosphorelay) (GO:0000160), Biological Process: regulation of transcription, DNA-dependent (GO:0006355), Molecular Function: two-component response regulator activity (GO:0000156)
Os06g0671600		-1.68574	Beta tubulin, autoregulation binding site domain containing protein.	OsSAUR26
Os07g0281800		-1.57477	Similar to Aldehyde oxidase-2.		Biological Process: oxidation-reduction process (GO:0055114), Molecular Function: oxidoreductase activity (GO:0016491)
Os06g0323100		-1.52501	Similar to H1005F08.18 protein.		Molecular Function: methyltransferase activity (GO:0008168)
Os05g0528600		-2.01787	Flavin monooxygenase-like enzyme, Auxin biosynthesis	OsYUCCA2, OsYUC2	Biological Process: oxidation-reduction process (GO:0055114), Molecular Function: nucleotide binding (GO:0000166), Molecular Function: flavin-containing monooxygenase activity (GO:0004499), Molecular Function: oxidoreductase activity (GO:0016491), Molecular Function: flavin adenine dinucleotide binding (GO:0050660), Molecular Function: NADP binding (GO:0050661)
Os02g0570400		-1.61327	Similar to Ent-kaurene synthase 1A.	OsKS7, KS7, KSL7, OsKSL7, DTC1, OsDTC1, OsKS3, OsDTC1/OsKS7, OsTPS6	Biological Process: metabolic process (GO:0008152), Molecular Function: magnesium ion binding (GO:0000287), Molecular Function: lyase activity (GO:0016829)
Os06g0493100		-2.30837	Conserved hypothetical protein.	bphi008a, BpHi008A, OsRALF-22, OsRALF22, RALF-22, RALF22
Os10g0560000		-2.12293	Protein of unknown function DUF828, plant family protein.
Nutrition/Transport
Os01g0597600	1.67734	-3.12138	Amino acid transporter, transmembrane domain containing protein.	OsATL15, ATL15
Os10g0554200	1.71288	2.76058	TGF-beta receptor, type I/II extracellular region family protein.		Biological Process: oligopeptide transport (GO:0006857), Cellular Component: membrane (GO:0016020), Molecular Function: transporter activity (GO:0005215)
Os08g0446800	1.70656	2.144	Similar to GDU1.
Os07g0112700	4.07462		Cupredoxin domain containing protein.	OsENODL19	Molecular Function: copper ion binding (GO:0005507), Molecular Function: electron carrier activity (GO:0009055)
Os01g0882800	1.9601		Similar to Amino acid carrier (Fragment).	OsAAP11E, AAP11E, OsAAP8, AAP8
Os04g0391500	1.56886		Similar to ACR4.	OsACR6	Biological Process: metabolic process (GO:0008152), Molecular Function: amino acid binding (GO:0016597)
Os12g0181600	1.55222		Amino acid transporter, transmembrane domain containing protein.	OsAAP11B, AAP11B, OsAAP15, AAP15
Os01g0825800	1.52635		Amino acid transporter, transmembrane domain containing protein.	OsATL7
Os04g0460300	3.28222		Amino acid transporter, transmembrane domain containing protein.	OsATL13
Os01g0872600	2.79305		TGF-beta receptor, type I/II extracellular region family protein.		Biological Process: oligopeptide transport (GO:0006857), Cellular Component: membrane (GO:0016020), Molecular Function: transporter activity (GO:0005215)
Os01g0290700	1.50012		Similar to CjMDR1.	OsABCB1, ABCB1, OsPGP1, OsMDR4	Molecular Function: ATP binding (GO:0005524), Molecular Function: ATPase activity (GO:0016887)
Os08g0485000	2.13758		Similar to PHI-1.
Os06g0184700	-1.47149		Hypothetical conserved gene.	OsABCC12, OsMRP12	Molecular Function: nucleotide binding (GO:0000166), Molecular Function: ATP binding (GO:0005524), Molecular Function: ATPase activity (GO:0016887), Molecular Function: nucleoside-triphosphatase activity (GO:0017111)
Os05g0491200		1.79947	Similar to SNF1 kinase complex anchoring protein (Fragment).	akin-b, akin-beta	Molecular Function: protein binding (GO:0005515)
Os12g0428000		1.61108	Similar to senescence-associated protein DIN1.
Os06g0564400		1.7162	Similar to Cysteine synthase.		Biological Process: metabolic process (GO:0008152), Molecular Function: catalytic activity (GO:0003824), Molecular Function: pyridoxal phosphate binding (GO:0030170)
Os05g0594200		1.73238	Similar to Cation/proton exchanger 1a.	OsCAX1b, CAX1b, CAX3, OsNCX10, NCX10	Biological Process: cation transport (GO:0006812), Biological Process: transmembrane transport (GO:0055085), Cellular Component: integral to membrane (GO:0016021), Molecular Function: cation transmembrane transporter activity (GO:0008324)
Os09g0428300		-1.63271	Similar to Glutamate receptor.		Biological Process: transport (GO:0006810), Biological Process: G-protein coupled receptor protein signaling pathway (GO:0007186), Cellular Component: membrane (GO:0016020), Cellular Component: integral to membrane (GO:0016021), Cellular Component: outer membrane-bounded periplasmic space (GO:0030288), Molecular Function: G-protein coupled receptor activity (GO:0004930), Molecular Function: ionot…
Primary metabolism
Os04g0568600	1.59177	1.93661	Similar to 6-phospho-3-hexuloisomerase.		Biological Process: carbohydrate metabolic process (GO:0005975), Molecular Function: sugar binding (GO:0005529)
Os01g0742300	1.58977		3-hydroxyacid dehydrogenase/reductase domain containing protein.		Biological Process: pentose-phosphate shunt (GO:0006098), Biological Process: oxidation-reduction process (GO:0055114), Molecular Function: nucleotide binding (GO:0000166), Molecular Function: phosphogluconate dehydrogenase (decarboxylating) activity (GO:0004616), Molecular Function: oxidoreductase activity (GO:0016491), Molecular Function: oxidoreductase activity, acting on the CH-OH group of do…
Os02g0105400	1.60634		Similar to L-lactate dehydrogenase A (EC 1.1.1.27) (LDH-A).	LDH	Biological Process: carbohydrate metabolic process (GO:0005975), Biological Process: glycolysis (GO:0006096), Biological Process: cellular carbohydrate metabolic process (GO:0044262), Biological Process: oxidation-reduction process (GO:0055114), Cellular Component: cytoplasm (GO:0005737), Molecular Function: nucleotide binding (GO:0000166), Molecular Function: catalytic activity (GO:0003824), Mol…
Os09g0500900	2.31152		Protein of unknown function DUF568 domain containing protein.		Cellular Component: integral to membrane (GO:0016021)
Os04g0337500	1.61817		Aldo/keto reductase family protein.
Os02g0184200		1.57326	Similar to Vacuolar proton pyrophosphatase.		Biological Process: proton transport (GO:0015992), Cellular Component: membrane (GO:0016020), Molecular Function: inorganic diphosphatase activity (GO:0004427), Molecular Function: hydrogen-translocating pyrophosphatase activity (GO:0009678)
Os12g0291400		1.5224	Similar to Petunia ribulose 1, 5-bisphosphate carboxylase small subunit mRNA (clone pSSU 51), partial cds. (Fragment).	RbcS5, OsRBCS5, OsRbcS5
Os12g0274700		1.4893	Similar to Petunia ribulose 1, 5-bisphosphate carboxylase small subunit mRNA (clone pSSU 51), partial cds. (Fragment).	rbcS, RBCS-C, RbcS2, OsRBCS2, RbcS1, OsRbcS2, OsrbcS1
Os01g0873100		1.46959	Similar to Amidophosphoribosyltransferase, chloroplast precursor (EC 2.4.2.14) (Glutamine phosphoribosylpyrophosphate amidotransferase) (ATASE) (GPAT).		Biological Process: purine base biosynthetic process (GO:0009113), Molecular Function: amidophosphoribosyltransferase activity (GO:0004044)
Os01g0906000		1.66267	Similar to Ceramide glucosyltransferase.
Os03g0293500		-1.60805	Similar to Pyruvate decarboxylase isozyme 2.	pdc2*, pdc2	Molecular Function: magnesium ion binding (GO:0000287), Molecular Function: carboxy-lyase activity (GO:0016831), Molecular Function: thiamine pyrophosphate binding (GO:0030976)
Secondary metabolism
Os05g0592300	1.68737	2.55587	Protein of unknown function DUF1637 family protein.		Biological Process: oxidation-reduction process (GO:0055114), Molecular Function: cysteamine dioxygenase activity (GO:0047800)
Os05g0449200	1.65978	2.56751	Transferase family protein.		Molecular Function: transferase activity, transferring acyl groups other than amino-acyl groups (GO:0016747)
Os04g0101400	2.80924		Flavone synthase II (FNSII), Biosynthesis of tricin O-linked conjugates		Biological Process: oxidation-reduction process (GO:0055114), Molecular Function: iron ion binding (GO:0005506), Molecular Function: oxidoreductase activity, acting on paired donors, with incorporation or reduction of molecular oxygen (GO:0016705), Molecular Function: heme binding (GO:0020037)
Os08g0498400	1.79204		Similar to Caffeoyl-CoA 3-O-methyltransferase (Fragment).	ROMT-17, ROMT17, CCoAOMT1	Molecular Function: O-methyltransferase activity (GO:0008171)
Os11g0189600	1.61063		Similar to Cycloartenol synthase.	OsOSC7	Molecular Function: catalytic activity (GO:0003824), Molecular Function: intramolecular transferase activity (GO:0016866)
Os10g0317900	1.52532		Chrysoeriol 5'-Hydroxylase, Flavonoid B-ring hydroxylase, Tricin biosynthesis		Biological Process: oxidation-reduction process (GO:0055114), Molecular Function: iron ion binding (GO:0005506), Molecular Function: oxidoreductase activity, acting on paired donors, with incorporation or reduction of molecular oxygen (GO:0016705), Molecular Function: heme binding (GO:0020037)
Os07g0503500	1.51899		UDP-glucuronosyl/UDP-glucosyltransferase family protein.		Biological Process: metabolic process (GO:0008152), Molecular Function: transferase activity, transferring hexosyl groups (GO:0016758)
Os11g0460800	2.78189		Peptidase S10, serine carboxypeptidase family protein.	OsSCP59, OsSCP60, SCP60	Biological Process: proteolysis (GO:0006508), Molecular Function: serine-type carboxypeptidase activity (GO:0004185)
Os11g0644700	2.34273		Plant disease resistance response protein family protein.
Os01g0106300	4.00949		Similar to Isoflavone reductase homolog IRL (EC 1.3.1.-).		Molecular Function: nucleotide binding (GO:0000166)
Os10g0533500	2.28256		Similar to Beta-ring hydroxylase (Fragment).	OsBCH3, OsHYD2	Biological Process: fatty acid biosynthetic process (GO:0006633), Biological Process: oxidation-reduction process (GO:0055114), Molecular Function: iron ion binding (GO:0005506), Molecular Function: oxidoreductase activity (GO:0016491)
Os01g0878900	8.36619		Similar to 4, 5-DOPA dioxygenase extradiol-like protein.		Biological Process: cellular aromatic compound metabolic process (GO:0006725), Biological Process: oxidation-reduction process (GO:0055114), Molecular Function: ferrous iron binding (GO:0008198), Molecular Function: zinc ion binding (GO:0008270), Molecular Function: oxidoreductase activity (GO:0016491), Molecular Function: oxidoreductase activity, acting on single donors with incorporation of mol…
Os09g0555150	3.60651		Sulfotransferase family protein.		Molecular Function: sulfotransferase activity (GO:0008146)
Os12g0561900	2.12771		Similar to UDP-glucoronosyl and UDP-glucosyl transferase family protein, expressed.		Biological Process: metabolic process (GO:0008152), Molecular Function: transferase activity, transferring hexosyl groups (GO:0016758)
Os04g0525100	2.0337		UDP-glucuronosyl/UDP-glucosyltransferase family protein.		Biological Process: metabolic process (GO:0008152), Molecular Function: transferase activity, transferring hexosyl groups (GO:0016758)
Os08g0371200	1.93264		Carotenoid oxygenase domain containing protein.
Os10g0503300	1.74096		Similar to 10-deacetylbaccatin III 10-O-acetyltransferase.
Os09g0294000	-1.79129		Similar to Bifunctional aspartokinase/homoserine dehydrogenase 2, chloroplast precursor (AK-HD 2) (AK-HSDH 2) [Includes: Aspartokinase (EC 2.7.2.4); Homoserine dehydrogenase (EC 1.1.1.3)].		Biological Process: cellular amino acid metabolic process (GO:0006520), Biological Process: metabolic process (GO:0008152), Biological Process: cellular amino acid biosynthetic process (GO:0008652), Biological Process: aspartate family amino acid biosynthetic process (GO:0009067), Biological Process: oxidation-reduction process (GO:0055114), Molecular Function: nucleotide binding (GO:0000166), Mo…
Os02g0603800	-1.90393		Similar to Isoprenoid biosynthesis-like protein (Fragment).	OsHDS, HDS	Biological Process: isoprenoid biosynthetic process (GO:0008299), Biological Process: terpenoid biosynthetic process (GO:0016114), Biological Process: oxidation-reduction process (GO:0055114), Molecular Function: iron ion binding (GO:0005506), Molecular Function: 4-hydroxy-3-methylbut-2-en-1-yl diphosphate synthase activity (GO:0046429)
Os02g0611200	-1.65791		S-adenosylmethionine decarboxylase, Polyamine biosynthesis, Abiotic stress		Biological Process: spermine biosynthetic process (GO:0006597), Biological Process: spermidine biosynthetic process (GO:0008295), Molecular Function: adenosylmethionine decarboxylase activity (GO:0004014)
Os05g0582300	-1.56436		Similar to prenyl transferase.	OsSPS2, SPS2	Biological Process: isoprenoid biosynthetic process (GO:0008299), Biological Process: photosynthesis (GO:0015979), Molecular Function: transferase activity, transferring alkyl or aryl (other than methyl) groups (GO:0016765)
Os01g0842500	-1.81642		Similar to Laccase (EC 1.10.3.2).	OsLAC5	Biological Process: lignin catabolic process (GO:0046274), Biological Process: oxidation-reduction process (GO:0055114), Cellular Component: apoplast (GO:0048046), Molecular Function: copper ion binding (GO:0005507), Molecular Function: laccase activity (GO:0008471), Molecular Function: oxidoreductase activity (GO:0016491)
Os04g0429800		1.86816	Similar to Nicotinate phosphoribosyltransferase-like protein.	OsNaPRT2	Biological Process: NAD biosynthetic process (GO:0009435), Biological Process: nicotinate nucleotide salvage (GO:0019358), Biological Process: pyridine nucleotide biosynthetic process (GO:0019363), Cellular Component: cytoplasm (GO:0005737), Molecular Function: nicotinate-nucleotide diphosphorylase (carboxylating) activity (GO:0004514), Molecular Function: nicotinate phosphoribosyltransferase act…
Os03g0347900		1.52157	Terpenoid synthase domain containing protein.		Biological Process: metabolic process (GO:0008152), Molecular Function: magnesium ion binding (GO:0000287), Molecular Function: lyase activity (GO:0016829)
Os06g0641800		1.57526	Cytochrome P450 family protein.		Biological Process: oxidation-reduction process (GO:0055114), Molecular Function: iron ion binding (GO:0005506), Molecular Function: electron carrier activity (GO:0009055), Molecular Function: oxidoreductase activity, acting on paired donors, with incorporation or reduction of molecular oxygen (GO:0016705), Molecular Function: heme binding (GO:0020037)
Os12g0240900		-2.38055	Naringenin 7-O-methyltransferase, Biosynthesis of flavonoid phytoalexin sakuranetin	OsNOMT, COMTL3, OsCOMTL3	Molecular Function: methyltransferase activity (GO:0008168), Molecular Function: O-methyltransferase activity (GO:0008171), Molecular Function: protein dimerization activity (GO:0046983)
Os01g0850550		-2.04959	Similar to Laccase-6.		Biological Process: lignin catabolic process (GO:0046274), Biological Process: oxidation-reduction process (GO:0055114), Cellular Component: apoplast (GO:0048046), Molecular Function: copper ion binding (GO:0005507), Molecular Function: laccase activity (GO:0008471), Molecular Function: oxidoreductase activity (GO:0016491)
Os12g0199800		-2.01444	Similar to Cyt-P450 monooxygenase.	CYP76M13	Biological Process: oxidation-reduction process (GO:0055114), Molecular Function: iron ion binding (GO:0005506), Molecular Function: electron carrier activity (GO:0009055), Molecular Function: oxidoreductase activity, acting on paired donors, with incorporation or reduction of molecular oxygen (GO:0016705), Molecular Function: heme binding (GO:0020037)
Os01g0196300		-1.90539	Basic helix-loop-helix (bHLH) transcription factor, Diterpenoid phytoalexin factor, Biosynthesis of diterpenoid phytoalexins, Stress response	OsbHLH025, bHLH025, bHLH25	Molecular Function: protein dimerization activity (GO:0046983)
Os08g0140300		-1.65143	Aromatic L-amino acid decarboxylase (AADC), Senescence-induced serotonin biosynthesis	OsTDC, TDC2, OsTDC1	Biological Process: cellular amino acid metabolic process (GO:0006520), Biological Process: carboxylic acid metabolic process (GO:0019752), Molecular Function: catalytic activity (GO:0003824), Molecular Function: carboxy-lyase activity (GO:0016831), Molecular Function: pyridoxal phosphate binding (GO:0030170)
Os08g0140500		-1.57513	Similar to Tryptophan decarboxylase (EC 4.1.1.28).		Biological Process: cellular amino acid metabolic process (GO:0006520), Biological Process: carboxylic acid metabolic process (GO:0019752), Molecular Function: catalytic activity (GO:0003824), Molecular Function: carboxy-lyase activity (GO:0016831), Molecular Function: pyridoxal phosphate binding (GO:0030170)
Iron homeostasis
Os04g0578600	2.59104	3.45972	Similar to H0404F02.15 protein.	OsFRO2	Biological Process: oxidation-reduction process (GO:0055114), Cellular Component: integral to membrane (GO:0016021), Molecular Function: iron ion binding (GO:0005506), Molecular Function: electron carrier activity (GO:0009055), Molecular Function: oxidoreductase activity (GO:0016491), Molecular Function: flavin adenine dinucleotide binding (GO:0050660)
Os01g0952800	8.35979		Achaete-scute transcription factor related domain containing protein.	OsIRO2, IRO2, OsbHLH056, bHLH056, bHLH56	Molecular Function: DNA binding (GO:0003677)
Os03g0111400	-1.5476		Heavy metal transport/detoxification protein domain containing protein.		Biological Process: metal ion transport (GO:0030001), Molecular Function: metal ion binding (GO:0046872)
Os03g0861400	-2.12555		Hypothetical conserved gene.		Biological Process: metal ion transport (GO:0030001), Molecular Function: metal ion binding (GO:0046872)
Os01g0871800	-1.92966		TGF-beta receptor, type I/II extracellular region family protein.
Os05g0131500		2.60702	Ferroporti-1 domain containing protein.		Biological Process: iron ion transmembrane transport (GO:0034755), Cellular Component: integral to membrane (GO:0016021), Molecular Function: iron ion transmembrane transporter activity (GO:0005381)
Os03g0120400		1.7345	Heavy metal transport/detoxification protein domain containing protein.		Biological Process: metal ion transport (GO:0030001), Molecular Function: metal ion binding (GO:0046872)
Os12g0106000		-1.56478	Ferritin, Iron storage protein, Iron homeostasis	OsFER2, OsFer2	Biological Process: iron ion transport (GO:0006826), Biological Process: cellular iron ion homeostasis (GO:0006879), Molecular Function: ferric iron binding (GO:0008199)
Os09g0396900		-3.3892	Protein of unknown function DUF125, transmembrane family protein.	OsVIT2, OsVIT1
Os04g0538400		-3.4914	Similar to Nodulin 21 (N-21).
Oxidative stress response
Os07g0677400	2.27334	2.66791	Peroxidase.	POX5.1, prx113, POX5	Biological Process: response to oxidative stress (GO:0006979), Biological Process: oxidation-reduction process (GO:0055114), Molecular Function: peroxidase activity (GO:0004601), Molecular Function: heme binding (GO:0020037)
Os04g0688300	1.87527	2.50334	Haem peroxidase, plant/fungal/bacterial family protein.	prx61	Biological Process: response to oxidative stress (GO:0006979), Biological Process: oxidation-reduction process (GO:0055114), Molecular Function: peroxidase activity (GO:0004601), Molecular Function: heme binding (GO:0020037)
Os06g0681600	2.24637		Haem peroxidase family protein.	prx89	Biological Process: response to oxidative stress (GO:0006979), Biological Process: oxidation-reduction process (GO:0055114), Molecular Function: peroxidase activity (GO:0004601), Molecular Function: heme binding (GO:0020037)
Os01g0263300	1.93459		Similar to Peroxidase 72 precursor (EC 1.11.1.7) (Atperox P72) (PRXR8) (ATP6a).	atp6, OsPOX1, prx3, POX1	Biological Process: response to oxidative stress (GO:0006979), Biological Process: oxidation-reduction process (GO:0055114), Molecular Function: peroxidase activity (GO:0004601), Molecular Function: heme binding (GO:0020037)
Os07g0694300	1.89278		Similar to Peroxidase.	prx116	Biological Process: response to oxidative stress (GO:0006979), Biological Process: oxidation-reduction process (GO:0055114), Molecular Function: peroxidase activity (GO:0004601), Molecular Function: heme binding (GO:0020037)
Os10g0528900	2.47767		Similar to Tau class GST protein 3.	OsGSTU14	Molecular Function: protein binding (GO:0005515)
Os10g0109300	2.35865		Similar to Peroxidase (EC 1.11.1.7).	prx125	Biological Process: response to oxidative stress (GO:0006979), Biological Process: oxidation-reduction process (GO:0055114), Molecular Function: peroxidase activity (GO:0004601), Molecular Function: heme binding (GO:0020037)
Os09g0544400	-1.84632		Similar to glutathione transferase16.
Os10g0109600		2.94954	Peroxidase (EC 1.11.1.7).	poxA, prx126, prxRPA, RPA	Biological Process: response to oxidative stress (GO:0006979), Biological Process: oxidation-reduction process (GO:0055114), Molecular Function: peroxidase activity (GO:0004601), Molecular Function: heme binding (GO:0020037)
Os11g0655900		2.23089	Thioredoxin fold domain containing protein.	OsGRX23	Biological Process: cell redox homeostasis (GO:0045454), Molecular Function: electron carrier activity (GO:0009055), Molecular Function: protein disulfide oxidoreductase activity (GO:0015035)
Os07g0677600		2.00429	Similar to Cationic peroxidase.	prx115	Biological Process: response to oxidative stress (GO:0006979), Biological Process: oxidation-reduction process (GO:0055114), Molecular Function: peroxidase activity (GO:0004601), Molecular Function: heme binding (GO:0020037)
Os05g0563900		-1.49871	Hypothetical gene.	OsGRX17
Os01g0949700		-1.4858	Glutathione S-transferase, C-terminal domain containing protein.	OsGSTU7	Molecular Function: protein binding (GO:0005515)
Os08g0492000		-1.48562	Similar to Glutathione transporter.	OsOPT9	Biological Process: transmembrane transport (GO:0055085)
Stress-related
Os09g0522000	2.93909	-1.90501	Similar to Dehydration-responsive element-binding protein 1B.	OsDREB1B, ERF31, OsERF031, OsERF#031, OsERF31, AP2/EREBP#169, AP2/EREBP169, OsDREB1b, OsDREB1C
Os11g0112000	2.13296	2.2959	Similar to Hypoxia induced protein conserved region containing protein, expressed.
Os09g0482600	-1.6565	-1.82315	Similar to Heat shock protein 81-3.		Biological Process: protein folding (GO:0006457), Biological Process: response to stress (GO:0006950), Molecular Function: ATP binding (GO:0005524), Molecular Function: unfolded protein binding (GO:0051082)
Os02g0677300	3.40597		Similar to CRT/DRE binding factor 1.	OsDREB1G, OsERF025, OsERF#025, OsERF25, ERF25, AP2/EREBP#138, AP2/EREBP138	Biological Process: regulation of transcription, DNA-dependent (GO:0006355), Molecular Function: DNA binding (GO:0003677), Molecular Function: sequence-specific DNA binding transcription factor activity (GO:0003700)
Os09g0522200	1.82963		DRE-binding protein 1A.	OsDREB1A, Os DREB1A, CBF3, OsCBF3, OsDREB1A/OsCBF3, ERF24, OsERF24, OsERF024, OsERF#024, AP2/EREBP#114, AP2/EREBP114, OsDREBL	Biological Process: regulation of transcription, DNA-dependent (GO:0006355), Molecular Function: DNA binding (GO:0003677), Molecular Function: sequence-specific DNA binding transcription factor activity (GO:0003700)
Os03g0764100	1.82161		Zinc finger transcription factor ZF1.	WZF1	Cellular Component: intracellular (GO:0005622), Molecular Function: nucleic acid binding (GO:0003676), Molecular Function: zinc ion binding (GO:0008270)
Os06g0637500	1.59889		Similar to MYB transcription factor R2R3 type.	R2R3-MYB
Os04g0580800	1.51123		Zinc finger, RING/FYVE/PHD-type domain containing protein.	OsRFPH2-6	Molecular Function: protein binding (GO:0005515), Molecular Function: zinc ion binding (GO:0008270)
Os10g0528400	1.50374		Glutathione S-transferase, C-terminal-like domain containing protein.	OsGSTU3, OsGSTU29, GSTU29	Molecular Function: protein binding (GO:0005515)
Os04g0572400	4.18636		Similar to CRT/DRE binding factor 1.	OsDREB1E, OsERF030, OsERF#030, OsERF30, ERF30, AP2/EREBP#160, AP2/EREBP160, OsDREB1-1	Biological Process: regulation of transcription, DNA-dependent (GO:0006355), Molecular Function: DNA binding (GO:0003677), Molecular Function: sequence-specific DNA binding transcription factor activity (GO:0003700)
Os08g0474000	2.64208		Similar to AP2 domain containing protein RAP2.6 (Fragment).	DERF3, OsDERF3, OsERF#104, OsERF104, AP2/EREBP#152, AP2/EREBP152	Biological Process: regulation of transcription, DNA-dependent (GO:0006355), Molecular Function: DNA binding (GO:0003677), Molecular Function: sequence-specific DNA binding transcription factor activity (GO:0003700)
Os06g0572400	2.3307		Tetraspanin domain containing protein.	OsTET9	Cellular Component: integral to membrane (GO:0016021)
Os05g0475400	2.11736		Similar to Alanine:glyoxylate aminotransferase-like protein (Fragment).	Osh36, OsH36, H36, OsAMTR1, AMTR1	Molecular Function: catalytic activity (GO:0003824), Molecular Function: transaminase activity (GO:0008483), Molecular Function: pyridoxal phosphate binding (GO:0030170)
Os12g0572000	2.07792		R2R3-type MYB transcription factor, Adaptive growth, Salt tolerance	OsMYB91, OsRS2, RS2	Biological Process: transcription, DNA-templated (GO:0006351), Biological Process: leaf formation (GO:0010338), Molecular Function: DNA binding (GO:0003677), Cellular Component: nucleus (GO:0005634)
Os05g0527800	3.17324		UDP-glucuronosyl/UDP-glucosyltransferase family protein.		Biological Process: metabolic process (GO:0008152), Molecular Function: transferase activity, transferring hexosyl groups (GO:0016758)
Os04g0571600	2.50133		Multi antimicrobial extrusion protein MatE family protein.		Biological Process: drug transmembrane transport (GO:0006855), Biological Process: transmembrane transport (GO:0055085), Cellular Component: membrane (GO:0016020), Molecular Function: drug transmembrane transporter activity (GO:0015238), Molecular Function: antiporter activity (GO:0015297)
Os05g0550300	1.92192		Similar to Lipid transfer protein (Fragment).	OsLTP2.4, OsLtpII.4	Biological Process: lipid transport (GO:0006869)
Os02g0731700	1.4938		CCT domain domain containing protein.	OsBBX8, OsK, OsCCT09, Ghd2, OsK/Ghd2	Molecular Function: protein binding (GO:0005515)
Os08g0191700	-1.6553		Glyoxalase I, Abiotic stress response		Molecular Function: lactoylglutathione lyase activity (GO:0004462), Molecular Function: metal ion binding (GO:0046872)
Os01g0206700	-1.57912		Similar to Serine/threonine protein kinase (CBL-interacting protein kinase 20).	OsCIPK05, CIPK5, OsCIPK5, OsSTA7	Biological Process: protein phosphorylation (GO:0006468), Biological Process: signal transduction (GO:0007165), Molecular Function: protein kinase activity (GO:0004672), Molecular Function: protein serine/threonine kinase activity (GO:0004674), Molecular Function: protein tyrosine kinase activity (GO:0004713), Molecular Function: ATP binding (GO:0005524), Molecular Function: transferase activity,…
Os03g0389400		1.5585	Similar to LOL3.
Os09g0455300		2.11511	Similar to INDEHISCENT protein.	OsbHLH120, bHLH120
Os07g0410300		4.78024	Conserved hypothetical protein.	OsERF#136, OsERF136, AP2/EREBP#106, AP2/EREBP106, AP2-106
Os01g0303800		1.65822	UspA domain containing protein.		Biological Process: response to stress (GO:0006950)
Os02g0465900		1.49447	ChaC-like protein family protein.	OsARP, OsCTP
Os06g0253100		-2.70582	Heat shock protein Hsp20 domain containing protein.
Os01g0840100		-2.12868	Heat shock protein Hsp70 family protein.	OsMed37_1, Med37_1	Molecular Function: ATP binding (GO:0005524)
Os03g0293000		-2.03697	Similar to DnaJ domain containing protein, expressed.	OsERdj3A, TMS1
Os08g0500700		-1.93142	Similar to Heat shock protein 82.	OsHSP82A, hsp82A, HSP90	Biological Process: protein folding (GO:0006457), Biological Process: response to stress (GO:0006950), Molecular Function: ATP binding (GO:0005524), Molecular Function: unfolded protein binding (GO:0051082)
Os10g0571600		-1.74002	No apical meristem (NAM) protein domain containing protein.	ONAC121	Biological Process: regulation of transcription, DNA-dependent (GO:0006355), Molecular Function: DNA binding (GO:0003677)
Os07g0628500		-1.67939	Basic helix-loop-helix dimerisation region bHLH domain containing protein.	OsbHLH1, OsbHLH062
Os03g0787300		-1.58976	Similar to DnaJ homolog.	OsDjA5	Biological Process: protein folding (GO:0006457), Molecular Function: heat shock protein binding (GO:0031072), Molecular Function: unfolded protein binding (GO:0051082)
Os02g0181900		-1.5794	Similar to ClpB.	ClpB-m, OsClpB-m	Biological Process: response to heat (GO:0009408), Biological Process: protein processing (GO:0016485), Biological Process: protein metabolic process (GO:0019538), Cellular Component: cytoplasm (GO:0005737), Molecular Function: nucleotide binding (GO:0000166), Molecular Function: ATP binding (GO:0005524), Molecular Function: nucleoside-triphosphatase activity (GO:0017111)
Os06g0592500		-1.55602	Similar to Ethylene-responsive transcriptional coactivator.		Molecular Function: DNA binding (GO:0003677), Molecular Function: sequence-specific DNA binding (GO:0043565)
Os02g0782500		-1.55012	Similar to Small heat stress protein class CIII.	OsHSP18.0-CIII
Os10g0462900		-1.50355	Similar to mitochondrial chaperonin-60.	0	Biological Process: protein folding (GO:0006457), Biological Process: protein refolding (GO:0042026), Biological Process: cellular protein metabolic process (GO:0044267), Cellular Component: cytoplasm (GO:0005737), Molecular Function: ATP binding (GO:0005524)
Os05g0460000		-1.50136	Similar to 70 kDa heat shock cognate protein 1.	OsctHSP70-1, ctHSP70-1, OsMed37_6, Med37_6	Molecular Function: ATP binding (GO:0005524)
Os05g0217700		-2.20458	BURP domain containing protein.	OsBURP07, OsBURP7
Os02g0676800		-1.9431	Similar to Dehydration responsive element binding protein 1E (DREB1E protein).	OsERF#020, OsERF020, OsERF20, AP2/EREBP#126, AP2/EREBP126	Biological Process: regulation of transcription, DNA-dependent (GO:0006355), Molecular Function: DNA binding (GO:0003677), Molecular Function: sequence-specific DNA binding transcription factor activity (GO:0003700)
Os05g0562300		-1.70677	Similar to DnaJ-like protein.	OsDjB7	Biological Process: protein folding (GO:0006457), Molecular Function: heat shock protein binding (GO:0031072), Molecular Function: unfolded protein binding (GO:0051082)
Os07g0178600		-1.56178	Similar to Heat shock transcription factor 29 (Fragment).	HSfA2b, OsHsfA2b, OsHsf-18, rHsf5, HS1, HSF18, HSF5, OsHSF5	Biological Process: regulation of transcription, DNA-dependent (GO:0006355), Cellular Component: nucleus (GO:0005634), Molecular Function: sequence-specific DNA binding transcription factor activity (GO:0003700), Molecular Function: sequence-specific DNA binding (GO:0043565)
Os06g0682900		-1.47852	Heat stress associated protein, Long-term acquired thermotolerance		Biological Process: coenzyme M biosynthetic process (GO:0019295), Molecular Function: catalytic activity (GO:0003824)
Os08g0196700		-1.46907	HAP2 subunit of HAP complex, Nuclear Factor Y (NF-YA) transcription factor, Drought stress tolerance	OsHAP2A, NF-YA, CBF-B, NF-YA7, OsNF-YA7, NFYA7	Biological Process: regulation of transcription, DNA-templated (GO:0006355), Molecular Function: transcription factor activity, sequence-specific DNA binding (GO:0003700)
Defense
Os05g0537100	1.70278	2.43732	WRKY transcription factor 10.	OsWRKY7	Biological Process: regulation of transcription, DNA-dependent (GO:0006355), Molecular Function: sequence-specific DNA binding transcription factor activity (GO:0003700), Molecular Function: sequence-specific DNA binding (GO:0043565)
Os07g0539900	-2.16596	-1.593	Similar to Beta-1, 3-glucanase-like protein.		Biological Process: carbohydrate metabolic process (GO:0005975), Molecular Function: catalytic activity (GO:0003824), Molecular Function: hydrolase activity, hydrolyzing O-glycosyl compounds (GO:0004553), Molecular Function: cation binding (GO:0043169)
Os02g0118875	-1.89296	-1.80369	NB-ARC domain containing protein.		Molecular Function: ADP binding (GO:0043531)
Os01g0940800	-1.73796	-1.51728	Similar to Beta-1, 3-glucanase precursor.	Gns6	Biological Process: carbohydrate metabolic process (GO:0005975), Molecular Function: catalytic activity (GO:0003824), Molecular Function: hydrolase activity, hydrolyzing O-glycosyl compounds (GO:0004553), Molecular Function: cation binding (GO:0043169)
Os10g0124400	-1.53537	-1.66579	Hypothetical conserved gene.		Molecular Function: ADP binding (GO:0043531)
Os05g0492600	-1.84347	-1.58877	Similar to NBS-LRR type resistance protein (Fragment).	YR48	Biological Process: defense response (GO:0006952), Molecular Function: ADP binding (GO:0043531)
Os02g0759400	2.57452		Zinc finger, RING/FYVE/PHD-type domain containing protein.		Molecular Function: protein binding (GO:0005515), Molecular Function: zinc ion binding (GO:0008270)
Os02g0787300	1.87985		Mitogen-activated protein kinase kinase 4, Defense response, Cell proliferation, Grain growth	OsMKK4, MKK4, OsMKK4/SMG1, OsMAPKK4, MAPKK4	Biological Process: protein phosphorylation (GO:0006468), Molecular Function: protein kinase activity (GO:0004672), Molecular Function: protein serine/threonine kinase activity (GO:0004674), Molecular Function: ATP binding (GO:0005524), Molecular Function: transferase activity, transferring phosphorus-containing groups (GO:0016772)
Os02g0626100	1.7007		Similar to Phenylalanine ammonia-lyase.	OsPAL, Pal1*, Pal1, PAL, Pal_1, PalI, PAL2, OsPAL01, PAL01, OSPAL, CP-1, GP-1, OsPAL1	Biological Process: L-phenylalanine catabolic process (GO:0006559), Biological Process: biosynthetic process (GO:0009058), Cellular Component: cytoplasm (GO:0005737), Molecular Function: catalytic activity (GO:0003824), Molecular Function: ammonia-lyase activity (GO:0016841)
Os02g0181300	1.65529		WRKY transcription factor, Defense response	OsWRKY71, WRKY-71	Biological Process: regulation of transcription, DNA-templated (GO:0006355), Molecular Function: transcription factor activity, sequence-specific DNA binding (GO:0003700), Molecular Function: sequence-specific DNA binding (GO:0043565)
Os12g0520200	1.55571		Similar to phenylalanine ammonia-lyase.	OsPAL03, OsPAL9, TAM1, OsTAM1, TAM, OsTAM	Biological Process: L-phenylalanine catabolic process (GO:0006559), Biological Process: biosynthetic process (GO:0009058), Cellular Component: cytoplasm (GO:0005737), Molecular Function: catalytic activity (GO:0003824), Molecular Function: ammonia-lyase activity (GO:0016841)
Os01g0855600	1.55302		Similar to Hs1pro-1 protein.	HS1
Os01g0731100	2.68603		Similar to Pathogen-related protein.
Os11g0227200	-1.56528		Similar to NBS-LRR disease resistance protein homologue.		Biological Process: defense response (GO:0006952), Molecular Function: ADP binding (GO:0043531)
Os09g0474000	-1.66591		bZIP transcription factor, bZIP-1 domain containing protein.	OsbZIP73, OsTFX1	Biological Process: regulation of transcription, DNA-dependent (GO:0006355), Molecular Function: sequence-specific DNA binding transcription factor activity (GO:0003700), Molecular Function: sequence-specific DNA binding (GO:0043565), Molecular Function: protein dimerization activity (GO:0046983)
Os06g0268500	-1.98871		Similar to OSIGBa0139J17.1 protein.		Biological Process: defense response (GO:0006952), Molecular Function: ADP binding (GO:0043531)
Os01g0859500	-1.72928		Similar to Basic leucine zipper protein (Liguleless2).	OsLG2, OsbZIP11, BZIP11	Biological Process: regulation of transcription, DNA-dependent (GO:0006355), Molecular Function: sequence-specific DNA binding transcription factor activity (GO:0003700), Molecular Function: sequence-specific DNA binding (GO:0043565), Molecular Function: protein dimerization activity (GO:0046983)
Os05g0375400		2.2129	Beta-glucanase precursor.	OsPR2, Gns1, OsEGL1	Biological Process: carbohydrate metabolic process (GO:0005975), Molecular Function: catalytic activity (GO:0003824), Molecular Function: hydrolase activity, hydrolyzing O-glycosyl compounds (GO:0004553), Molecular Function: cation binding (GO:0043169)
Os04g0462500		1.7481	Similar to 14-3-3-like protein GF14-6.	GF14b, OsGF14b, 14-3-3b	Molecular Function: protein domain specific binding (GO:0019904)
Os01g0797600		1.66371	AP2/ERF family protein, ERF-associated EAR-motif-containing repressor, Abiotic stress response, Stress signaling	AP37, OsAP37, OsERF3, OsERF#075, OsERF075, OsERF75, ERF75, AP2/EREBP#004, AP2/EREBP4, OsBIERF2, BIERF2	Biological Process: regulation of transcription, DNA-dependent (GO:0006355), Molecular Function: DNA binding (GO:0003677), Molecular Function: sequence-specific DNA binding transcription factor activity (GO:0003700)
Os04g0680800		1.64073	Mlo-related protein family protein.	OsMLO4, MLO4	Biological Process: cell death (GO:0008219), Cellular Component: integral to membrane (GO:0016021)
Os12g0468300		1.63361	Similar to NB-ARC domain containing protein, expressed.
Os02g0251900		1.61408	Similar to Tobacco rattle virus-induced protein variant 2.	OsVQ7
Os01g0837000		1.53667	Ankyrin repeat containing protein.	OsNPR4, NPR4	Molecular Function: protein binding (GO:0005515)
Os04g0118800		1.54408	NB-ARC domain containing protein.		Biological Process: defense response (GO:0006952), Molecular Function: ADP binding (GO:0043531)
Os03g0320600		1.98335	VQ domain containing protein.	OsVQ11
Os08g0170200		1.87698	Disease resistance protein domain containing protein.		Biological Process: defense response (GO:0006952), Molecular Function: ADP binding (GO:0043531)
Os11g0505300		1.63419	Sulfotransferase, Resistance to rice stripe virus	STV11, OsSOT1	Molecular Function: sulfotransferase activity (GO:0008146)
Os11g0604900		1.50901	Similar to NB-ARC domain containing protein.		Biological Process: defense response (GO:0006952), Molecular Function: ADP binding (GO:0043531)
Os03g0195100		-2.16212	Putative aminotransferase, Disease resistance response against infection with rice blast fungus	OsALD1, ALD1	Biological Process: biosynthetic process (GO:0009058), Biological Process: lysine biosynthetic process via diaminopimelate (GO:0009089), Molecular Function: catalytic activity (GO:0003824), Molecular Function: L, L-diaminopimelate aminotransferase activity (GO:0010285), Molecular Function: pyridoxal phosphate binding (GO:0030170)
Os04g0205200		-2.08664	NB-ARC domain containing protein.		Molecular Function: ADP binding (GO:0043531)
Os06g0244000		-2.08612	Similar to anthranilic acid methyltransferase 3.		Molecular Function: methyltransferase activity (GO:0008168)
Os08g0173600		-1.86495	Conserved hypothetical protein.
Os05g0427400		-1.644	Similar to Phenylalanine ammonia-lyase.	OsPAL04, PAL04, PAL, OsPAL7	Biological Process: L-phenylalanine catabolic process (GO:0006559), Biological Process: biosynthetic process (GO:0009058), Cellular Component: cytoplasm (GO:0005737), Molecular Function: catalytic activity (GO:0003824), Molecular Function: ammonia-lyase activity (GO:0016841)
Os08g0386200		-1.54525	WRKY transcription factor 69.	OsWRKY69	Biological Process: regulation of transcription, DNA-dependent (GO:0006355), Molecular Function: sequence-specific DNA binding transcription factor activity (GO:0003700), Molecular Function: sequence-specific DNA binding (GO:0043565)
Os12g0154700		-2.91278	Germin-like protein 12-1, Disease resistance	OsGLP12-1	Cellular Component: apoplast (GO:0048046), Molecular Function: manganese ion binding (GO:0030145), Molecular Function: nutrient reservoir activity (GO:0045735)
Os12g0154800		-2.31319	Germin-like protein 12-2, Disease resistance	OsGLP12-2	Cellular Component: apoplast (GO:0048046), Molecular Function: manganese ion binding (GO:0030145), Molecular Function: nutrient reservoir activity (GO:0045735)
Os07g0117900		-1.90038	NB-ARC domain containing protein.		Molecular Function: ADP binding (GO:0043531)
Os10g0569400		-1.4955	RIR1a protein precursor.	Rir1b, Rir1a, OsRALF-28, OsRALF28, RALF-28, RALF28
Os08g0235800		-1.4934	Similar to WRKY transcription factor 25.	OsWRKY25, OsWRKY44, WRKY44	Biological Process: regulation of transcription, DNA-dependent (GO:0006355), Molecular Function: sequence-specific DNA binding transcription factor activity (GO:0003700), Molecular Function: sequence-specific DNA binding (GO:0043565)
Os01g0382000		-1.47455	Similar to Pathogenesis-related protein PRB1-2 precursor.	OsPR1b, PR1b, OsPR1#011, OsPR1-11, PR-1b, OsPR-1b, PR1, PR-1	Cellular Component: extracellular region (GO:0005576)
Os01g0289600		-1.45968	Similar to WRKY transcription factor 28.	OsWRKY9	Biological Process: regulation of transcription, DNA-dependent (GO:0006355), Molecular Function: sequence-specific DNA binding transcription factor activity (GO:0003700), Molecular Function: sequence-specific DNA binding (GO:0043565)
Signaling
Os01g0162300	3.71065	4.2919	Leucine-rich repeat, plant specific containing protein.		Molecular Function: protein binding (GO:0005515)
Os02g0685900	1.8999	2.43543	Similar to Calcium dependent protein kinase.	OsCDPK5, OsCPK5	Biological Process: protein phosphorylation (GO:0006468), Molecular Function: protein kinase activity (GO:0004672), Molecular Function: protein serine/threonine kinase activity (GO:0004674), Molecular Function: calcium ion binding (GO:0005509), Molecular Function: ATP binding (GO:0005524), Molecular Function: transferase activity, transferring phosphorus-containing groups (GO:0016772)
Os11g0690332	-1.88217	-2.26537	Similar to Protein kinase domain containing protein.
Os06g0210000	-1.76624	-1.51556	Protein of unknown function DUF6 domain containing protein.		Cellular Component: membrane (GO:0016020)
Os08g0247600	-1.57096	-2.47458	Leucine-rich repeat, N-terminal domain containing protein.		Molecular Function: protein binding (GO:0005515)
Os01g0117266	-1.51672	-1.86132	Conserved hypothetical protein.
Os11g0670100	-2.2695	-1.802	Serine-threonine/tyrosine-protein kinase domain containing protein.		Biological Process: protein phosphorylation (GO:0006468), Molecular Function: protein kinase activity (GO:0004672), Molecular Function: transferase activity, transferring phosphorus-containing groups (GO:0016772)
Os04g0369066	-1.73078	-1.52869	Similar to H0607F01.7 protein.		Biological Process: protein phosphorylation (GO:0006468), Molecular Function: protein kinase activity (GO:0004672), Molecular Function: protein serine/threonine kinase activity (GO:0004674), Molecular Function: protein tyrosine kinase activity (GO:0004713), Molecular Function: ATP binding (GO:0005524), Molecular Function: transferase activity, transferring phosphorus-containing groups (GO:0016772)
Os11g0691400	-1.51526	-2.82437	Similar to Protein kinase domain containing protein.
Os07g0176500	2.76076		Leucine-rich repeat, plant specific containing protein.		Molecular Function: protein binding (GO:0005515)
Os10g0101000	1.78489		Serine/threonine protein kinase domain containing protein.		Biological Process: protein phosphorylation (GO:0006468), Biological Process: recognition of pollen (GO:0048544), Molecular Function: protein kinase activity (GO:0004672), Molecular Function: protein serine/threonine kinase activity (GO:0004674), Molecular Function: protein tyrosine kinase activity (GO:0004713), Molecular Function: ATP binding (GO:0005524), Molecular Function: sugar binding (GO:0…
Os03g0281500	1.63783		Catharanthus roseus receptor-like kinase1-like kinase	OsCrRLK1L7	Biological Process: protein phosphorylation (GO:0006468), Molecular Function: protein kinase activity (GO:0004672), Molecular Function: ATP binding (GO:0005524)
Os01g0716200	1.78299		IQ calmodulin-binding region domain containing protein.		Molecular Function: protein binding (GO:0005515)
Os09g0483500	1.53102		EF-Hand type domain containing protein.		Molecular Function: calcium ion binding (GO:0005509)
Os01g0949300	1.88734		EF-Hand type domain containing protein.		Molecular Function: calcium ion binding (GO:0005509)
Os07g0680900	1.92963		Similar to Ribosomal protein S6 kinase.		Biological Process: protein phosphorylation (GO:0006468), Molecular Function: protein kinase activity (GO:0004672), Molecular Function: protein serine/threonine kinase activity (GO:0004674), Molecular Function: ATP binding (GO:0005524), Molecular Function: transferase activity, transferring phosphorus-containing groups (GO:0016772)
Os01g0896200	2.41383		Similar to SF16 protein.
Os07g0618400	-1.4704		Similar to Leucine-rich repeat transmembrane protein kinase 1 (Fragment).		Biological Process: protein phosphorylation (GO:0006468), Molecular Function: protein kinase activity (GO:0004672), Molecular Function: ATP binding (GO:0005524), Molecular Function: transferase activity, transferring phosphorus-containing groups (GO:0016772)
Os11g0226201	-1.46676		Similar to Protein kinase domain containing protein, expressed.		Biological Process: protein phosphorylation (GO:0006468), Molecular Function: protein kinase activity (GO:0004672), Molecular Function: protein serine/threonine kinase activity (GO:0004674), Molecular Function: protein tyrosine kinase activity (GO:0004713), Molecular Function: ATP binding (GO:0005524), Molecular Function: transferase activity, transferring phosphorus-containing groups (GO:0016772)
Os01g0162200		3.43871	Leucine-rich repeat domain containing protein.		Molecular Function: protein binding (GO:0005515)
Os09g0488600		1.61238	Protein kinase PKN/PRK1, effector domain containing protein.
Os05g0541100		1.57616	IQ calmodulin-binding region domain containing protein.		Molecular Function: protein binding (GO:0005515)
Os12g0117600		1.5519	BTB domain containing protein.		Biological Process: response to light stimulus (GO:0009416), Molecular Function: signal transducer activity (GO:0004871), Molecular Function: protein binding (GO:0005515)
Os05g0125300		2.68306	Similar to Receptor protein kinase-like protein.	OsRLCK177	Biological Process: protein phosphorylation (GO:0006468), Molecular Function: protein kinase activity (GO:0004672), Molecular Function: protein serine/threonine kinase activity (GO:0004674), Molecular Function: ATP binding (GO:0005524), Molecular Function: transferase activity, transferring phosphorus-containing groups (GO:0016772)
Os08g0376300		1.82837	Similar to Leucine-rich receptor-like protein kinase.		Biological Process: protein phosphorylation (GO:0006468), Molecular Function: protein kinase activity (GO:0004672), Molecular Function: protein serine/threonine kinase activity (GO:0004674), Molecular Function: protein binding (GO:0005515), Molecular Function: ATP binding (GO:0005524), Molecular Function: transferase activity, transferring phosphorus-containing groups (GO:0016772)
Os04g0420033		1.52844	Similar to H0525E10.1 protein.		Biological Process: protein phosphorylation (GO:0006468), Biological Process: recognition of pollen (GO:0048544), Molecular Function: protein kinase activity (GO:0004672), Molecular Function: protein serine/threonine kinase activity (GO:0004674), Molecular Function: protein tyrosine kinase activity (GO:0004713), Molecular Function: ATP binding (GO:0005524), Molecular Function: sugar binding (GO:0…
Os03g0125600		1.5346	Ser Thr specific protein kinase-like protein.		Biological Process: protein phosphorylation (GO:0006468), Molecular Function: protein kinase activity (GO:0004672), Molecular Function: protein serine/threonine kinase activity (GO:0004674), Molecular Function: protein tyrosine kinase activity (GO:0004713), Molecular Function: ATP binding (GO:0005524), Molecular Function: transferase activity, transferring phosphorus-containing groups (GO:0016772)
Os10g0563550		1.5393	Similar to Protein kinase domain containing protein, expressed.		Molecular Function: transferase activity, transferring phosphorus-containing groups (GO:0016772)
Os12g0603700		-2.80905	Similar to CBL-interacting protein kinase 4.	OsCIPK04, CIPK4, OsCIPK4	Biological Process: protein phosphorylation (GO:0006468), Molecular Function: protein kinase activity (GO:0004672), Molecular Function: protein serine/threonine kinase activity (GO:0004674), Molecular Function: protein tyrosine kinase activity (GO:0004713), Molecular Function: ATP binding (GO:0005524), Molecular Function: transferase activity, transferring phosphorus-containing groups (GO:0016772)
Os01g0699400		-2.62549	Serine/threonine protein kinase domain containing protein.		Biological Process: protein phosphorylation (GO:0006468), Molecular Function: protein kinase activity (GO:0004672), Molecular Function: protein serine/threonine kinase activity (GO:0004674), Molecular Function: protein tyrosine kinase activity (GO:0004713), Molecular Function: ATP binding (GO:0005524), Molecular Function: transferase activity, transferring phosphorus-containing groups (GO:0016772)
Os11g0691500		-2.07086	Similar to Protein kinase domain containing protein.		Biological Process: protein phosphorylation (GO:0006468), Molecular Function: protein kinase activity (GO:0004672), Molecular Function: protein serine/threonine kinase activity (GO:0004674), Molecular Function: protein tyrosine kinase activity (GO:0004713), Molecular Function: ATP binding (GO:0005524), Molecular Function: transferase activity, transferring phosphorus-containing groups (GO:0016772)
Os03g0724300		-1.71151	Tyrosine protein kinase domain containing protein.		Biological Process: protein phosphorylation (GO:0006468), Molecular Function: protein kinase activity (GO:0004672), Molecular Function: protein serine/threonine kinase activity (GO:0004674), Molecular Function: protein tyrosine kinase activity (GO:0004713), Molecular Function: ATP binding (GO:0005524), Molecular Function: transferase activity, transferring phosphorus-containing groups (GO:0016772)
Os07g0611400		-1.57674	Protein kinase C-like, phorbol ester/diacylglycerol binding domain containing protein.		Biological Process: intracellular signal transduction (GO:0035556), Biological Process: oxidation-reduction process (GO:0055114), Molecular Function: protein-disulfide reductase activity (GO:0047134)
Os01g0201200		-1.55552	Similar to Protein kinase.		Biological Process: protein phosphorylation (GO:0006468), Molecular Function: protein kinase activity (GO:0004672), Molecular Function: protein serine/threonine kinase activity (GO:0004674), Molecular Function: ATP binding (GO:0005524), Molecular Function: transferase activity, transferring phosphorus-containing groups (GO:0016772)
Os02g0157100		-1.55479	Leucine-rich repeat domain containing protein.		Molecular Function: protein binding (GO:0005515)
Os07g0537400		-1.53854	Similar to receptor-like serine-threonine protein kinase.		Biological Process: protein phosphorylation (GO:0006468), Molecular Function: protein kinase activity (GO:0004672), Molecular Function: ATP binding (GO:0005524), Molecular Function: transferase activity, transferring phosphorus-containing groups (GO:0016772)
Os03g0397700		-1.52863	Protein kinase, catalytic domain domain containing protein.		Biological Process: protein phosphorylation (GO:0006468), Molecular Function: protein kinase activity (GO:0004672), Molecular Function: protein binding (GO:0005515), Molecular Function: ATP binding (GO:0005524), Molecular Function: transferase activity, transferring phosphorus-containing groups (GO:0016772)
Os05g0380900		-1.52494	Similar to Polcalcin Jun o 2 (Calcium-binding pollen allergen Jun o 2).	OsCML15	Molecular Function: calcium ion binding (GO:0005509)
Os04g0122200		-2.34997	Similar to OSIGBa0137A06.2 protein.		Biological Process: protein phosphorylation (GO:0006468), Molecular Function: protein kinase activity (GO:0004672), Molecular Function: protein serine/threonine kinase activity (GO:0004674), Molecular Function: protein tyrosine kinase activity (GO:0004713), Molecular Function: protein binding (GO:0005515), Molecular Function: ATP binding (GO:0005524), Molecular Function: transferase activity, tra…
Os03g0793600		-1.48671	Similar to type I inositol-1, 4,5-trisphosphate 5-phosphatase CVP2.		Molecular Function: inositol or phosphatidylinositol phosphatase activity (GO:0004437)
Os08g0230800		-1.47653	Hypothetical conserved gene.		Biological Process: recognition of pollen (GO:0048544), Molecular Function: protein binding (GO:0005515), Molecular Function: sugar binding (GO:0005529)
Os11g0569300		-1.47238	Serine/threonine protein kinase domain containing protein.		Biological Process: protein phosphorylation (GO:0006468), Molecular Function: protein kinase activity (GO:0004672), Molecular Function: protein serine/threonine kinase activity (GO:0004674), Molecular Function: protein binding (GO:0005515), Molecular Function: ATP binding (GO:0005524), Molecular Function: transferase activity, transferring phosphorus-containing groups (GO:0016772)
Protein degradation
Os11g0106400	-1.71282	-1.6682	Similar to Ubiquitin-activating enzyme E1 2.		Biological Process: protein modification process (GO:0006464), Molecular Function: nucleotide binding (GO:0000166), Molecular Function: catalytic activity (GO:0003824), Molecular Function: ATP binding (GO:0005524), Molecular Function: small protein activating enzyme activity (GO:0008641)
Os03g0114400	2.01789		Similar to Avr9/Cf-9 rapidly elicited protein 102 (Fragment).		Molecular Function: nucleotide binding (GO:0000166), Molecular Function: ATP binding (GO:0005524), Molecular Function: nucleoside-triphosphatase activity (GO:0017111)
Os06g0109100	1.83291		Hypothetical conserved gene.		Molecular Function: protein binding (GO:0005515), Molecular Function: zinc ion binding (GO:0008270)
Os10g0521900	1.53043		Similar to Membrane protein.	OsRhmbd17, RHMBD17	Biological Process: proteolysis (GO:0006508), Cellular Component: integral to membrane (GO:0016021), Molecular Function: serine-type endopeptidase activity (GO:0004252)
Os06g0610800	2.40708		Peptidase A1 domain containing protein.		Biological Process: proteolysis (GO:0006508), Molecular Function: aspartic-type endopeptidase activity (GO:0004190)
Os09g0252700	-1.99419		Similar to E3 ubiquitin protein ligase UPL1 (EC 6.3.2.-) (Ubiquitin-protein ligase 1).		Molecular Function: binding (GO:0005488), Molecular Function: protein binding (GO:0005515)
Os01g0148000	-1.93088		Similar to predicted protein.		Molecular Function: ubiquitin-protein ligase activity (GO:0004842), Molecular Function: zinc ion binding (GO:0008270)
Os06g0301300	-1.61647		Similar to predicted protein.
Os03g0683900	-1.63905		Similar to UPL7; ubiquitin-protein ligase.
Os12g0621000	-1.59417		Similar to Ubiquitin carboxyl-terminal hydrolase.		Biological Process: ubiquitin-dependent protein catabolic process (GO:0006511), Molecular Function: ubiquitin thiolesterase activity (GO:0004221)
Os03g0294900	-1.51707		Similar to Ubiquitin-activating enzyme E1.		Biological Process: protein modification process (GO:0006464), Molecular Function: nucleotide binding (GO:0000166), Molecular Function: catalytic activity (GO:0003824), Molecular Function: ATP binding (GO:0005524), Molecular Function: small protein activating enzyme activity (GO:0008641)
Os03g0218200	-1.57121		Similar to F-box domain containing protein, expressed.
Os05g0439000		1.92087	Similar to RING-H2 finger protein ATL1O (RING-H2 finger protein ATL11).		Molecular Function: protein binding (GO:0005515), Molecular Function: zinc ion binding (GO:0008270)
Os05g0468900		1.55444	Zinc finger, RING/FYVE/PHD-type domain containing protein.		Molecular Function: protein binding (GO:0005515), Molecular Function: zinc ion binding (GO:0008270)
Os01g0795200		-2.26566	Similar to Subtilase.	OsSub8, SUB8	Biological Process: proteolysis (GO:0006508), Biological Process: negative regulation of catalytic activity (GO:0043086), Molecular Function: serine-type endopeptidase activity (GO:0004252), Molecular Function: identical protein binding (GO:0042802)
Os09g0283600		-1.97575	Zinc finger, C6HC-type domain containing protein.		Molecular Function: protein binding (GO:0005515), Molecular Function: zinc ion binding (GO:0008270)
Os12g0148400		-1.79616	Similar to HEAT repeat family protein, expressed.		Molecular Function: binding (GO:0005488)
Os02g0202900		-1.99364	Similar to ring canal kelch.	OsFbox073, OsFbox73, Os_F0359	Molecular Function: protein binding (GO:0005515)
Os01g0929000		-1.46247	Similar to aminopeptidase.
Non-protein transcript
Os03g0617101	-1.83148	-1.97599	Non-protein coding transcript.
Os02g0152750	-1.99106	-1.46965	Non-protein coding transcript.
Os05g0185525	-1.50827	-1.46251	Non-protein coding transcript.
Os11g0475200	-1.67782	-1.51443	Non-protein coding transcript.
Os09g0498400	2.32874		Non-protein coding transcript.
Os04g0496950	1.71204		Non-protein coding transcript.
Os04g0372775	1.94876		Non-protein coding transcript.
Os03g0347400	-2.08828		Non-protein coding transcript.
Os03g0405400	-1.78374		Non-protein coding transcript.
Os08g0536350	-1.76756		Non-protein coding transcript.
Os05g0581000	-1.72821		Non-protein coding transcript.
Os01g0292250	-1.6642		Non-protein coding transcript.
Os06g0662100	-1.77077		Non-protein coding transcript.
Os02g0195566	-1.57322		Non-protein coding transcript.
Os01g0137800	-1.49106		Non-protein coding transcript.
Os07g0558350	-1.48662		Non-protein coding transcript.
Os10g0112850	-1.47024		Non-protein coding transcript.
Os08g0526633		1.46449	Non-protein coding transcript.
Os08g0515600		2.12319	Non-protein coding transcript.
Os04g0641101		2.1419	Non-protein coding transcript.
Os12g0171250		1.86156	Non-protein coding transcript.
Os01g0310550		1.62302	Non-protein coding transcript.
Os04g0648950		4.85422	Non-protein coding transcript.
Os05g0375466		4.8154	Non-protein coding transcript.
Os02g0777001		1.71492	Non-protein coding transcript.
Os06g0230301		-2.67941	Non-protein coding transcript.
Os04g0438651		-2.16729	Non-protein coding transcript.
Os01g0373800		-1.55046	Non-protein coding transcript.
Other
Os03g0857600	2.97794	2.04959	Protein of unknown function DUF303, acetylesterase putative domain containing protein.
Os10g0516900	1.88243	1.75135	Conserved hypothetical protein.
Os01g0848475	1.85834	2.22876	Hypothetical protein.
Os11g0118600	1.78143	1.86637	Protein of unknown function DUF1191 family protein.
Os05g0568300	1.87366	2.11419	Similar to 50S ribosomal protein L12, chloroplast precursor (CL12).		Biological Process: translation (GO:0006412), Cellular Component: intracellular (GO:0005622), Cellular Component: ribosome (GO:0005840), Molecular Function: structural constituent of ribosome (GO:0003735)
Os01g0111100	1.63213	2.10654	Cyclophilin-like domain containing protein.	OsCYP26-2, OsCYP-1, OsCYP26-1	Biological Process: protein folding (GO:0006457), Molecular Function: peptidyl-prolyl cis-trans isomerase activity (GO:0003755)
Os06g0109200	2.49146	2.56756	Protein of unknown function DUF6, transmembrane domain containing protein.		Cellular Component: membrane (GO:0016020)
Os01g0123700	1.78992	2.36193	Zinc finger, RING-type domain containing protein.		Biological Process: ubiquitin-dependent protein catabolic process (GO:0006511), Biological Process: multicellular organismal development (GO:0007275), Biological Process: protein ubiquitination (GO:0016567), Cellular Component: nucleus (GO:0005634), Molecular Function: ubiquitin-protein ligase activity (GO:0004842), Molecular Function: protein binding (GO:0005515), Molecular Function: zinc ion bi…
Os10g0544600	1.78414	1.54818	Zinc finger, RING/FYVE/PHD-type domain containing protein.		Molecular Function: protein binding (GO:0005515), Molecular Function: zinc ion binding (GO:0008270)
Os03g0275300	1.58706	1.90748	Hypothetical conserved gene.		Molecular Function: protein binding (GO:0005515), Molecular Function: zinc ion binding (GO:0008270)
Os04g0612500	1.62718	1.8454	Similar to 36.4 kDa proline-rich protein.		Biological Process: lipid transport (GO:0006869)
Os04g0625350	-1.9329	-1.98201	Similar to OSIGBa0148A10.3 protein.
Os11g0137300	-1.71501	-1.49882	Armadillo-type fold domain containing protein.		Molecular Function: binding (GO:0005488)
Os10g0569600	-3.14892	-2.20453	Similar to RIR1b protein precursor.
Os01g0668200	-1.92805	-1.71031	Conserved hypothetical protein.
Os11g0489250	-1.78885	-2.50416	Similar to Cytochrome P450 family protein, expressed.		Biological Process: oxidation-reduction process (GO:0055114), Molecular Function: iron ion binding (GO:0005506), Molecular Function: electron carrier activity (GO:0009055), Molecular Function: oxidoreductase activity, acting on paired donors, with incorporation or reduction of molecular oxygen (GO:0016705), Molecular Function: heme binding (GO:0020037)
Os04g0171800	-1.72252	-2.1633	Similar to Cytochrome P450 79A1 (EC 1.14.13.41) (Tyrosine N-monooxygenase) (Cytochrome P450Tyr).		Biological Process: oxidation-reduction process (GO:0055114), Molecular Function: iron ion binding (GO:0005506), Molecular Function: electron carrier activity (GO:0009055), Molecular Function: oxidoreductase activity, acting on paired donors, with incorporation or reduction of molecular oxygen (GO:0016705), Molecular Function: heme binding (GO:0020037)
Os07g0634400	-1.64938	-1.66443	HAD-superfamily hydrolase, subfamily IA, variant 3 domain containing protein.		Biological Process: metabolic process (GO:0008152), Molecular Function: catalytic activity (GO:0003824), Molecular Function: hydrolase activity (GO:0016787)
Os10g0521500	-1.46443	-1.74671	Esterase/lipase/thioesterase domain containing protein.
Os09g0307300	7.32634		Targeting for Xklp2 family protein.
Os01g0956200	2.69148		Glycosyltransferase AER61, uncharacterized domain containing protein.		Molecular Function: transferase activity, transferring glycosyl groups (GO:0016757)
Os09g0503000	1.74206		Alcohol dehydrogenase superfamily, zinc-containing protein.		Biological Process: oxidation-reduction process (GO:0055114), Molecular Function: nucleotide binding (GO:0000166), Molecular Function: zinc ion binding (GO:0008270), Molecular Function: oxidoreductase activity (GO:0016491)
Os02g0550400	1.58194		Tetratricopeptide-like helical domain containing protein.		Molecular Function: binding (GO:0005488), Molecular Function: protein binding (GO:0005515)
Os11g0620100	1.55165		Oligouridylate binding protein.		Molecular Function: nucleotide binding (GO:0000166), Molecular Function: nucleic acid binding (GO:0003676)
Os01g0257100	1.54281		Rapid ALkalinization Factor family protein.	OsRALF-5, OsRALF5, RALF-5
Os10g0499400	1.54		Cystathionine beta-synthase, core domain containing protein.		Molecular Function: protein binding (GO:0005515)
Os07g0133500	4.05814		Protein of unknown function DUF1005 family protein.
Os06g0244700	2.93923		Similar to microtubule-associated protein TORTIFOLIA1.		Molecular Function: binding (GO:0005488)
Os11g0151400	2.92283		Cytochrome P450 family protein.		Biological Process: oxidation-reduction process (GO:0055114), Molecular Function: iron ion binding (GO:0005506), Molecular Function: electron carrier activity (GO:0009055), Molecular Function: oxidoreductase activity, acting on paired donors, with incorporation or reduction of molecular oxygen (GO:0016705), Molecular Function: heme binding (GO:0020037)
Os04g0384800	2.62962		Conserved hypothetical protein.	OsRALF-19, OsRALF19, RALF-19
Os01g0723000	2.47296		Similar to Elongation factor EF-2 (Fragment).		Molecular Function: GTPase activity (GO:0003924), Molecular Function: GTP binding (GO:0005525)
Os03g0302800	2.14574		Similar to Long cell-linked locus protein.
Os02g0503900	1.81322		Cytochrome P450 family protein.		Biological Process: oxidation-reduction process (GO:0055114), Molecular Function: iron ion binding (GO:0005506), Molecular Function: electron carrier activity (GO:0009055), Molecular Function: oxidoreductase activity, acting on paired donors, with incorporation or reduction of molecular oxygen (GO:0016705), Molecular Function: heme binding (GO:0020037)
Os06g0632700	1.61393		MULE transposase, conserved domain domain containing protein.		Molecular Function: nucleic acid binding (GO:0003676), Molecular Function: protein binding (GO:0005515), Molecular Function: zinc ion binding (GO:0008270)
Os02g0667300	1.60131		Alcohol dehydrogenase superfamily, zinc-containing protein.
Os01g0168800	1.58778		Alpha/beta hydrolase fold-1 domain containing protein.
Os01g0616800	1.53892		Pentatricopeptide repeat containing protein.
Os05g0136900	1.56191		Transferase family protein.	OsAT3, OsAt3	Molecular Function: transferase activity, transferring acyl groups other than amino-acyl groups (GO:0016747)
Os02g0806400	1.73184		Similar to Gata zn finger family protein.
Os09g0248900	2.19794		Myb/SANT-like domain domain containing protein.
Os05g0567600	1.49719		Similar to SANT/MYB protein.		Molecular Function: DNA binding (GO:0003677), Molecular Function: protein binding (GO:0005515)
Os05g0489800	1.55737		Centromeric histone 3 (Histone H3).		Biological Process: nucleosome assembly (GO:0006334), Cellular Component: nucleosome (GO:0000786), Molecular Function: DNA binding (GO:0003677)
Os07g0645200	-2.05447		Similar to FAT domain-containing protein.
Os05g0163250	-1.89117		Similar to predicted protein.		Biological Process: nuclear mRNA splicing, via spliceosome (GO:0000398), Cellular Component: spliceosomal complex (GO:0005681)
Os02g0152800	-1.8803		RNA polymerase Rpb1, domain 1 containing protein.		Biological Process: transcription, DNA-dependent (GO:0006351), Molecular Function: DNA binding (GO:0003677), Molecular Function: DNA-directed RNA polymerase activity (GO:0003899)
Os02g0137450	-1.84299		Conserved hypothetical protein.
Os10g0550066	-1.78268		Hypothetical conserved gene.		Biological Process: regulation of transcription from RNA polymerase II promoter (GO:0006357), Cellular Component: mediator complex (GO:0016592), Molecular Function: RNA polymerase II transcription cofactor activity (GO:0001104)
Os02g0114033	-1.66368		Glutamine-Leucine-Glutamine, QLQ domain containing protein.		Biological Process: regulation of transcription, DNA-dependent (GO:0006355), Cellular Component: nucleus (GO:0005634), Molecular Function: ATP binding (GO:0005524), Molecular Function: hydrolase activity, acting on acid anhydrides, in phosphorus-containing anhydrides (GO:0016818)
Os07g0203800	-1.63115		Conserved hypothetical protein.
Os10g0559700	-1.61607		Similar to Agenet domain containing protein, expressed.
Os10g0532100	-1.60642		Similar to Amine oxidase, flavin-containing.		Biological Process: oxidation-reduction process (GO:0055114), Molecular Function: protein binding (GO:0005515), Molecular Function: oxidoreductase activity (GO:0016491)
Os05g0446600	-1.56367		Similar to DNA glycosylase/lyase 701.
Os07g0648266	-1.56144		Similar to 2-oxo acid dehydrogenase, lipoyl-binding site.		Biological Process: regulation of transcription from RNA polymerase II promoter (GO:0006357), Cellular Component: mediator complex (GO:0016592), Molecular Function: RNA polymerase II transcription cofactor activity (GO:0001104)
Os07g0669800	-1.55999		Zinc finger, CW-type domain containing protein.		Molecular Function: zinc ion binding (GO:0008270)
Os09g0530500	-1.55352		Hypothetical conserved gene.		Molecular Function: protein binding (GO:0005515), Molecular Function: zinc ion binding (GO:0008270)
Os08g0332800	-1.53744		Similar to F7O18.23 protein (SWP1) (Struwwelpeter 1 protein).		Biological Process: regulation of transcription from RNA polymerase II promoter (GO:0006357), Cellular Component: mediator complex (GO:0016592), Molecular Function: RNA polymerase II transcription cofactor activity (GO:0001104)
Os06g0574450	-1.52962		Hypothetical conserved gene.
Os01g0176300	-1.51485		Pentatricopeptide repeat domain containing protein.		Molecular Function: binding (GO:0005488)
Os07g0416600	-1.49971		Similar to OSIGBa0092G14.1 protein.		Molecular Function: nucleotide binding (GO:0000166)
Os04g0675101	-2.0449		ATPase-like, ATP-binding domain domain containing protein.		Molecular Function: ATP binding (GO:0005524)
Os03g0744675	-2.01243		Similar to WD-40 repeat family protein / beige-related.		Molecular Function: binding (GO:0005488)
Os02g0470600	-1.84122		Similar to phosphoinositide binding.
Os10g0511800	-1.80265		Similar to Plus-3 domain containing protein, expressed.		Biological Process: transcription initiation, DNA-dependent (GO:0006352), Biological Process: histone modification (GO:0016570), Cellular Component: nucleus (GO:0005634), Molecular Function: DNA binding (GO:0003677), Molecular Function: protein binding (GO:0005515)
Os03g0816900	-1.76002		Conserved hypothetical protein.
Os10g0422075	-1.70283		Similar to Viral A-type inclusion protein repeat containing protein, expressed.
Os12g0416900	-1.70136		Conserved hypothetical protein.
Os06g0493801	-1.6561		Hypothetical conserved gene.		Molecular Function: binding (GO:0005488)
Os07g0564750	-1.62647		Conserved hypothetical protein.
Os02g0741500	-1.58917		Ribbon-helix-helix domain containing protein.
Os02g0202300	-1.5661		Protein of unknown function DUF3414 domain containing protein.
Os01g0713900	-1.53699		Similar to Myosin.		Cellular Component: myosin complex (GO:0016459), Molecular Function: motor activity (GO:0003774), Molecular Function: ATP binding (GO:0005524)
Os02g0664100	-1.57121		Hypothetical conserved gene.		Biological Process: protein glycosylation (GO:0006486), Molecular Function: UDP-glucose:glycoprotein glucosyltransferase activity (GO:0003980)
Os09g0538000	-2.50925		Ribonuclease T2 family protein.	OsRNS5	Molecular Function: RNA binding (GO:0003723), Molecular Function: ribonuclease T2 activity (GO:0033897)
Os06g0705350	-2.38307		Similar to pentatricopeptide (PPR) repeat-containing protein.		Molecular Function: binding (GO:0005488)
Os01g0164900	-2.17472		BRCA2 repeat containing protein.		Biological Process: double-strand break repair (GO:0006302), Molecular Function: protein binding (GO:0005515)
Os02g0106966	-1.93555		Similar to emb1507 (embryo defective 1507); ATP binding / ATP-dependent helicase/ helicase/ nucleic acid binding / nucleoside-triphosphatase/ nucleotide binding.
Os10g0569500	-1.50615		Conserved hypothetical protein.	OsRALF-29, OsRALF29, RALF-29
Os04g0611600	-1.45898		Hypothetical protein.
Os03g0769400	-1.47306		BTB/POZ fold domain containing protein.
Os11g0158832	-1.47242		Similar to Associated with HOX family protein, expressed.
Os01g0672201	-1.50209		Homeobox domain containing protein.		Biological Process: regulation of transcription, DNA-dependent (GO:0006355), Molecular Function: DNA binding (GO:0003677), Molecular Function: sequence-specific DNA binding transcription factor activity (GO:0003700), Molecular Function: protein binding (GO:0005515), Molecular Function: sequence-specific DNA binding (GO:0043565)
Os05g0255800	-1.5563		Domain of unknown function DUF632 domain containing protein.
Os07g0661550	-1.53216		Similar to PHD finger family protein.		Molecular Function: protein binding (GO:0005515), Molecular Function: zinc ion binding (GO:0008270)
Os03g0112600	-1.51708		Similar to Plus-3 domain containing protein, expressed.		Biological Process: transcription initiation, DNA-dependent (GO:0006352), Biological Process: histone modification (GO:0016570), Cellular Component: nucleus (GO:0005634), Molecular Function: DNA binding (GO:0003677), Molecular Function: protein binding (GO:0005515)
Os02g0584800		-1.62164	Heavy metal transport/detoxification protein domain containing protein.		Biological Process: metal ion transport (GO:0030001), Molecular Function: metal ion binding (GO:0046872)
Os01g0902100		1.82314	Similar to MRP-like ABC transporter.	OsABCC2, OsMRP2	Biological Process: transport (GO:0006810), Biological Process: transmembrane transport (GO:0055085), Cellular Component: integral to membrane (GO:0016021), Molecular Function: nucleotide binding (GO:0000166), Molecular Function: ATP binding (GO:0005524), Molecular Function: ATPase activity (GO:0016887), Molecular Function: nucleoside-triphosphatase activity (GO:0017111), Molecular Function: ATPa…
Os03g0839200		1.7259	Multi antimicrobial extrusion protein MatE family protein.		Biological Process: drug transmembrane transport (GO:0006855), Biological Process: transmembrane transport (GO:0055085), Cellular Component: membrane (GO:0016020), Molecular Function: drug transmembrane transporter activity (GO:0015238), Molecular Function: antiporter activity (GO:0015297)
Os03g0364700		1.95516	Transcription elongation factor, TFIIS/CRSP70, N-terminal domain containing protein.		Biological Process: transcription, DNA-dependent (GO:0006351), Cellular Component: nucleus (GO:0005634), Molecular Function: DNA binding (GO:0003677)
Os09g0509700		1.69447	Zinc finger, B-box domain containing protein.	OsBBX28, OsCCT32, OsQ	Cellular Component: intracellular (GO:0005622), Molecular Function: protein binding (GO:0005515), Molecular Function: zinc ion binding (GO:0008270)
Os03g0769800		1.53655	Similar to Homeodomain-leucine zipper protein interfascicular fiberless 1 (Revoluta).		Biological Process: regulation of transcription, DNA-dependent (GO:0006355), Molecular Function: DNA binding (GO:0003677), Molecular Function: sequence-specific DNA binding transcription factor activity (GO:0003700), Molecular Function: protein binding (GO:0005515), Molecular Function: sequence-specific DNA binding (GO:0043565)
Os04g0584700		2.70443	Pentatricopeptide repeat domain containing protein.
Os03g0164300		1.6104	Conserved hypothetical protein.
Os10g0331600		2.31925	UDP-glucuronosyl/UDP-glucosyltransferase domain containing protein.		Biological Process: metabolic process (GO:0008152), Molecular Function: transferase activity, transferring hexosyl groups (GO:0016758)
Os08g0278750		2.12555	Similar to nucleotidyltransferase family protein.
Os10g0407400		2.04967	Hypothetical conserved gene.		Cellular Component: intracellular (GO:0005622), Molecular Function: nucleic acid binding (GO:0003676), Molecular Function: exonuclease activity (GO:0004527)
Os06g0531600		2.01274	Lipase, GDSL domain containing protein.	OsGELP84	Biological Process: lipid metabolic process (GO:0006629), Molecular Function: hydrolase activity, acting on ester bonds (GO:0016788)
Os04g0685500		1.72704	Exo70 exocyst complex subunit domain containing protein.		Biological Process: exocytosis (GO:0006887), Cellular Component: exocyst (GO:0000145)
Os06g0607100		1.51222	Similar to phosphatidic acid phosphatase-related / PAP2-related.
Os05g0496100		2.34715	Translation initiation factor eIF3 subunit domain containing protein.
Os09g0115900		1.66518	EF-HAND 1 domain containing protein.
Os12g0256000		1.62473	Alpha/beta hydrolase fold-3 domain containing protein.		Biological Process: metabolic process (GO:0008152), Molecular Function: hydrolase activity (GO:0016787)
Os03g0400700		1.56615	Similar to retrotransposon protein.	OsLEA11	Biological Process: response to stress (GO:0006950)
Os06g0699800		1.55532	ENTH/VHS domain containing protein.		Biological Process: clathrin coat assembly (GO:0048268), Cellular Component: clathrin coat (GO:0030118), Molecular Function: phospholipid binding (GO:0005543), Molecular Function: 1-phosphatidylinositol binding (GO:0005545), Molecular Function: clathrin binding (GO:0030276)
Os05g0506000		1.54205	Similar to MS5-like protein (Fragment).		Molecular Function: binding (GO:0005488), Molecular Function: protein binding (GO:0005515)
Os04g0388700		1.53204	Similar to OSIGBa0096P03.3 protein.
Os04g0457300		-2.06488	Similar to H0523F07.12 protein.
Os09g0426100		-1.5098	Similar to cDNA, clone: J075189B12, full insert sequence.
Os04g0482300		-2.53974	Kelch related domain containing protein.		Biological Process: regulation of transcription, DNA-dependent (GO:0006355), Cellular Component: nucleus (GO:0005634), Molecular Function: transcription cofactor activity (GO:0003712), Molecular Function: histone acetyltransferase activity (GO:0004402), Molecular Function: protein binding (GO:0005515), Molecular Function: zinc ion binding (GO:0008270)
Os07g0184800		-1.52899	Similar to Variant of histone H1.		Biological Process: nucleosome assembly (GO:0006334), Cellular Component: nucleosome (GO:0000786), Cellular Component: nucleus (GO:0005634), Molecular Function: DNA binding (GO:0003677)
Os03g0265600		-1.51424	Similar to Transformer-2-like protein.		Molecular Function: nucleotide binding (GO:0000166), Molecular Function: nucleic acid binding (GO:0003676)
Os01g0280400		-1.72511	DNA-binding protein.		Molecular Function: binding (GO:0005488)
Os02g0244600		-1.72013	Nucleotide-binding, alpha-beta plait domain containing protein.		Molecular Function: nucleotide binding (GO:0000166), Molecular Function: nucleic acid binding (GO:0003676)
Os01g0757500		-2.98095	CS domain domain containing protein.
Os05g0407100		-2.64732	Four F5 protein family protein.
Os05g0582000		-2.57563	Plant Basic Secretory Protein domain containing protein.
Os03g0183500		-2.55058	Protein of unknown function DUF581 family protein.
Os08g0404500		-2.23531	C1-like domain containing protein.		Biological Process: oxidation-reduction process (GO:0055114), Molecular Function: protein-disulfide reductase activity (GO:0047134)
Os01g0186900		-2.10733	Similar to cDNA clone:001-117-G12, full insert sequence.
Os12g0127200		-2.0363	Harpin-induced 1 domain containing protein.
Os04g0305700		-1.93568	Similar to OSIGBa0096F13.5 protein.		Biological Process: metabolic process (GO:0008152), Molecular Function: transferase activity, transferring hexosyl groups (GO:0016758)
Os01g0300900		-1.90386	Galactose oxidase/kelch, beta-propeller domain containing protein.		Molecular Function: protein binding (GO:0005515)
Os08g0158200		-1.89176	FAD linked oxidase, N-terminal domain containing protein.
Os03g0326200		-1.87636	Similar to aminophospholipid ATPase.		Biological Process: phospholipid transport (GO:0015914), Cellular Component: integral to membrane (GO:0016021), Molecular Function: nucleotide binding (GO:0000166), Molecular Function: magnesium ion binding (GO:0000287), Molecular Function: phospholipid-translocating ATPase activity (GO:0004012), Molecular Function: ATP binding (GO:0005524), Molecular Function: metal ion binding (GO:0046872)
Os05g0184901		-1.69924	Phospholipase A2, active site domain containing protein.
Os10g0442400		-1.65724	Similar to UDP-glucoronosyl and UDP-glucosyl transferase family protein, expressed.		Biological Process: metabolic process (GO:0008152), Molecular Function: transferase activity, transferring hexosyl groups (GO:0016758)
Os11g0579900		-1.63912	Armadillo-like helical domain containing protein.		Molecular Function: RNA binding (GO:0003723), Molecular Function: binding (GO:0005488)
Os07g0663900		-1.63567	Similar to Oxidoreductase, short chain dehydrogenase/reductase family protein, expressed.		Biological Process: metabolic process (GO:0008152), Molecular Function: nucleotide binding (GO:0000166), Molecular Function: oxidoreductase activity (GO:0016491)
Os07g0646100		-1.58558	Similar to predicted protein.	OsPP2C65, PP2C65, OsPP98	Biological Process: protein dephosphorylation (GO:0006470), Cellular Component: protein serine/threonine phosphatase complex (GO:0008287), Molecular Function: catalytic activity (GO:0003824), Molecular Function: protein serine/threonine phosphatase activity (GO:0004722)
Os03g0153900		-1.5725	Aromatic-ring hydroxylase family protein.		Biological Process: metabolic process (GO:0008152), Molecular Function: oxidoreductase activity (GO:0016491)
Os02g0489550		-1.53683	Tetratricopeptide TPR-1 domain containing protein.		Molecular Function: binding (GO:0005488), Molecular Function: protein binding (GO:0005515)
Os04g0450000		-1.49944	Zinc finger, FYVE/PHD-type domain containing protein.
Os06g0545900		-1.49203	Protein of unknown function DUF246, plant family protein.
Os08g0111200		-1.48985	Beta-glucosidase, GBA2 type domain containing protein.		Biological Process: sphingolipid metabolic process (GO:0006665), Biological Process: glucosylceramide catabolic process (GO:0006680), Cellular Component: membrane (GO:0016020), Cellular Component: integral to membrane (GO:0016021), Molecular Function: catalytic activity (GO:0003824), Molecular Function: glucosylceramidase activity (GO:0004348)
Os02g0303500		-1.48183	Eggshell protein family protein.
Os12g0605200		-1.46365	KIP1-like domain containing protein.
Unknown
Os12g0236225	7.19119	8.64259	Conserved hypothetical protein.
Os11g0262600	6.45352	8.13871	Conserved hypothetical protein.
Os01g0162400	5.60669	5.67326	Conserved hypothetical protein.
Os01g0647200	5.35548	6.30299	Hypothetical conserved gene.
Os01g0495701	5.07539	7.41661	Hypothetical conserved gene.
Os03g0431600	5.02124	7.14501	Hypothetical conserved gene.
Os07g0563400	2.53699	1.98381	Protein of unknown function DUF761, plant family protein.
Os01g0750500	1.88774	1.77	Protein of unknown function DUF814 domain containing protein.
Os01g0221000	1.72419	1.79555	Hypothetical protein.
Os03g0736900	1.72381	2.5797	Similar to Sorghum bicolor protein targeted either to mitochondria or chloroplast proteins T50848.
Os05g0390300	1.69803	1.75242	Conserved hypothetical protein.
Os02g0637200	1.58197	1.74259	Conserved hypothetical protein.
Os02g0126600	1.5458	1.81278	Conserved hypothetical protein.
Os10g0195250	7.58405	9.24404	Conserved hypothetical protein.
Os06g0647900	-1.63842	-1.46282	Conserved hypothetical protein.
Os03g0681201	-2.02635	-1.67035	Similar to predicted protein.
Os05g0336200	-2.02115	-2.1532	Similar to predicted protein.
Os03g0659450	-1.90958	-2.93227	Hypothetical protein.
Os11g0109950	-1.81739	-1.97966	Hypothetical conserved gene.
Os10g0140700	-2.27373	-1.98782	Hypothetical conserved gene.
Os12g0516000	-1.97646	-1.55966	Conserved hypothetical protein.
Os02g0209050	-1.91524	-1.75335	Hypothetical gene.
Os07g0173300	-1.84807	-1.73392	Conserved hypothetical protein.
Os12g0507700	-1.80175	-1.88021	Similar to predicted protein.
Os04g0622501	-1.6749	-1.55398	Hypothetical gene.
Os09g0412700	-1.66864	-1.83925	Conserved hypothetical protein.
Os01g0740700	-1.58532	-1.66748	Hypothetical protein.
Os06g0673800	-1.5611	-1.55082	Conserved hypothetical protein.
Os12g0117500	-2.18721	-1.51644	Hypothetical protein.
Os04g0448950	-1.58517	-1.74042	Similar to H0818E04.7 protein.
Os06g0484500	1.6389		Conserved hypothetical protein.
Os07g0142100	9.44494		Conserved hypothetical protein.
Os04g0639000	2.03249		Conserved hypothetical protein.
Os01g0566800	4.22271		Hypothetical conserved gene.
Os12g0604300	2.12046		Hypothetical gene.
Os03g0773000	2.72821		Protein of unknown function DUF1005 family protein.
Os03g0251000	2.26658		Plant lipid transfer protein/seed storage/trypsin-alpha amylase inhibitor domain containing protein.
Os02g0669500	2.11927		Similar to H0211B05.7 protein.
Os02g0736900	1.97975		Conserved hypothetical protein.
Os05g0447700	1.87252		Tetratricopeptide-like helical domain containing protein.		Molecular Function: binding (GO:0005488), Molecular Function: protein binding (GO:0005515)
Os06g0206401	1.82887		Similar to H0523F07.7 protein.
Os07g0559400	1.79677		Similar to uncharacterized secreted protein.
Os04g0543500	1.70763		Hypothetical conserved gene.
Os02g0590200	1.6816		Lecithin:cholesterol/phospholipid:diacylglycerol acyltransferase domain containing protein.		Biological Process: lipid metabolic process (GO:0006629), Molecular Function: O-acyltransferase activity (GO:0008374)
Os02g0806350	1.68141		Hypothetical protein.
Os08g0545000	1.64598		Pyridoxal phosphate-dependent transferase, major region, subdomain 1 domain containing protein.		Molecular Function: catalytic activity (GO:0003824), Molecular Function: pyridoxal phosphate binding (GO:0030170)
Os05g0568600	1.55169		Protein of unknown function DUF1645 family protein.
Os03g0170100	1.53111		Conserved hypothetical protein.
Os12g0136300	2.68775		Hypothetical protein.
Os08g0421825	2.44321		Hypothetical gene.
Os01g0584100	1.96733		Similar to hydroxyproline-rich glycoprotein family protein.
Os01g0614400	1.94792		Conserved hypothetical protein.
Os04g0635400	1.93613		Conserved hypothetical protein.
Os11g0482901	1.86584		Hypothetical gene.
Os04g0630700	1.84997		Similar to H0323C08.17 protein.
Os08g0457300	1.67755		Hypothetical conserved gene.
Os08g0272800	1.66847		Hypothetical gene.
Os02g0284800	1.65755		Hypothetical protein.
Os05g0516100	1.58325		Conserved hypothetical protein.
Os03g0624300	1.57355		Conserved hypothetical protein.
Os09g0274100	1.57189		Similar to H0402C08.3 protein.
Os03g0803800	-2.07219		Conserved hypothetical protein.
Os02g0553802	-1.90882		Hypothetical conserved gene.
Os02g0162766	-1.89088		Hypothetical conserved gene.
Os12g0240000	-1.87194		Conserved hypothetical protein.
Os05g0593550	-1.84304		Hypothetical conserved gene.
Os12g0105962	-1.8381		Hypothetical protein.
Os07g0421866	-1.81863		Similar to tetratricopeptide repeat (TPR)-containing protein.
Os01g0275800	-1.81922		Hypothetical gene.
Os04g0410250	-1.78367		Conserved hypothetical protein.
Os02g0830801	-1.77064		Similar to binding.		Molecular Function: binding (GO:0005488)
Os06g0268050	-1.77115		Similar to OSIGBa0139J17.1 protein.
Os03g0758551	-1.74255		Hypothetical conserved gene.
Os01g0916950	-1.72751		Hypothetical gene.
Os06g0505302	-1.72517		Similar to SWEETIE (SWEETIE); binding.		Molecular Function: binding (GO:0005488)
Os04g0555600	-1.72386		Similar to WD-40 repeat family protein / beige-related.
Os02g0635300	-1.72158		Conserved hypothetical protein.
Os12g0568750	-1.71812		Hypothetical protein.
Os05g0105050	-1.70579		Hypothetical conserved gene.
Os02g0131050	-1.69392		Hypothetical gene.
Os01g0182832	-1.68806		Hypothetical conserved gene.
Os08g0116700	-1.68359		Conserved hypothetical protein.
Os01g0552050	-1.6757		Hypothetical protein.
Os02g0301450	-1.67375		Hypothetical gene.
Os02g0749100	-1.66737		Hypothetical gene.
Os12g0169950	-1.65642		Hypothetical gene.
Os12g0223000	-1.65299		Hypothetical protein.
Os02g0101750	-1.64725		Hypothetical gene.
Os03g0786250	-1.62514		Hypothetical gene.
Os02g0768750	-1.6098		Hypothetical conserved gene.		Molecular Function: protein binding (GO:0005515), Molecular Function: zinc ion binding (GO:0008270)
Os10g0572500	-1.6083		Zinc finger, RING/FYVE/PHD-type domain containing protein.
Os03g0711525	-1.60022		Hypothetical protein.
Os05g0463500	-1.59755		PWWP domain containing protein.		Biological Process: oxidation-reduction process (GO:0055114), Molecular Function: oxidoreductase activity (GO:0016491)
Os03g0649000	-1.58239		Conserved hypothetical protein.
Os12g0594200	-1.5811		Hypothetical conserved gene.
Os03g0711250	-1.57293		Hypothetical gene.
Os11g0685300	-1.57035		Hypothetical conserved gene.
Os10g0565401	-1.56518		Hypothetical conserved gene.
Os10g0181333	-1.56396		Hypothetical protein.
Os09g0565450	-1.55962		Hypothetical conserved gene.
Os11g0635000	-1.55648		Conserved hypothetical protein.
Os04g0218600	-1.54338		Conserved hypothetical protein.
Os01g0766966	-1.53355		Hypothetical gene.
Os04g0614650	-1.53013		Similar to OSIGBa0126B18.8 protein.
Os01g0942900	-1.52688		Similar to cDNA clone:J023028M23, full insert sequence.		Molecular Function: protein binding (GO:0005515)
Os02g0708500	-1.51927		Conserved hypothetical protein.
Os03g0685700	-1.53348		Conserved hypothetical protein.
Os01g0116650	-2.46523		Hypothetical protein.
Os03g0665950	-2.40813		Conserved hypothetical protein.
Os03g0311401	-2.07342		Conserved hypothetical protein.
Os06g0184834	-1.92004		Hypothetical protein.
Os07g0571200	-1.85718		Hypothetical protein.
Os09g0559500	-1.7702		Protein of unknown function DUF594 domain containing protein.
Os06g0679750	-1.72599		Hypothetical protein.
Os05g0125050	-1.62448		Hypothetical protein.
Os12g0596501	-1.58593		Hypothetical protein.
Os01g0341750	-1.53637		Hypothetical protein.
Os02g0710102	-1.50458		Hypothetical conserved gene.
Os12g0133201	-1.4853		Hypothetical protein.
Os01g0943800	-1.48489		Similar to cDNA, clone: J100054L12, full insert sequence.		Molecular Function: protein binding (GO:0005515)
Os03g0358975	-1.47027		Hypothetical protein.
Os02g0831000	-1.46229		Hypothetical protein.
Os05g0402851	-1.46088		Hypothetical protein.
Os10g0180600		3.52914	Conserved hypothetical protein.
Os04g0296301		3.07631	Conserved hypothetical protein.
Os08g0522300		2.77952	Conserved hypothetical protein.
Os10g0427700		2.65232	Hypothetical protein.
Os01g0603200		2.42618	Conserved hypothetical protein.
Os02g0683800		2.32649	Conserved hypothetical protein.
Os02g0531450		2.17395	Conserved hypothetical protein.
Os01g0239300		2.11563	Conserved hypothetical protein.
Os01g0511800		2.05386	Conserved hypothetical protein.
Os07g0578125		1.94679	Protein of unknown function DUF295 domain containing protein.	Os_F0741
Os02g0733400		1.93592	Conserved hypothetical protein.
Os06g0487620		1.92142	Conserved hypothetical protein.
Os12g0210500		1.919	Conserved hypothetical protein.
Os02g0628900		1.75089	Conserved hypothetical protein.
Os05g0390550		1.62174	Conserved hypothetical protein.
Os05g0202600		1.54019	Protein of unknown function DUF1677, plant domain containing protein.
Os03g0342850		1.50403	Hypothetical protein.
Os03g0725200		5.00426	Hypothetical protein.
Os06g0474600		2.59963	Hypothetical conserved gene.		Biological Process: proteolysis (GO:0006508), Molecular Function: cysteine-type peptidase activity (GO:0008234)
Os09g0449700		2.48007	Hypothetical gene.
Os06g0235500		2.20451	Conserved hypothetical protein.
Os01g0872900		2.07849	Protein of unknown function DUF635 family protein.		Molecular Function: hydrolase activity, acting on ester bonds (GO:0016788)
Os01g0962100		2.07958	Conserved hypothetical protein.
Os01g0130900		2.02296	Conserved hypothetical protein.
Os03g0606100		1.96659	Similar to predicted protein.
Os02g0566000		1.94933	Similar to stem-specific protein TSJT1.
Os11g0264500		1.94048	Hypothetical conserved gene.
Os06g0698748		1.9248	Similar to cDNA clone:J023083M02, full insert sequence.
Os03g0604566		1.87573	Conserved hypothetical protein.
Os12g0527301		1.84947	Hypothetical gene.
Os01g0247600		1.77126	Conserved hypothetical protein.
Os01g0909400		1.74824	Protein of unknown function DUF868, plant family protein.
Os08g0476100		1.73338	Domain of unknown function DUF547 domain containing protein.
Os07g0277200		1.71038	Conserved hypothetical protein.
Os03g0210500		1.70505	Protein of unknown function DUF538 family protein.
Os06g0554200		1.67203	Similar to F20B17.20.
Os05g0579500		1.57804	Similar to 10A19I.7.
Os04g0638300		1.56707	Hypothetical protein.
Os06g0295900		1.56288	Hypothetical conserved gene.
Os02g0690000		1.5556	Conserved hypothetical protein.
Os12g0115950		1.53343	Conserved hypothetical protein.
Os12g0242100		1.52621	Similar to Glycine-rich cell wall structural protein 1 precursor.
Os08g0518000		1.51165	Conserved hypothetical protein.
Os01g0873000		1.52377	Hypothetical conserved gene.
Os08g0507701		1.5156	Hypothetical protein.
Os08g0394000		1.56993	Conserved hypothetical protein.
Os06g0612900		1.75475	Similar to predicted protein.
Os01g0197400		1.47147	Conserved hypothetical protein.
Os03g0684700		1.47096	HPP family protein.
Os04g0606200		1.46779	Similar to OSIGBa0113I13.1 protein.
Os01g0881800		1.46765	Conserved hypothetical protein.
Os04g0676800		1.46722	Conserved hypothetical protein.
Os05g0533301		1.46654	Conserved hypothetical protein.
Os11g0164900		-3.41838	Conserved hypothetical protein.
Os06g0163450		-2.67644	Similar to predicted protein.
Os04g0205101		-2.6498	Hypothetical protein.
Os10g0570001		-2.54888	Conserved hypothetical protein.
Os02g0578000		-2.26781	Hypothetical protein.
Os03g0168300		-2.25107	Protein of unknown function DUF1997 domain containing protein.
Os04g0150300		-2.11892	Conserved hypothetical protein.
Os02g0258800		-2.11838	Conserved hypothetical protein.
Os04g0563050		-2.11727	Hypothetical protein.
Os04g0455700		-2.08139	Similar to H0523F07.3 protein.
Os12g0191601		-2.05064	Conserved hypothetical protein.
Os03g0294032		-1.92396	Hypothetical gene.
Os01g0846700		-1.91781	Hypothetical protein.
Os01g0373700		-1.88862	Conserved hypothetical protein.
Os02g0699836		-1.88094	Hypothetical protein.
Os03g0780200		-1.87998	Conserved hypothetical protein.
Os08g0234100		-1.79669	Conserved hypothetical protein.
Os07g0122000		-1.7518	Protein of unknown function DUF1719, Oryza sativa family protein.
Os08g0331000		-1.7399	Conserved hypothetical protein.
Os11g0690466		-1.69785	Hypothetical protein.
Os06g0673700		-1.66953	Hypothetical protein.
Os02g0733900		-1.66341	Conserved hypothetical protein.
Os01g0609501		-1.66108	Hypothetical protein.
Os01g0142600		-1.6447	Conserved hypothetical protein.
Os02g0282301		-1.63548	Conserved hypothetical protein.
Os01g0766300		-1.61814	Conserved hypothetical protein.
Os11g0670900		-1.61213	Conserved hypothetical protein.
Os03g0591700		-1.6081	Conserved hypothetical protein.
Os06g0542100		-1.5987	Conserved hypothetical protein.
Os08g0331800		-1.59212	Conserved hypothetical protein.
Os02g0301400		-1.56448	Thioredoxin-like fold domain containing protein.		Molecular Function: nucleic acid binding (GO:0003676)
Os09g0261400		-1.56135	Protein of unknown function DUF1296 family protein.		Molecular Function: protein binding (GO:0005515)
Os07g0131001		-1.5054	Hypothetical protein.
Os09g0425500		-1.49864	Hypothetical gene.

## Sheet: Deseq2 Results P. kururiensis
	baseMean	log2FoldChange	lfcSE	stat	pvalue	padj
Os01g0100100	2434.89	-0.289431	0.123104	-2.35112	0.0187172	0.0552069
Os01g0100200	2.02929	3.05909	2.21071	1.38376	0.166431	NA
Os01g0100300	0	NA	NA	NA	NA	NA
Os01g0100400	92.5503	-0.248927	0.298838	-0.832984	0.404854	0.556305
Os01g0100466	0	NA	NA	NA	NA	NA
Os07g0142100	421.337	9.44494	2.05973	4.58553	4.52843e-06	5.38788e-05
Os01g0100600	1035.7	-0.245367	0.133415	-1.83914	0.0658952	0.148012
Os01g0100650	0	NA	NA	NA	NA	NA
Os01g0100700	455.297	0.381972	0.162587	2.34933	0.018807	0.0554098
Os01g0100800	1182.94	-0.0864225	0.12444	-0.694493	0.487373	0.631093
Os01g0100900	3839.71	-0.0771387	0.123559	-0.624309	0.532425	0.669875
Os01g0101150	20.1061	-0.684031	0.669056	-1.02238	0.3066	0.458411
Os01g0101175	0	NA	NA	NA	NA	NA
Os01g0878900	73.006	8.36619	1.95128	4.28753	1.80668e-05	0.000175874
Os01g0101300	11.5537	-0.204562	0.807147	-0.253439	0.799929	NA
Os01g0101600	4200.37	-0.235573	0.12087	-1.94898	0.0512974	0.122108
Os01g0101700	1776.42	0.188002	0.144189	1.30386	0.192281	0.329154
Os01g0101800	34.4825	0.464695	0.497226	0.934574	0.350008	0.503884
Os01g0101850	0	NA	NA	NA	NA	NA
Os01g0101900	1.05906	-1.52762	2.65302	-0.575805	0.564747	NA
Os01g0102000	2.83739	-0.507795	1.35366	-0.375126	0.707566	NA
Os01g0102300	2299.61	0.222321	0.167027	1.33105	0.183174	0.317428
Os01g0102400	97.3638	0.313152	0.302825	1.0341	0.301089	0.452868
Os01g0102500	408.929	0.173935	0.171096	1.01659	0.309347	0.461027
Os01g0102600	4238.11	-0.12396	0.131693	-0.941284	0.346559	0.500457
Os01g0952800	72.6217	8.35979	2.05957	4.059	4.92832e-05	0.000411571
Os10g0195250	159.477	7.58405	1.32689	5.71568	1.09267e-08	3.06331e-07
Os09g0307300	219.819	7.32634	1.87376	3.90996	9.23104e-05	0.000702232
Os01g0102900	81624.2	0.204059	0.14764	1.38214	0.166928	0.296309
Os01g0103000	136.958	-0.202802	0.247329	-0.819971	0.412232	0.563471
Os01g0103050	3.29043	0.0361039	1.56759	0.0230316	0.981625	NA
Os01g0103075	0	NA	NA	NA	NA	NA
Os01g0103100	34.551	-0.451252	0.45952	-0.982008	0.326096	0.478506
Os12g0236225	32.4286	7.19119	2.09051	3.43992	0.000581878	0.0032864
Os01g0103600	2349.78	0.0769696	0.114326	0.673248	0.500789	0.642862
Os01g0103650	0	NA	NA	NA	NA	NA
Os01g0103700	345.505	-0.268194	0.192318	-1.39453	0.163156	0.29125
Os01g0103800	938.091	-0.132261	0.118626	-1.11494	0.264875	0.413182
Os01g0103900	24.2791	0.342809	0.491228	0.697862	0.485264	0.629173
Os11g0262600	77.0866	6.45352	1.71646	3.75978	0.000170065	0.00117547
Os01g0162400	997.775	5.60669	0.729391	7.68682	1.50841e-14	2.3058e-12
Os01g0104200	5.08156	0.78906	1.12598	0.700773	0.483445	NA
Os01g0104350	48.3966	0.289954	0.355189	0.816337	0.414307	0.565464
Os01g0647200	1130.91	5.35548	1.40407	3.81425	0.0001366	0.000982464
Os01g0104500	0	NA	NA	NA	NA	NA
Os01g0104600	2076	-0.151053	0.125225	-1.20626	0.227718	0.371661
Os01g0720500	1090.31	5.23983	1.44685	3.62154	0.000292854	0.00185476
Os01g0104900	27.1621	-0.984884	0.497144	-1.98108	0.0475821	0.115082
Os01g0105300	0.264415	1.22368	4.03941	0.302934	0.76194	NA
Os01g0105400	442.811	0.0839494	0.144927	0.579252	0.562419	0.695238
Os01g0105700	14.8705	0.887463	0.782431	1.13424	0.256695	NA
Os01g0105800	103.29	-0.0204115	0.246621	-0.0827647	0.934039	0.962933
Os01g0495701	71.4939	5.07539	1.47395	3.44339	0.00057447	0.00325677
Os03g0431600	63.8345	5.02124	1.4522	3.45767	0.000544877	0.00312003
Os09g0511900	32.6062	4.66655	1.56424	2.98327	0.00285185	0.0121461
Os01g0106400	74.7938	1.8028	1.0084	1.78779	0.0738105	0.16182
Os01g0106500	148.899	0.0404632	0.245007	0.165151	0.868825	0.922342
Os01g0106600	28.4792	0.662479	0.457233	1.44889	0.147369	0.270679
Os01g0566800	32.2461	4.22271	0.804564	5.24844	1.53393e-07	2.94762e-06
Os04g0572400	19.5069	4.18636	0.937861	4.46373	8.05439e-06	8.81263e-05
Os07g0112700	228.024	4.07462	0.309794	13.1527	1.64283e-39	8.66385e-36
Os07g0133500	18.0992	4.05814	0.840064	4.83075	1.36019e-06	1.94662e-05
Os01g0106300	67.3864	4.00949	1.16406	3.44439	0.000572351	0.00324785
Os01g0566701	42.7307	3.86852	1.30474	2.96497	0.0030271	0.0127128
Os01g0107700	17.3764	0.759781	0.607172	1.25134	0.210809	0.351884
Os01g0107750	0	NA	NA	NA	NA	NA
Os01g0107801	0	NA	NA	NA	NA	NA
Os01g0107900	4023.23	-0.161786	0.0955685	-1.69289	0.0904773	0.188823
Os01g0108000	1270.35	-0.320348	0.156633	-2.04521	0.0408344	0.1017
Os01g0850700	337.636	3.81761	0.999511	3.81948	0.000133736	0.000964826
Os01g0108400	398.981	-1.37598	0.959789	-1.43363	0.151677	0.276283
Os01g0108500	107.607	-0.697419	0.783072	-0.890619	0.373134	0.525942
Os01g0108600	2621.28	-0.270284	0.154305	-1.75162	0.0798384	0.171944
Os01g0108700	0.732398	1.18097	2.99451	0.394377	0.693303	NA
Os01g0108800	194.498	-0.367558	0.294339	-1.24876	0.211753	0.352922
Os01g0162300	3027	3.71065	0.487727	7.60804	2.78276e-14	3.96637e-12
Os01g0109201	7.73891	-0.88703	1.03821	-0.854388	0.39289	NA
Os01g0109300	0	NA	NA	NA	NA	NA
Os01g0109366	0	NA	NA	NA	NA	NA
Os01g0109432	0.800335	-3.44664	3.67941	-0.936739	0.348893	NA
Os01g0109500	10.6364	-0.339853	0.725824	-0.468231	0.639619	NA
Os09g0555150	28.0478	3.60651	0.969481	3.72005	0.000199185	0.00133688
Os01g0109750	697.715	-0.027702	0.134817	-0.205479	0.837198	0.90216
Os01g0110050	20.7516	0.237911	0.537855	0.442332	0.658249	0.772635
Os01g0110100	233.3	-0.0289947	0.217931	-0.133045	0.894157	0.938824
Os01g0110200	10.8834	1.03555	0.849654	1.21879	0.222925	NA
Os01g0110400	1410.86	0.149324	0.122842	1.21558	0.224144	0.367614
Os01g0110500	194.882	-0.478813	0.290116	-1.65042	0.098858	0.20184
Os01g0110600	0	NA	NA	NA	NA	NA
Os01g0110700	61.3578	0.0756537	0.344001	0.219923	0.825931	0.89413
Os01g0110800	7.9465	0.978205	1.00643	0.971955	0.331073	NA
Os01g0111000	1.72929	3.94015	2.44926	1.60871	0.10768	NA
Os02g0677300	181.685	3.40597	0.349537	9.74424	1.95243e-22	1.21137e-19
Os01g0111200	3110.53	-0.0294285	0.103168	-0.285248	0.775454	0.859782
Os01g0111300	163.234	-0.0889185	0.23138	-0.384297	0.700758	0.80541
Os01g0111400	529.871	-0.163208	0.14173	-1.15154	0.24951	0.396163
Os01g0111500	0.577786	2.36445	3.96751	0.595951	0.551208	NA
Os01g0111600	0	NA	NA	NA	NA	NA
Os01g0111700	286.953	0.0582628	0.270699	0.215231	0.829587	0.896432
Os01g0127600	83.3873	3.38838	1.22809	2.75907	0.00579668	0.021449
Os01g0111900	352.226	-0.0938439	0.296698	-0.316295	0.751779	0.84291
Os01g0112000	0	NA	NA	NA	NA	NA
Os01g0112050	8.3569	0.480441	0.977674	0.491412	0.623135	NA
Os01g0112100	44.7615	-0.00498381	0.400848	-0.0124332	0.99008	0.994796
Os01g0112201	0	NA	NA	NA	NA	NA
Os01g0112300	496.39	-0.0922902	0.157327	-0.586612	0.557464	0.691387
Os01g0112400	2.65655	1.75799	1.65255	1.06381	0.287417	NA
Os01g0112500	1616.76	0.129517	0.118967	1.08869	0.276292	0.426083
Os01g0112600	0.137855	0.340374	4.08047	0.0834152	0.933521	NA
Os01g0112800	0	NA	NA	NA	NA	NA
Os01g0113000	0	NA	NA	NA	NA	NA
Os01g0113150	0	NA	NA	NA	NA	NA
Os01g0113200	68.6031	-0.308262	0.313823	-0.982279	0.325962	0.478376
Os01g0113300	5.02054	1.95333	1.32567	1.47346	0.140626	NA
Os01g0113325	0	NA	NA	NA	NA	NA
Os10g0505700	84.346	3.30072	1.16832	2.8252	0.00472517	0.0182326
Os01g0113400	69.9784	-0.0721337	0.286806	-0.251507	0.801422	0.877368
Os01g0113450	3.87289	-2.02273	1.37418	-1.47195	0.141033	NA
Os01g0113500	746.35	0.0193963	0.181941	0.106608	0.9151	0.950891
Os01g0113600	38.9444	-0.486702	0.421614	-1.15438	0.248345	0.394861
Os01g0113650	50.4321	-0.00851411	0.379552	-0.022432	0.982103	0.990107
Os01g0113700	17.8094	0.927787	0.632119	1.46774	0.142175	0.263733
Os01g0113750	1.92518	0.474365	2.18254	0.217345	0.827939	NA
Os03g0832800	18.3141	3.29825	1.14501	2.88055	0.00396983	0.0158756
Os01g0113900	125.537	-0.117763	0.226986	-0.518812	0.603892	0.729867
Os01g0113950	34.9919	0.0391589	0.456184	0.0858403	0.931593	0.961101
Os01g0114000	3.22697	0.60929	1.49656	0.407127	0.683915	NA
Os01g0114050	0	NA	NA	NA	NA	NA
Os01g0114100	165.283	0.36337	0.261571	1.38918	0.164778	0.293481
Os01g0114150	12.7882	-1.41467	0.735122	-1.9244	0.054305	NA
Os01g0114200	37.8321	-0.270009	0.429797	-0.628225	0.529857	0.667622
Os04g0460300	26.3035	3.28222	0.743905	4.41215	1.02349e-05	0.000107362
Os01g0114400	0	NA	NA	NA	NA	NA
Os01g0114402	0	NA	NA	NA	NA	NA
Os05g0527800	24.1624	3.17324	0.930254	3.41115	0.000646888	0.00357978
Os01g0114600	0.842201	2.90521	3.16925	0.916687	0.359307	NA
Os01g0114650	0.200084	-1.58318	4.08047	-0.387989	0.698024	NA
Os01g0114700	26.5541	-0.0604047	0.567943	-0.106357	0.915299	0.951032
Os01g0114800	63.7686	0.512305	0.332676	1.53995	0.123572	0.238204
Os01g0114900	8.07462	-2.46508	0.999711	-2.46579	0.0136711	NA
Os02g0703600	567.188	3.06512	0.249465	12.2868	1.06671e-34	4.50044e-31
Os01g0115200	0	NA	NA	NA	NA	NA
Os01g0115300	394.436	-0.201688	0.1924	-1.04827	0.294512	0.446281
Os01g0115500	1.874	1.64133	1.99644	0.822131	0.411002	NA
Os01g0115533	15.5332	0.356528	0.684064	0.521192	0.602233	NA
Os01g0115566	2.23034	-2.05956	1.85715	-1.10899	0.267436	NA
Os01g0115600	2528.05	-0.0498231	0.205658	-0.242261	0.808578	0.882408
Os01g0115700	70.1805	-0.066913	0.348275	-0.192127	0.847643	0.90905
Os03g0857600	34.3157	2.97794	0.680827	4.374	1.21988e-05	0.00012492
Os01g0115750	19.15	-0.430264	0.585991	-0.73425	0.462796	0.609479
Os01g0115752	21.5392	-0.0455965	0.531439	-0.0857981	0.931627	0.961101
Os01g0115800	203.385	-0.109222	0.18905	-0.577744	0.563437	0.695966
Os06g0244700	19.8777	2.93923	0.847566	3.46785	0.000524638	0.00302054
Os01g0115950	6.20739	-2.14194	1.05826	-2.02401	0.0429687	NA
Os01g0116000	0	NA	NA	NA	NA	NA
Os01g0116100	4.05559	-2.09009	1.27789	-1.63558	0.101928	NA
Os01g0116101	0.137855	0.340374	4.08047	0.0834152	0.933521	NA
Os01g0116200	0.55142	2.28137	3.97108	0.574496	0.565632	NA
Os01g0116250	0	NA	NA	NA	NA	NA
Os01g0116300	113.675	-0.306259	0.273943	-1.11797	0.263582	0.412085
Os09g0522000	458.466	2.93909	0.600334	4.89576	9.79284e-07	1.47723e-05
Os01g0116600	2011.13	-0.196549	0.146945	-1.33757	0.181037	0.314604
Os11g0151400	29.081	2.92283	0.632918	4.61803	3.874e-06	4.73477e-05
Os01g0116800	4.71492	0.245247	1.09833	0.22329	0.82331	NA
Os01g0892800	271.863	2.90062	0.290655	9.97961	1.87199e-23	1.31632e-20
Os01g0116901	110.8	-0.401506	0.31909	-1.25829	0.208288	0.348718
Os01g0117000	69.6936	0.276564	0.326741	0.84643	0.397313	0.549378
Os01g0117025	8.29912	1.38533	0.915381	1.5134	0.130179	NA
Os01g0117050	289.445	0.543599	0.270908	2.00659	0.0447939	0.109697
Os01g0117100	748.92	-0.313395	0.148858	-2.10533	0.0352625	0.0908258
Os10g0562900	135.871	2.86711	0.439334	6.52604	6.75314e-11	3.50019e-09
Os01g0117233	4.33528	0.438734	1.15932	0.378439	0.705104	NA
Os07g0258400	82.0084	2.82353	1.0534	2.68041	0.00735328	0.0261438
Os01g0117300	1572.8	-0.465572	0.246592	-1.88802	0.0590226	0.13603
Os01g0117400	2.39826	2.39273	1.82805	1.3089	0.190569	NA
Os12g0601300	43.3456	2.8142	0.726562	3.87331	0.000107368	0.000800042
Os01g0117500	75.7357	-0.00213518	0.367289	-0.00581334	0.995362	0.997584
Os01g0117600	62.7982	0.549175	0.404915	1.35627	0.175013	0.307158
Os01g0117650	0	NA	NA	NA	NA	NA
Os04g0101400	97.9277	2.80924	0.829215	3.38783	0.000704477	0.00385898
Os01g0117900	1090.78	0.63823	0.456949	1.39672	0.162497	0.2904
Os01g0118000	518.134	0.211945	0.167126	1.26818	0.204733	0.344269
Os01g0118033	0.200084	-1.58318	4.08047	-0.387989	0.698024	NA
Os01g0872600	33.7454	2.79305	0.674964	4.13808	3.50221e-05	0.000308859
Os01g0118100	1987.63	0.0857394	0.122518	0.699812	0.484045	0.628287
Os01g0118300	77.6775	-0.433194	0.336094	-1.28891	0.197431	0.335655
Os01g0118350	0	NA	NA	NA	NA	NA
Os01g0118400	393.669	0.305597	0.173377	1.76262	0.0779651	0.168997
Os01g0118600	35.9103	-0.34926	0.508815	-0.686419	0.492449	0.635576
Os11g0460800	21.4215	2.78189	0.761269	3.65428	0.000257906	0.0016658
Os01g0119000	23.6557	0.0202626	0.596649	0.0339607	0.972909	0.984955
Os07g0176500	41.905	2.76076	0.458569	6.02036	1.74024e-09	6.09808e-08
Os01g0119100	82.4638	1.05419	0.561516	1.87741	0.0604624	0.138621
Os03g0773000	191.337	2.72821	0.306433	8.90312	5.42967e-19	2.16111e-16
Os01g0119800	0	NA	NA	NA	NA	NA
Os01g0120300	3613.34	-0.219767	0.104091	-2.1113	0.0347463	0.0898141
Os01g0120400	618.602	0.174251	0.140831	1.2373	0.215976	0.357818
Os01g0120500	3034.7	0.269644	0.113953	2.36627	0.0179682	0.0533709
Os01g0120600	266.792	0.252241	0.179378	1.4062	0.159666	0.286553
Os01g0120700	2879.38	-0.105958	0.110262	-0.96096	0.336572	0.490161
Os05g0190300	18.777	2.72815	1.0793	2.52771	0.0114809	0.0374152
Os01g0121000	1.22882	3.43606	2.43927	1.40864	0.158941	NA
Os01g0956200	248.235	2.69148	0.236878	11.3623	6.44538e-30	1.51073e-26
Os01g0121200	54.2533	0.321931	0.386153	0.833686	0.404458	0.555987
Os12g0136300	22.5262	2.68775	0.870044	3.08921	0.00200688	0.00912787
Os01g0121400	1.32254	0.241898	2.4366	0.0992771	0.920918	NA
Os01g0121500	131.585	-0.506807	0.30447	-1.66456	0.0960014	0.197518
Os01g0121600	195.818	-0.0507213	0.235559	-0.215324	0.829515	0.8964
Os01g0121700	2873.72	-0.245452	0.114594	-2.14192	0.0321998	0.0845159
Os01g0121800	482.516	0.251747	0.148802	1.69182	0.0906806	0.189172
Os01g0121900	0.546755	0.676288	3.74993	0.180347	0.85688	NA
Os01g0121950	1.84638	-2.41825	2.23501	-1.08199	0.279259	NA
Os01g0122000	439.795	0.0147634	0.185539	0.0795703	0.936579	0.964356
Os01g0122200	0.600251	-3.03197	3.99695	-0.758571	0.448109	NA
Os01g0122367	0	NA	NA	NA	NA	NA
Os01g0122534	0	NA	NA	NA	NA	NA
Os01g0122701	0	NA	NA	NA	NA	NA
Os01g0123500	0	NA	NA	NA	NA	NA
Os01g0731100	30.7117	2.68603	0.551535	4.87011	1.11536e-06	1.64651e-05
Os01g0123800	8.41008	1.09126	0.978813	1.11488	0.264901	NA
Os01g0123900	3075.02	0.723927	0.392781	1.84308	0.0653171	0.146941
Os01g0124000	1397.78	0.900199	0.536105	1.67915	0.0931231	0.19297
Os01g0124100	18.092	1.03199	0.611477	1.6877	0.0914697	0.19031
Os01g0124200	141.57	-0.161126	0.445161	-0.361951	0.717388	0.818105
Os01g0124401	3.31952	4.87187	2.24185	2.17315	0.0297689	NA
Os01g0124550	0.27571	1.2788	4.03452	0.316963	0.751271	NA
Os01g0124600	0	NA	NA	NA	NA	NA
Os01g0124650	38.3221	0.99263	0.483735	2.05201	0.0401687	0.100406
Os01g0124700	0	NA	NA	NA	NA	NA
Os01g0124900	0	NA	NA	NA	NA	NA
Os01g0125000	0	NA	NA	NA	NA	NA
Os01g0125500	0	NA	NA	NA	NA	NA
Os01g0125550	60.6439	0.429106	0.308682	1.39012	0.164492	0.293095
Os01g0125600	49.3247	-0.401053	0.364985	-1.09882	0.271846	0.42129
Os01g0125700	132.534	0.126853	0.228675	0.554733	0.579077	0.709345
Os08g0474000	26.1559	2.64208	0.682156	3.87313	0.000107445	0.000800336
Os01g0125850	0	NA	NA	NA	NA	NA
Os04g0384800	20.1483	2.62962	0.658846	3.99125	6.57269e-05	0.000525193
Os01g0126000	0.27571	1.2788	4.03452	0.316963	0.751271	NA
Os01g0126100	5.2206	0.0633194	1.02696	0.0616573	0.950836	NA
Os01g0126200	371.908	-0.336869	0.190441	-1.76889	0.0769125	0.167041
Os01g0126401	187.497	0.117195	0.202429	0.578944	0.562627	0.695393
Os04g0578600	288.125	2.59104	0.341048	7.59729	3.02405e-14	4.25283e-12
Os01g0126900	0	NA	NA	NA	NA	NA
Os01g0127000	0	NA	NA	NA	NA	NA
Os01g0127100	0	NA	NA	NA	NA	NA
Os01g0127200	0	NA	NA	NA	NA	NA
Os01g0127300	1028.59	0.209057	0.118913	1.75806	0.0787365	0.170162
Os01g0127400	100.249	0.349909	0.285591	1.22521	0.220496	0.362961
Os01g0127450	15.3615	1.31768	0.682763	1.92992	0.053617	NA
Os01g0127500	0	NA	NA	NA	NA	NA
Os03g0108500	18.8233	2.57712	0.864718	2.9803	0.00287962	0.0122471
Os01g0127700	1576.51	0.213075	0.14546	1.46484	0.142965	0.264744
Os01g0127900	75.2362	0.452411	0.301521	1.50043	0.133503	0.251968
Os01g0128000	32.9593	-0.458896	0.529258	-0.867054	0.385912	0.538735
Os01g0128100	101.748	-0.148534	0.254216	-0.584284	0.559029	0.692719
Os01g0128200	431.774	0.443104	0.203651	2.1758	0.02957	0.0790094
Os01g0128250	22.0053	-0.0577852	0.526495	-0.109755	0.912604	0.94956
Os02g0759400	844.782	2.57452	0.163484	15.7478	7.10647e-56	1.49911e-51
Os01g0128400	1784.39	0.0801096	0.118134	0.678123	0.497694	0.639861
Os07g0563400	189.022	2.53699	0.270101	9.39277	5.84441e-21	3.24442e-18
Os04g0571600	44.8175	2.50133	0.550926	4.54023	5.61926e-06	6.49881e-05
Os01g0129200	0	NA	NA	NA	NA	NA
Os01g0129500	46.041	-0.789872	0.394978	-1.99979	0.0455234	0.111109
Os01g0129550	1.59614	-1.53475	2.33267	-0.657936	0.510579	NA
Os01g0129600	0	NA	NA	NA	NA	NA
Os01g0129800	0	NA	NA	NA	NA	NA
Os01g0130000	430.113	-0.202815	0.150985	-1.34328	0.179181	0.312485
Os01g0130100	1.3753	-1.11228	2.43349	-0.45707	0.64762	NA
Os01g0130200	188.154	-1.01385	0.638593	-1.58764	0.112369	0.22197
Os01g0130400	6.59505	-1.56566	1.03788	-1.50852	0.131422	NA
Os01g0130500	0.564403	-2.95397	3.63818	-0.811936	0.416828	NA
Os06g0109200	127.119	2.49146	0.786952	3.16596	0.00154572	0.00735552
Os01g0131250	1.70733	-1.23608	2.26268	-0.546289	0.584867	NA
Os01g0131300	2926.9	0.113045	0.13506	0.836997	0.402594	0.554208
Os01g0131450	589.666	-0.229003	0.134067	-1.70812	0.0876133	0.184267
Os04g0678700	234.726	2.48817	1.03148	2.41225	0.0158546	0.0484433
Os01g0131800	249.686	0.492368	0.207994	2.36722	0.0179221	0.0532564
Os01g0131900	8.39817	1.05146	0.931167	1.12919	0.25882	NA
Os01g0132000	738.413	0.285089	0.226026	1.26131	0.207197	0.347314
Os09g0359500	16.9533	2.48613	0.933502	2.66323	0.00773938	0.0272118
Os01g0132100	0	NA	NA	NA	NA	NA
Os01g0132200	0.27571	1.2788	4.03452	0.316963	0.751271	NA
Os01g0132400	0	NA	NA	NA	NA	NA
Os10g0528900	35.1437	2.47767	0.78276	3.1653	0.00154924	0.00736895
Os01g0723000	17.2913	2.47296	0.764199	3.23601	0.00121212	0.00602917
Os01g0132766	64.6748	0.627094	0.324569	1.93208	0.0533496	0.125874
Os01g0132800	806.904	0.267481	0.127698	2.09463	0.0362042	0.092674
Os01g0133100	3.0866	-1.97582	1.49729	-1.3196	0.18697	NA
Os01g0133200	0.55142	2.28137	3.97108	0.574496	0.565632	NA
Os01g0133400	2524.74	-0.201119	0.10974	-1.83269	0.0668485	0.14971
Os01g0133500	1066.02	0.0864135	0.13199	0.654695	0.512664	0.653059
Os01g0133600	6.00642	-0.193536	1.019	-0.189926	0.849367	NA
Os01g0133650	0	NA	NA	NA	NA	NA
Os01g0133700	0	NA	NA	NA	NA	NA
Os01g0133766	0	NA	NA	NA	NA	NA
Os01g0133799	0	NA	NA	NA	NA	NA
Os01g0133832	0.346671	1.63508	4.00694	0.408062	0.683228	NA
Os01g0133866	0.137855	0.340374	4.08047	0.0834152	0.933521	NA
Os01g0133900	2.85809	2.59461	1.69553	1.53027	0.125951	NA
Os01g0134200	31.473	0.134386	0.437666	0.307051	0.758805	0.848502
Os08g0421825	33.9319	2.44321	0.521393	4.68592	2.787e-06	3.61129e-05
Os01g0134700	1885.58	-0.0135818	0.172608	-0.0786858	0.937283	0.964904
Os01g0134800	0	NA	NA	NA	NA	NA
Os01g0134850	0	NA	NA	NA	NA	NA
Os01g0134900	12.1643	1.24527	0.748378	1.66396	0.0961202	NA
Os01g0135000	5.38865	-0.29817	1.01645	-0.293344	0.769259	NA
Os01g0135600	206.116	0.347297	0.22115	1.57041	0.116319	0.22776
Os01g0135700	1631.64	0.873294	0.391864	2.22857	0.0258428	0.0712154
Os01g0135800	3.35829	3.83505	1.69905	2.25718	0.023997	NA
Os01g0135900	2593.97	-0.157227	0.165125	-0.95217	0.341011	0.494604
Os01g0136000	0	NA	NA	NA	NA	NA
Os01g0136050	0.297716	1.37576	4.02635	0.34169	0.732584	NA
Os01g0136100	14.0524	0.298448	0.649098	0.459789	0.645668	NA
Os01g0136200	18.8757	-0.768743	0.557986	-1.37771	0.168293	0.298055
Os01g0136300	27.565	-0.257445	0.522666	-0.492561	0.622322	0.743832
Os01g0643300	20.7008	2.43995	0.657408	3.71147	0.00020606	0.00137471
Os01g0136450	84.0001	-0.574752	0.310342	-1.85199	0.0640266	0.144731
Os01g0896200	25.5121	2.41383	0.691412	3.49116	0.00048093	0.00281109
Os01g0136502	1.12454	2.08328	2.96987	0.701474	0.483008	NA
Os01g0136600	35.2086	0.0960952	0.417211	0.230328	0.817837	0.889095
Os01g0136700	19.0677	-1.14526	0.552833	-2.07162	0.0383009	0.0967498
Os06g0610800	21.82	2.40708	0.702554	3.42618	0.000612134	0.00341794
Os01g0136850	0.784513	1.38995	2.94748	0.471571	0.637233	NA
Os01g0136900	13.5135	0.120842	0.671557	0.179942	0.857198	NA
Os01g0137066	0	NA	NA	NA	NA	NA
Os01g0137125	1.27539	-0.528518	2.19926	-0.240316	0.810085	NA
Os01g0137150	15.0704	-0.180599	0.601878	-0.300059	0.764132	NA
Os01g0137200	39.6367	0.0926132	0.456897	0.2027	0.839369	0.903808
Os01g0137232	32.4906	0.0835626	0.489958	0.17055	0.864577	0.919232
Os01g0137250	6.22422	0.500208	0.996052	0.50219	0.615534	NA
Os01g0137266	0	NA	NA	NA	NA	NA
Os01g0137282	4.6112	0.457998	1.15175	0.397653	0.690886	NA
Os01g0137300	273.761	-0.326186	0.169431	-1.92518	0.0542066	0.127424
Os01g0137400	7.78914	-1.36893	0.908272	-1.50718	0.131765	NA
Os01g0137500	18.056	-0.105044	0.557485	-0.188425	0.850543	0.911281
Os01g0137550	0.855981	-3.52958	2.78741	-1.26626	0.20542	NA
Os01g0137700	46.0559	-0.53458	0.506735	-1.05495	0.291448	0.442915
Os01g0137750	0	NA	NA	NA	NA	NA
Os02g0178800	72.3991	2.37824	0.438667	5.42152	5.9094e-08	1.31775e-06
Os01g0137875	74.5752	0.204398	0.46451	0.440029	0.659916	0.773987
Os01g0137950	30.7007	1.10452	0.540348	2.0441	0.0409439	0.101925
Os01g0138000	0.538022	-1.48762	3.78061	-0.393486	0.69396	NA
Os01g0138100	7.17891	0.526438	0.917071	0.574043	0.565939	NA
Os01g0138232	0	NA	NA	NA	NA	NA
Os01g0138300	10.7694	-0.44087	0.721204	-0.611297	0.541003	NA
Os01g0138350	0	NA	NA	NA	NA	NA
Os01g0138400	12.8384	0.673228	0.656569	1.02537	0.305187	NA
Os01g0138451	0	NA	NA	NA	NA	NA
Os01g0138500	188.189	-0.290005	0.235355	-1.2322	0.217875	0.360024
Os01g0138600	46.7626	-0.327067	0.368218	-0.888243	0.37441	0.527213
Os01g0138800	61.1932	0.593821	0.311524	1.90618	0.0566273	0.131893
Os01g0138900	3295.97	0.197417	0.116409	1.69588	0.089908	0.187892
Os01g0139000	13.5133	0.976659	0.667616	1.46291	0.143493	NA
Os06g0696600	1368.34	2.37643	0.162531	14.6214	2.0504e-48	2.16265e-44
Os01g0139600	7.20666	0.578229	1.23199	0.469347	0.638822	NA
Os01g0139700	30.0522	0.427813	0.459322	0.931401	0.351646	0.50545
Os01g0139900	4.30194	-2.78116	1.44368	-1.92644	0.0540492	NA
Os01g0140100	5.69096	2.02931	1.52043	1.3347	0.181975	NA
Os01g0140400	61.0015	0.35613	0.331417	1.07457	0.282568	0.433212
Os10g0109300	36.8626	2.35865	0.692388	3.40655	0.000657891	0.00363114
Os01g0140700	9.14191	0.225505	0.795712	0.2834	0.77687	NA
Os11g0644700	37.7252	2.34273	0.676821	3.46137	0.000537435	0.00308541
Os05g0442700	79.5895	2.34001	0.370451	6.31663	2.67327e-10	1.14155e-08
Os01g0141150	1.07493	-3.85946	2.87059	-1.34448	0.178793	NA
Os01g0141300	0.27571	1.2788	4.03452	0.316963	0.751271	NA
Os01g0141450	0	NA	NA	NA	NA	NA
Os01g0141600	1963.02	0.00168888	0.131986	0.0127959	0.989791	0.994796
Os01g0141700	439.073	-0.196236	0.158459	-1.2384	0.215568	0.357405
Os01g0141900	725.436	-0.14187	0.154969	-0.915472	0.359944	0.513503
Os01g0142100	4170.59	-0.165425	0.122425	-1.35123	0.17662	0.309273
Os01g0142200	216.753	-0.403361	0.185653	-2.17266	0.0298059	0.0794384
Os06g0572400	36.9773	2.3307	0.494977	4.70871	2.49287e-06	3.27034e-05
Os01g0142400	0	NA	NA	NA	NA	NA
Os09g0498400	48.2498	2.32874	0.545278	4.27073	1.94835e-05	0.000187759
Os09g0500900	63.1806	2.31152	0.514606	4.49183	7.06138e-06	7.91077e-05
Os10g0533500	32.4364	2.28256	0.710662	3.21188	0.00131871	0.00645884
Os01g0142875	0	NA	NA	NA	NA	NA
Os01g0142950	0	NA	NA	NA	NA	NA
Os01g0143100	371.764	0.138274	0.156367	0.884292	0.376539	0.529327
Os07g0677400	497.425	2.27334	0.203075	11.1946	4.33534e-29	7.03493e-26
Os01g0143350	0	NA	NA	NA	NA	NA
Os01g0143400	0	NA	NA	NA	NA	NA
Os01g0143700	0	NA	NA	NA	NA	NA
Os01g0143750	0	NA	NA	NA	NA	NA
Os02g0654700	206.64	2.27151	0.337344	6.73351	1.65614e-11	1.04887e-09
Os03g0251000	939.314	2.26658	0.671769	3.37404	0.000740723	0.00401788
Os01g0144000	708.428	-0.107906	0.14101	-0.765236	0.444131	0.592671
Os06g0681600	95.7549	2.24637	0.480561	4.67446	2.94721e-06	3.77025e-05
Os01g0144200	754.178	-0.076716	0.12953	-0.592265	0.553673	0.688439
Os01g0144300	63.6074	-0.305093	0.351702	-0.867477	0.385681	0.538727
Os03g0165400	26.2254	2.19836	0.764936	2.87391	0.00405422	0.0161213
Os09g0248900	28.2886	2.19794	0.639862	3.43502	0.000592521	0.0033349
Os01g0144500	5.30525	0.760761	1.08829	0.69904	0.484527	NA
Os01g0144600	928.837	0.0696536	0.121323	0.574116	0.565889	0.697973
Os09g0451000	62.1389	2.18545	0.483278	4.52213	6.122e-06	6.98073e-05
Os01g0144800	20.6339	0.0462389	0.570701	0.0810213	0.935425	0.963664
Os01g0144900	108.14	-0.0670699	0.296502	-0.226204	0.821043	0.891125
Os01g0145000	4.39615	0.547449	1.18541	0.461824	0.644207	NA
Os01g0145200	163.644	0.511419	0.218858	2.33676	0.0194517	0.0569676
Os01g0145600	166.943	0.440231	0.211327	2.08317	0.0372359	0.0946032
Os01g0146101	312.972	0.234893	0.187529	1.25257	0.210362	0.351408
Os01g0146200	6.37629	-0.133071	0.926562	-0.143618	0.885802	NA
Os01g0146600	0	NA	NA	NA	NA	NA
Os01g0146801	2.80015	0.703529	1.74104	0.404087	0.686149	NA
Os01g0147001	0	NA	NA	NA	NA	NA
Os06g0131700	35.1556	2.17169	0.589718	3.6826	0.00023087	0.00151484
Os01g0147250	9.66128	-1.31071	0.930341	-1.40885	0.158879	NA
Os01g0147300	11.5004	-0.0565345	0.701253	-0.0806193	0.935745	NA
Os01g0147400	12.6581	0.00705041	0.67219	0.0104887	0.991631	NA
Os01g0147600	75.991	-0.359051	0.334142	-1.07455	0.282578	0.433212
Os01g0147650	41.881	0.228471	0.403518	0.566197	0.57126	0.702421
Os01g0214600	95.7357	2.16048	0.51577	4.18885	2.80376e-05	0.000256373
Os01g0147800	3.45403	1.18964	1.33625	0.890281	0.373315	NA
Os01g0147850	0	NA	NA	NA	NA	NA
Os01g0147900	813.75	0.183637	0.124449	1.47559	0.140054	0.260647
Os01g0147950	15.3177	-0.206742	0.704123	-0.293617	0.769051	NA
Os03g0302800	32.8965	2.14574	0.513232	4.18083	2.90447e-05	0.000263753
Os08g0485000	40.7802	2.13758	0.671923	3.18129	0.0014662	0.00703902
Os01g0148100	1456.72	0.104268	0.128395	0.812092	0.416739	0.567514
Os01g0148200	0	NA	NA	NA	NA	NA
Os01g0148400	1939.56	-0.301683	0.126924	-2.37687	0.0174603	0.052193
Os11g0112000	34.5406	2.13296	0.487332	4.37681	1.20431e-05	0.000123505
Os12g0561900	30.1411	2.12771	0.561749	3.78766	0.000152075	0.00107352
Os01g0149200	22.3425	-0.568055	0.491104	-1.15669	0.247399	0.393878
Os01g0149350	62.2024	0.0628834	0.334659	0.187903	0.850953	0.911442
Os01g0149400	108.679	-0.576414	0.242645	-2.37555	0.017523	0.0523433
Os01g0149500	181.998	-0.342942	0.199381	-1.72003	0.0854266	0.180859
Os01g0149600	387.892	-0.00205558	0.155312	-0.0132351	0.98944	0.994627
Os01g0149700	4.97033	0.246477	1.26006	0.195607	0.844918	NA
Os01g0149750	0	NA	NA	NA	NA	NA
Os03g0788600	20.7457	2.12057	0.751536	2.82164	0.00477781	0.0183852
Os01g0149900	2179.37	-0.0816402	0.137336	-0.594456	0.552207	0.687286
Os01g0150000	4018.95	0.0829276	0.0948223	0.874558	0.381814	0.535032
Os01g0150100	812.59	-0.00803888	0.124402	-0.0646201	0.948476	0.971645
Os01g0150200	607.525	0.173054	0.145571	1.18879	0.234521	0.379243
Os01g0150400	20.0458	-0.791234	0.538934	-1.46815	0.142065	0.263598
Os01g0150500	0	NA	NA	NA	NA	NA
Os01g0150700	0.18216	-1.58318	4.08047	-0.387989	0.698024	NA
Os01g0150800	28.5389	-0.184828	0.525575	-0.351668	0.725087	0.823832
Os01g0150900	59.0975	0.582404	0.540096	1.07833	0.280885	0.431022
Os01g0150950	13.742	0.762131	0.839038	0.908339	0.363699	NA
Os12g0604300	22.2798	2.12046	0.662482	3.20078	0.00137058	0.00667104
Os01g0151200	15586	-0.206237	0.104364	-1.97614	0.0481395	0.11615
Os02g0669500	52.5115	2.11927	0.378569	5.59809	2.16725e-08	5.57538e-07
Os01g0151500	10.218	2.14774	1.01617	2.11356	0.0345526	NA
Os01g0151600	506.404	0.221823	0.16953	1.30846	0.190716	0.326847
Os01g0151700	1166.13	-0.0357746	0.137097	-0.260943	0.794137	0.872562
Os01g0151750	16.14	-0.69424	0.621722	-1.11664	0.264148	NA
Os01g0151900	74.7737	-0.336184	0.306289	-1.0976	0.272378	0.421804
Os05g0475400	27.8826	2.11736	0.55367	3.82423	0.000131179	0.000950284
Os01g0152050	3.24582	0.42753	1.49934	0.285145	0.775533	NA
Os01g0152100	0.236869	-1.58318	4.08047	-0.387989	0.698024	NA
Os01g0152200	4.54407	0.154617	1.11863	0.138221	0.890066	NA
Os03g0767000	34.7869	2.11031	0.49278	4.28245	1.84846e-05	0.000179362
Os01g0152500	44.4993	0.281959	0.387844	0.72699	0.467232	0.613256
Os01g0152600	152.582	-0.0434015	0.234828	-0.184823	0.853368	0.912728
Os01g0152675	0.595724	0.902881	3.65128	0.247278	0.804693	NA
Os01g0152687	3.22606	0.355554	1.32462	0.268419	0.788377	NA
Os08g0390200	19.8498	2.08734	0.770952	2.70748	0.00677954	0.024472
Os01g0152800	20.6696	0.0739293	0.600218	0.123171	0.901972	0.942638
Os01g0152850	0	NA	NA	NA	NA	NA
Os01g0152900	491.074	0.193312	0.138024	1.40057	0.161344	0.288754
Os01g0152950	148.062	-0.0242841	0.233457	-0.10402	0.917154	0.951968
Os01g0152951	2.67389	0.283914	1.51416	0.187506	0.851264	NA
Os01g0153000	0.720182	-2.03653	3.01591	-0.675262	0.499509	NA
Os01g0153050	0	NA	NA	NA	NA	NA
Os12g0572000	37.7779	2.07792	0.579061	3.58843	0.000332677	0.00206832
Os01g0153150	68.3977	0.502402	0.318936	1.57524	0.115201	0.226146
Os01g0153200	0	NA	NA	NA	NA	NA
Os01g0153250	14.594	0.469359	0.628909	0.746306	0.455482	NA
Os01g0153275	0	NA	NA	NA	NA	NA
Os03g0133875	20.3613	2.06265	0.828691	2.48905	0.0128087	0.0408901
Os01g0153400	1654.83	0.107482	0.115073	0.934032	0.350287	0.504115
Os01g0153500	0	NA	NA	NA	NA	NA
Os01g0153550	0	NA	NA	NA	NA	NA
Os01g0153600	0	NA	NA	NA	NA	NA
Os01g0153625	0	NA	NA	NA	NA	NA
Os01g0153700	251.354	-0.000391039	0.181547	-0.00215392	0.998281	0.999371
Os01g0153800	0	NA	NA	NA	NA	NA
Os01g0153900	0	NA	NA	NA	NA	NA
Os01g0153950	0	NA	NA	NA	NA	NA
Os01g0154000	0	NA	NA	NA	NA	NA
Os01g0154100	0	NA	NA	NA	NA	NA
Os01g0154200	0	NA	NA	NA	NA	NA
Os01g0154250	0	NA	NA	NA	NA	NA
Os01g0154300	0	NA	NA	NA	NA	NA
Os01g0154500	1.31187	0.873982	2.51215	0.347903	0.727913	NA
Os01g0154550	1.17053	-0.171073	2.3497	-0.0728063	0.94196	NA
Os01g0154600	128.218	-0.385248	0.33878	-1.13716	0.255471	0.40332
Os01g0154950	1.45347	-0.191824	1.89956	-0.100983	0.919564	NA
Os01g0155000	40.786	1.00678	0.455978	2.20796	0.0272469	0.0742217
Os01g0155200	21.6781	0.120733	0.626638	0.192667	0.84722	0.908874
Os01g0155300	0	NA	NA	NA	NA	NA
Os01g0155400	3975.85	-0.16444	0.124329	-1.32262	0.185962	0.321151
Os03g0367150	20.8276	2.04616	0.680173	3.0083	0.00262717	0.0113806
Os01g0155600	1657.28	0.242871	0.121169	2.00441	0.0450263	0.110138
Os01g0155800	28.0358	1.13453	0.501548	2.26206	0.0236936	0.0662742
Os01g0156000	0	NA	NA	NA	NA	NA
Os01g0156300	7.29246	1.20602	0.926889	1.30115	0.193208	NA
Os01g0157200	0	NA	NA	NA	NA	NA
Os01g0157400	2.50407	-0.789016	1.58388	-0.498153	0.618376	NA
Os01g0157500	0.400167	-2.44864	4.04107	-0.605938	0.544556	NA
Os01g0157600	0.264415	1.22368	4.03941	0.302934	0.76194	NA
Os01g0157700	0.801272	-3.44847	2.83984	-1.21432	0.224625	NA
Os01g0157800	97.111	-0.239705	0.262905	-0.911754	0.361898	0.515444
Os04g0525100	23.3167	2.0337	0.581519	3.49722	0.000470141	0.00276411
Os01g0158000	1766.86	-0.0783936	0.108184	-0.72463	0.468679	0.61449
Os01g0158100	109.688	0.660981	0.281203	2.35055	0.0187458	0.0552602
Os01g0158200	971.898	-0.093537	0.116361	-0.803854	0.421481	0.5713
Os04g0639000	116.434	2.03249	0.473903	4.28883	1.79616e-05	0.000175173
Os01g0158500	75.006	0.622622	0.298666	2.08468	0.0370984	0.0943677
Os01g0158533	10.7257	0.401927	0.852496	0.471471	0.637305	NA
Os01g0158566	18.4638	0.763376	0.66082	1.1552	0.24801	0.394507
Os03g0114400	39.7903	2.01789	0.432495	4.66571	3.0756e-06	3.892e-05
Os01g0158800	0	NA	NA	NA	NA	NA
Os01g0158900	1132.02	-0.212437	0.141875	-1.49735	0.134301	0.253045
Os01g0159000	0.910691	-3.61198	3.08127	-1.17224	0.241102	NA
Os01g0159200	16.7528	0.704041	0.663181	1.06161	0.288412	NA
Os01g0159250	0	NA	NA	NA	NA	NA
Os01g0159300	3721.89	-0.222017	0.11866	-1.87104	0.06134	0.140025
Os01g0159400	1695.22	0.0254838	0.120539	0.211416	0.832562	0.898726
Os01g0159500	0	NA	NA	NA	NA	NA
Os01g0159600	0	NA	NA	NA	NA	NA
Os01g0159800	521.397	-0.311045	0.174412	-1.7834	0.0745216	0.163006
Os01g0160100	160.629	0.85998	0.378594	2.27151	0.0231161	0.065096
Os01g0160150	1.76065	-0.392839	2.209	-0.177835	0.858852	NA
Os01g0160200	86.6679	-0.599673	0.386402	-1.55194	0.120677	0.234257
Os01g0160700	11.9662	-0.717056	0.92636	-0.774057	0.438897	NA
Os01g0160800	141.78	0.721185	0.376741	1.91428	0.055585	0.129924
Os01g0161000	0	NA	NA	NA	NA	NA
Os01g0161200	25.1382	0.948474	0.519456	1.8259	0.0678656	0.151607
Os11g0150400	27.7609	2.01173	0.833928	2.41235	0.01585	0.0484362
Os01g0162001	3.64449	0.20714	1.2617	0.164175	0.869594	NA
Os01g0162101	0	NA	NA	NA	NA	NA
Os03g0300900	51.9348	1.98352	0.52036	3.81182	0.000137946	0.000990126
Os02g0736900	90.2866	1.97975	0.466745	4.24161	2.21924e-05	0.000210215
Os01g0584100	23.8394	1.96733	0.542115	3.62899	0.000284535	0.0018124
Os01g0162500	106.975	-0.154646	0.307635	-0.502693	0.61518	0.738711
Os01g0162701	18.5223	-0.681697	0.55411	-1.23026	0.218601	0.360945
Os01g0162800	458.911	-0.621008	0.27822	-2.23207	0.0256102	0.0706944
Os01g0162900	1.7385	1.78608	2.17614	0.820756	0.411785	NA
Os01g0163000	23.2058	-0.127279	0.560725	-0.22699	0.820431	0.89069
Os01g0163450	0	NA	NA	NA	NA	NA
Os01g0163616	0	NA	NA	NA	NA	NA
Os01g0164075	0	NA	NA	NA	NA	NA
Os01g0164300	0	NA	NA	NA	NA	NA
Os10g0400500	20.2277	1.96372	0.746574	2.63031	0.00853074	0.0294161
Os01g0164500	481.396	-0.101224	0.136633	-0.740845	0.458787	0.606057
Os01g0164600	4283.23	0.0666675	0.126134	0.528547	0.59712	0.724282
Os01g0164650	9.42593	-1.7996	0.949982	-1.89435	0.0581789	NA
Os01g0164700	878.645	-0.0509408	0.132382	-0.384802	0.700384	0.805156
Os01g0164800	44.557	-0.0950903	0.362247	-0.262501	0.792935	0.871613
Os01g0882800	100.995	1.9601	0.36342	5.39349	6.91009e-08	1.51503e-06
Os01g0165000	922.252	0.154855	0.15238	1.01624	0.309514	0.461101
Os01g0165100	2.33843	0.0635169	2.14961	0.0295481	0.976427	NA
Os01g0165200	109.963	-0.275369	0.271123	-1.01566	0.309791	0.461411
Os01g0165600	0.435571	1.93357	3.98842	0.484795	0.627822	NA
Os01g0165800	427.324	-0.141349	0.167903	-0.84185	0.399872	0.55176
Os07g0249800	17.1278	1.95859	0.64806	3.02223	0.00250918	0.0109543
Os01g0166200	2.9069	-0.983934	1.59284	-0.617723	0.536758	NA
Os01g0166300	49.719	-0.404045	0.338445	-1.19383	0.232545	0.376886
Os01g0166400	13.1751	-0.267684	0.669524	-0.399813	0.689294	NA
Os01g0166500	11.9605	4.77703	1.52362	3.13532	0.00171665	NA
Os04g0372775	88.9138	1.94876	0.439651	4.43252	9.31374e-06	9.91021e-05
Os01g0166800	660.99	0.270024	0.165644	1.63014	0.103072	0.208087
Os01g0167100	429.895	0.125985	0.149364	0.843476	0.398962	0.550865
Os01g0167400	123.413	-0.106222	0.294653	-0.360499	0.718474	0.819033
Os01g0167500	2936.21	-0.183022	0.116215	-1.57486	0.115289	0.226256
Os01g0167600	4.46921	-1.1506	1.3309	-0.864525	0.3873	NA
Os01g0167700	207.634	-0.375707	0.214231	-1.75375	0.0794738	0.171351
Os01g0167750	6.9377	0.911493	0.899931	1.01285	0.311133	NA
Os01g0167800	225.097	-0.330268	0.230571	-1.43239	0.152033	0.27681
Os01g0167900	54.1139	-0.602475	0.39359	-1.53072	0.125839	0.241412
Os01g0168000	0.148858	0.340374	4.08047	0.0834152	0.933521	NA
Os01g0168100	5561.08	-0.0469747	0.128956	-0.36427	0.715656	0.816925
Os01g0614400	34.9719	1.94792	0.504582	3.86047	0.000113169	0.000837061
Os01g0168300	376.414	0.263621	0.171891	1.53366	0.125115	0.240307
Os01g0168350	0	NA	NA	NA	NA	NA
Os04g0635400	45.325	1.93613	0.52247	3.70573	0.000210784	0.00140324
Os01g0168450	1.43872	1.07167	2.75124	0.389521	0.696891	NA
Os01g0263300	63.4622	1.93459	0.499322	3.87444	0.000106869	0.000797109
Os01g0168600	433.217	-0.305762	0.144967	-2.10919	0.0349283	0.0902072
Os08g0371200	81.0634	1.93264	0.482931	4.00189	6.28379e-05	0.000505375
Os01g0168850	0	NA	NA	NA	NA	NA
Os01g0169000	0	NA	NA	NA	NA	NA
Os01g0169400	0.431198	0.0969279	4.05517	0.0239023	0.980931	NA
Os07g0680900	101.835	1.92963	0.296561	6.50669	7.68265e-11	3.93363e-09
Os01g0169800	182.55	0.0949295	0.212007	0.447765	0.654322	0.769094
Os05g0550300	18.4478	1.92192	0.599419	3.20631	0.0013445	0.00656533
Os01g0848700	48.1972	1.91821	0.397582	4.82469	1.40221e-06	1.99728e-05
Os02g0685900	26.8532	1.8999	0.530735	3.57974	0.00034393	0.00212514
Os01g0170100	268.77	0.123386	0.204401	0.603646	0.546079	0.682033
Os01g0170300	2.05645	1.1188	1.97282	0.56711	0.570639	NA
Os01g0170500	4.97681	1.10898	1.21204	0.914972	0.360206	NA
Os01g0170600	4031.34	-0.157849	0.121491	-1.29926	0.193855	0.331151
Os07g0694300	63.3901	1.89278	0.407393	4.64609	3.38292e-06	4.2077e-05
Os01g0170800	109.631	-0.484144	0.262544	-1.84405	0.0651754	0.146707
Os01g0170900	13.1837	0.228392	0.66716	0.342335	0.732099	NA
Os01g0171000	1090.95	-0.361968	0.189943	-1.90566	0.0566938	0.131975
Os01g0171100	0.297716	1.37576	4.02635	0.34169	0.732584	NA
Os01g0171200	0	NA	NA	NA	NA	NA
Os01g0750500	96.1716	1.88774	0.371904	5.07588	3.85703e-07	6.55105e-06
Os01g0172000	1154.94	-0.0256705	0.117704	-0.218094	0.827356	0.894989
Os01g0172100	1173.56	0.242521	0.129847	1.86774	0.0617982	0.140796
Os01g0172200	685.157	-0.14601	0.129701	-1.12574	0.260275	0.408557
Os01g0172300	1026.8	-0.109629	0.118321	-0.926544	0.354164	0.508029
Os01g0172400	11256.8	-0.236762	0.121002	-1.95668	0.0503846	0.120479
Os01g0172600	34.7849	-0.218415	0.419027	-0.521243	0.602197	0.728445
Os01g0172701	19.6155	0.174376	0.580292	0.300497	0.763798	0.852368
Os01g0172800	194.207	0.200517	0.222096	0.90284	0.366611	0.519966
Os01g0172900	6.30407	-1.20582	1.02754	-1.1735	0.240597	NA
Os01g0173000	957.955	0.236742	0.137166	1.72595	0.0843566	0.179367
Os01g0173100	1725.97	-0.171386	0.119192	-1.4379	0.150463	0.274783
Os01g0173600	0	NA	NA	NA	NA	NA
Os01g0949300	834.004	1.88734	0.155132	12.166	4.71655e-34	1.65826e-30
Os01g0173950	2.32389	-1.18782	1.64976	-0.719992	0.47153	NA
Os10g0516900	26.9001	1.88243	0.532746	3.53345	0.00041018	0.00246069
Os01g0174100	277.602	0.0267479	0.165194	0.161918	0.87137	0.923784
Os01g0174200	78.3956	-0.639538	0.281956	-2.26822	0.0233159	0.0655186
Os01g0174300	374.678	0.192823	0.156168	1.23471	0.216937	0.359037
Os02g0787300	785.069	1.87985	0.155561	12.0844	1.27763e-33	3.36895e-30
Os01g0174500	4.46021	-0.675939	1.47556	-0.458091	0.646887	NA
Os01g0174600	0	NA	NA	NA	NA	NA
Os01g0174700	73.8875	-0.116873	0.381049	-0.306713	0.759062	0.848609
Os01g0174900	787.022	0.159799	0.137512	1.16208	0.245204	0.391447
Os03g0262150	18.3762	1.87957	0.622644	3.01868	0.00253875	0.0110651
Os01g0175100	4201.22	0.0750493	0.170555	0.44003	0.659915	0.773987
Os01g0175400	14.1097	-0.0605588	0.717192	-0.0844388	0.932708	NA
Os01g0175500	104.393	0.436886	0.317981	1.37394	0.16946	0.29961
Os01g0175600	8.50504	0.290052	0.863661	0.33584	0.736991	NA
Os01g0175633	0	NA	NA	NA	NA	NA
Os01g0175700	91.0634	-0.596067	0.317696	-1.87622	0.0606255	0.138799
Os08g0531000	69.5399	1.87878	0.43724	4.2969	1.73201e-05	0.00016978
Os01g0175850	0.746562	-3.35812	3.28165	-1.0233	0.306164	NA
Os01g0176000	105.888	0.343805	0.324117	1.06074	0.288807	0.439979
Os01g0176050	3.26999	-1.24819	1.28631	-0.97036	0.331867	NA
Os01g0176100	107.517	0.211362	0.258985	0.816116	0.414434	0.56547
Os01g0176150	0	NA	NA	NA	NA	NA
Os01g0176200	127.139	-0.387034	0.233903	-1.65468	0.0979896	0.200596
Os04g0301500	436.084	1.87877	0.29419	6.38625	1.70004e-10	7.69578e-09
Os01g0176400	4.13028	2.03801	1.55515	1.31049	0.190031	NA
Os01g0176500	0.795808	0.0820436	2.94535	0.0278553	0.977778	NA
Os04g0688300	56.9633	1.87527	0.442714	4.23584	2.27694e-05	0.000214909
Os01g0176751	0.413274	1.86296	3.99247	0.466617	0.640774	NA
Os01g0176800	2.16911	0.850033	1.61637	0.52589	0.598965	NA
Os01g0176900	0	NA	NA	NA	NA	NA
Os01g0177100	28.7558	0.233166	0.543048	0.429365	0.667657	0.78016
Os01g0177150	4.30507	-0.183307	1.2615	-0.145309	0.884467	NA
Os05g0568300	43.389	1.87366	0.582964	3.21402	0.00130891	0.00642125
Os01g0177400	0	NA	NA	NA	NA	NA
Os01g0177500	0	NA	NA	NA	NA	NA
Os01g0177900	153.049	-0.209201	0.304606	-0.686793	0.492213	0.635486
Os05g0447700	2146.47	1.87252	0.154543	12.1165	8.63491e-34	2.60219e-30
Os01g0178100	2000.99	-0.101333	0.143816	-0.704606	0.481055	0.625253
Os01g0178200	528.242	0.174339	0.187419	0.930209	0.352263	0.506163
Os01g0178300	198.368	0.16253	0.209134	0.777157	0.437066	0.585964
Os01g0178400	255.319	0.429141	0.231331	1.8551	0.0635825	0.143898
Os11g0482901	29.9703	1.86584	0.472744	3.94682	7.91952e-05	0.0006142
Os01g0178600	0	NA	NA	NA	NA	NA
Os01g0178700	188.615	-0.41361	0.207057	-1.99756	0.0457643	0.111555
Os01g0178775	0	NA	NA	NA	NA	NA
Os01g0178850	0	NA	NA	NA	NA	NA
Os01g0178900	551.509	-0.0400801	0.221477	-0.180968	0.856393	0.914668
Os01g0179000	7.91493	3.09558	1.18196	2.61901	0.00881857	NA
Os01g0179200	814.438	0.198831	0.156921	1.26707	0.20513	0.344725
Os01g0179300	1182.37	0.0841072	0.115166	0.730315	0.465198	0.611357
Os08g0240000	20.5405	1.86334	0.694347	2.68358	0.00728377	0.025959
Os07g0569100	612.109	1.85878	0.165972	11.1993	4.10807e-29	7.03493e-26
Os01g0848475	21.9349	1.85834	0.6079	3.05699	0.00223571	0.00998776
Os01g0179700	206.337	0.0213975	0.213531	0.100208	0.920179	0.95382
Os01g0179750	0.297716	1.37576	4.02635	0.34169	0.732584	NA
Os04g0630700	23.6452	1.84997	0.589682	3.13723	0.00170551	0.00799151
Os01g0179901	9.51126	-1.47636	0.906652	-1.62836	0.103448	NA
Os01g0180000	6.45677	2.31265	1.14328	2.02282	0.0430914	NA
Os01g0180050	0	NA	NA	NA	NA	NA
Os01g0180300	2498.13	-0.072825	0.158697	-0.458895	0.64631	0.763077
Os01g0180400	61.9011	0.107301	0.324568	0.330596	0.740949	0.8354
Os01g0180500	0	NA	NA	NA	NA	NA
Os03g0269700	26.3147	1.84797	0.616411	2.99794	0.00271807	0.0117087
Os01g0180700	208.882	-0.0868806	0.258723	-0.335806	0.737017	0.832346
Os06g0729400	43.6679	1.84586	0.459509	4.01703	5.89368e-05	0.000478365
Os01g0180850	0.764486	-3.38886	3.22661	-1.05028	0.293587	NA
Os01g0180900	0	NA	NA	NA	NA	NA
Os01g0705700	55.4495	1.84251	0.402676	4.57566	4.74711e-06	5.61955e-05
Os01g0181033	1.45755	-0.841641	2.11235	-0.398438	0.690307	NA
Os01g0181166	5.27495	0.282671	1.08673	0.260111	0.794778	NA
Os01g0181300	49.9669	0.410066	0.402905	1.01777	0.308786	0.460605
Os01g0182100	199.595	-0.0826002	0.200662	-0.411638	0.680605	0.789906
Os12g0611300	19.946	1.84211	0.735631	2.50413	0.0122754	0.0394982
Os01g0182300	2.87741	0.851704	1.59429	0.534221	0.593189	NA
Os06g0109100	57.977	1.83291	0.598436	3.06284	0.00219248	0.00983423
Os01g0182500	156.144	0.160054	0.254006	0.630119	0.528617	0.666817
Os09g0522200	428.753	1.82963	0.290039	6.3082	2.82301e-10	1.20063e-08
Os01g0182700	24.0663	-0.558346	0.563847	-0.990244	0.322055	0.474457
Os06g0206401	53.7738	1.82887	0.391163	4.67546	2.93298e-06	3.76117e-05
Os08g0471800	29.6001	1.82747	0.7266	2.5151	0.0118999	0.0385071
Os01g0183000	272.431	0.243025	0.176244	1.37891	0.167922	0.297623
Os03g0764100	1203.96	1.82161	0.164896	11.0471	2.26508e-28	2.98636e-25
Os01g0183300	44.7608	-0.0223279	0.413881	-0.0539477	0.956977	0.976653
Os01g0183400	0	NA	NA	NA	NA	NA
Os01g0183500	2.75518	-0.340521	1.7164	-0.198393	0.842738	NA
Os01g0183600	39.1553	0.0292731	0.480969	0.0608628	0.951469	0.973481
Os10g0391400	17.9713	1.82037	0.677513	2.68684	0.00721322	0.0257526
Os01g0183800	1570.58	0.236769	0.126681	1.86903	0.0616193	0.140525
Os01g0183850	3.09871	0.73757	1.71597	0.429827	0.667321	NA
Os01g0183950	24.6565	-0.572302	0.499265	-1.14629	0.251676	0.398791
Os01g0184000	374.579	0.083776	0.171763	0.487741	0.625734	0.746387
Os01g0184050	0	NA	NA	NA	NA	NA
Os01g0184100	5.85119	-0.35241	0.999468	-0.352597	0.72439	NA
Os01g0119050	33.1009	1.81817	0.597963	3.0406	0.00236107	0.0104308
Os01g0184500	892.383	-0.0752537	0.121361	-0.62008	0.535205	0.672073
Os01g0184700	27.2242	-0.0894708	0.507529	-0.176287	0.860068	0.917061
Os01g0184800	224.153	-0.213563	0.199135	-1.07245	0.283517	0.434259
Os02g0503900	36.4405	1.81322	0.526876	3.44146	0.000578585	0.00327222
Os01g0185000	0	NA	NA	NA	NA	NA
Os01g0185100	3.69813	0.0572384	1.20057	0.0476761	0.961974	NA
Os03g0181500	62.864	1.812	0.435048	4.16507	3.1126e-05	0.000280138
Os01g0185250	31.3881	-0.329131	0.454918	-0.723497	0.469375	0.615107
Os04g0618600	19.1587	1.80974	0.733649	2.46676	0.0136341	0.0429718
Os01g0185350	68.5838	0.207684	0.336981	0.616309	0.537691	0.674351
Os01g0185400	1240.77	0.0578733	0.136251	0.424757	0.671014	0.782924
Os01g0185500	252.065	0.293267	0.187946	1.56038	0.118671	0.231343
Os01g0185900	8.16805	-1.0987	0.940333	-1.16841	0.242641	NA
Os01g0186000	10.3189	0.652781	0.779809	0.837103	0.402535	NA
Os04g0457000	1769.04	1.80944	0.744723	2.42968	0.0151122	0.0466344
Os01g0186400	1.67845	-0.725536	1.80905	-0.401059	0.688377	NA
Os01g0186600	91.3454	-0.585747	0.411687	-1.4228	0.154795	0.280185
Os04g0604200	65.1173	1.80802	0.388483	4.65405	3.25485e-06	4.08454e-05
Os01g0186900	793.518	0.2594	0.269383	0.962941	0.335577	0.489084
Os01g0186950	0	NA	NA	NA	NA	NA
Os01g0187000	14.8517	-0.694062	0.799976	-0.867604	0.385611	NA
Os01g0187200	87.647	-0.47054	0.403924	-1.16492	0.244051	0.390285
Os01g0187300	28.03	-0.862457	0.488022	-1.76725	0.0771865	0.167533
Os01g0187350	0.297716	1.37576	4.02635	0.34169	0.732584	NA
Os07g0559400	79.8479	1.79677	0.334988	5.36369	8.15389e-08	1.74626e-06
Os01g0187500	1184.91	0.106153	0.123817	0.857337	0.391259	0.543322
Os01g0187600	0	NA	NA	NA	NA	NA
Os01g0187900	762.956	0.0948873	0.128155	0.740413	0.45905	0.606289
Os08g0498400	931.164	1.79204	0.251673	7.1205	1.07536e-12	1.04059e-10
Os01g0123700	51.3021	1.78992	0.505253	3.54263	0.000396163	0.00239036
Os06g0604200	23.9975	1.78621	0.606254	2.9463	0.00321598	0.0133651
Os01g0188525	2.09193	-1.45039	1.74739	-0.83003	0.406522	NA
Os01g0188900	1791.6	-0.000121913	0.108415	-0.0011245	0.999103	0.999817
Os10g0101000	82.4665	1.78489	0.342795	5.20688	1.92047e-07	3.5947e-06
Os01g0189700	1156.36	-0.152106	0.144305	-1.05406	0.291856	0.443312
Os10g0544600	238.238	1.78414	0.238764	7.47237	7.87605e-14	1.01308e-11
Os01g0716200	45.0263	1.78299	0.502114	3.55096	0.000383826	0.00233232
Os01g0190300	380.179	0.408176	0.19169	2.12935	0.0332255	0.0866385
Os01g0190400	40.4407	-0.556669	0.461073	-1.20733	0.227303	0.371214
Os01g0190500	0	NA	NA	NA	NA	NA
Os01g0191000	31.7569	-0.389946	0.424351	-0.918923	0.358136	0.511842
Os01g0191100	1398.15	-0.11269	0.113149	-0.995944	0.319277	0.471616
Os01g0191150	0	NA	NA	NA	NA	NA
Os03g0146800	25.9803	1.78236	0.715484	2.49113	0.0127337	0.0406812
Os01g0191300	556.004	-0.0234995	0.206945	-0.113555	0.909591	0.94757
Os01g0191400	11.7	0.232902	0.73569	0.316576	0.751565	NA
Os01g0191500	2525.16	-0.0877679	0.106783	-0.82193	0.411116	0.56252
Os01g0191700	4101.23	-0.0547183	0.100908	-0.542259	0.58764	0.716047
Os01g0191800	5.49275	-1.51409	1.05955	-1.42899	0.153007	NA
Os11g0118600	36.0107	1.78143	0.512208	3.47795	0.000505272	0.00293548
Os01g0185300	317.473	1.77863	0.171562	10.3672	3.49516e-25	2.94921e-22
Os01g0192101	0	NA	NA	NA	NA	NA
Os01g0192300	1936.37	-0.209124	0.138875	-1.50584	0.132107	0.250099
Os01g0192401	0	NA	NA	NA	NA	NA
Os01g0192500	0.236869	-1.58318	4.08047	-0.387989	0.698024	NA
Os01g0192550	19.8815	-1.06046	0.576277	-1.84019	0.0657405	0.147704
Os01g0192600	15.1063	0.359836	0.679709	0.529398	0.596529	NA
Os01g0192700	0	NA	NA	NA	NA	NA
Os01g0192900	1.9076	0.955749	2.05607	0.464842	0.642045	NA
Os01g0193250	0	NA	NA	NA	NA	NA
Os01g0193400	51.7498	0.770529	0.339412	2.27019	0.0231962	0.0652781
Os01g0193500	0	NA	NA	NA	NA	NA
Os08g0278750	20.5311	1.77764	0.598425	2.97053	0.00297282	0.0125359
Os01g0193700	0	NA	NA	NA	NA	NA
Os01g0727800	82.8152	1.76915	0.30299	5.83896	5.25273e-09	1.61761e-07
Os01g0194000	309.301	-0.128575	0.208002	-0.618141	0.536482	0.673326
Os01g0194200	81.0347	0.0215273	0.275706	0.0780805	0.937764	0.965217
Os01g0194300	903.273	0.12968	0.176659	0.734072	0.462905	0.609511
Os04g0161100	23.4609	1.76841	0.666072	2.65499	0.00793107	0.0277779
Os01g0195000	313.188	-0.29646	0.202615	-1.46317	0.143421	0.265298
Os01g0195066	1.35071	2.33127	2.53282	0.920426	0.35735	NA
Os01g0195100	0.964402	0.692568	2.72935	0.253749	0.79969	NA
Os01g0195200	54.4374	-0.0390173	0.43739	-0.0892049	0.928919	0.959028
Os01g0195300	17.905	-0.494742	0.627574	-0.788342	0.430497	0.580121
Os01g0195400	52.6938	1.15635	0.551226	2.09778	0.0359248	0.0922052
Os04g0430700	34.3908	1.76488	0.606246	2.91115	0.00360098	0.0146251
Os01g0195700	0	NA	NA	NA	NA	NA
Os01g0195801	0	NA	NA	NA	NA	NA
Os01g0196133	0	NA	NA	NA	NA	NA
Os01g0196300	69.7825	-1.03296	0.597122	-1.72989	0.0836496	0.178241
Os06g0351500	151.92	1.76359	0.707816	2.4916	0.0127171	0.0406464
Os01g0196600	248.729	-0.12934	0.19104	-0.677028	0.498388	0.640559
Os01g0196800	15.6137	-1.1633	0.695007	-1.6738	0.0941694	NA
Os12g0230600	23.5104	1.75439	0.694995	2.52431	0.0115924	0.0377091
Os01g0197150	0	NA	NA	NA	NA	NA
Os01g0197200	1080	-0.155218	0.137127	-1.13193	0.257664	0.405646
Os09g0503000	222.718	1.74206	0.20784	8.38177	5.21393e-17	1.48632e-14
Os10g0503300	154.194	1.74096	0.321164	5.42078	5.93405e-08	1.32184e-06
Os01g0197450	5.54155	-0.923778	1.04025	-0.888037	0.374521	NA
Os01g0197500	55.0136	-0.275833	0.362217	-0.761514	0.44635	0.594729
Os01g0197700	46.9814	0.0705495	0.392769	0.179621	0.85745	0.915377
Os01g0197900	78.0976	0.0294019	0.305728	0.0961701	0.923385	0.955726
Os01g0198000	175.792	0.0766421	0.218995	0.349972	0.726359	0.824635
Os01g0198100	46.9117	-0.976992	0.440672	-2.21705	0.0266196	0.0728421
Os08g0505900	19.811	1.73971	0.687248	2.53142	0.0113601	0.0370962
Os01g0198250	2.40409	-2.48338	1.74605	-1.42229	0.154943	NA
Os01g0198500	0	NA	NA	NA	NA	NA
Os01g0198702	2.36921	0.0950754	1.63429	0.0581752	0.953609	NA
Os01g0198900	1532.85	0.224008	0.177359	1.26302	0.206581	0.346547
Os01g0199300	0.689275	2.60379	3.91676	0.66478	0.506191	NA
Os01g0199400	1445.18	-0.0717224	0.148502	-0.482973	0.629115	0.749181
Os01g0199550	82.2266	-0.614956	0.328745	-1.87062	0.0613983	0.140143
Os01g0199700	61.5637	-0.0370112	0.394035	-0.0939288	0.925166	0.95661
Os02g0806400	251.327	1.73184	0.205304	8.43553	3.29715e-17	9.66018e-15
Os01g0199950	0	NA	NA	NA	NA	NA
Os01g0200000	798.155	0.161572	0.127288	1.26934	0.20432	0.343792
Os01g0200150	0.693343	2.62581	3.89799	0.673632	0.500545	NA
Os01g0200200	1.13002	2.0053	2.97842	0.673274	0.500773	NA
Os01g0200300	16.3049	0.515909	0.670872	0.769013	0.441886	NA
Os01g0200350	25.0248	-0.183189	0.532735	-0.343866	0.730947	0.828017
Os01g0200400	283.882	0.277808	0.168794	1.64585	0.099795	0.203202
Os05g0118000	23.9325	1.73041	0.675008	2.56354	0.010361	0.0344142
Os01g0200600	0.200084	-1.58318	4.08047	-0.387989	0.698024	NA
Os01g0221000	63.4372	1.72419	0.38378	4.49267	7.03373e-06	7.88817e-05
Os01g0200950	239.81	-0.458421	0.203229	-2.25569	0.0240901	0.0671721
Os03g0736900	496.328	1.72381	0.488883	3.52601	0.000421867	0.00252104
Os01g0197100	54.9169	1.72309	0.36008	4.7853	1.70731e-06	2.38042e-05
Os05g0427900	33.2686	1.72292	0.604017	2.85244	0.00433852	0.0169956
Os01g0201250	8.6649	1.89049	0.951949	1.98592	0.0470425	NA
Os01g0201275	0	NA	NA	NA	NA	NA
Os01g0201300	0	NA	NA	NA	NA	NA
Os01g0201400	0	NA	NA	NA	NA	NA
Os01g0201500	0	NA	NA	NA	NA	NA
Os01g0201600	0	NA	NA	NA	NA	NA
Os01g0201700	15.4103	-0.535456	0.677472	-0.790373	0.42931	NA
Os01g0201750	0.374724	-0.621399	4.08047	-0.152286	0.878961	NA
Os01g0201800	0.908803	1.73454	2.8064	0.618067	0.536531	NA
Os01g0201850	0.737938	2.71307	3.27016	0.829644	0.40674	NA
Os11g0550800	149.997	1.72148	0.295113	5.83328	5.43472e-09	1.65997e-07
Os10g0554200	209.923	1.71288	0.249544	6.86403	6.69424e-12	4.78695e-10
Os01g0202601	0.9956	0.547545	3.06713	0.17852	0.858314	NA
Os01g0202700	3.54871	0.0824467	1.52004	0.0542398	0.956744	NA
Os01g0202800	0.965783	-0.782628	2.47139	-0.316675	0.75149	NA
Os04g0496950	70.8106	1.71204	0.384637	4.45104	8.54538e-06	9.21599e-05
Os01g0203300	113.063	0.0316673	0.26359	0.120138	0.904374	0.944131
Os04g0543500	357.854	1.70763	0.201951	8.45566	2.77511e-17	8.36299e-15
Os08g0446800	30.7202	1.70656	0.524071	3.25635	0.00112856	0.00568322
Os01g0203900	11.0195	-0.504587	0.840196	-0.600559	0.548134	NA
Os01g0204000	539.431	-0.333928	0.150305	-2.22166	0.026306	0.07219
Os01g0205100	741.521	0.0335401	0.131487	0.255083	0.798659	0.875479
Os01g0205200	166.382	-0.301782	0.264318	-1.14174	0.253563	0.400998
Os05g0537100	1308.15	1.70278	0.212136	8.02685	1.00003e-15	2.06821e-13
Os01g0205401	0	NA	NA	NA	NA	NA
Os02g0626100	4379.96	1.7007	0.549487	3.09507	0.00196765	0.00898045
Os01g0205550	1.0372	-3.81539	2.94313	-1.29637	0.194848	NA
Os01g0205600	18.9687	-0.293108	0.545597	-0.537225	0.591112	0.719036
Os02g0257400	225.544	1.69994	0.705135	2.4108	0.0159177	0.048587
Os05g0390300	108.411	1.69803	0.263122	6.45338	1.09383e-10	5.32895e-09
Os01g0205900	0	NA	NA	NA	NA	NA
Os01g0206200	87.1346	0.581151	0.274122	2.12004	0.0340024	0.0882027
Os01g0206300	0	NA	NA	NA	NA	NA
Os01g0206600	77.2117	-0.0268243	0.30291	-0.0885554	0.929435	0.959313
Os01g0206650	34.6096	-0.634447	0.415854	-1.52565	0.127098	0.243054
Os04g0650300	154.045	1.69799	0.295081	5.75432	8.69902e-09	2.50008e-07
Os01g0206800	6.4413	0.889569	0.93727	0.949106	0.342567	NA
Os01g0207001	0	NA	NA	NA	NA	NA
Os01g0207200	45.5278	0.0686911	0.400705	0.171425	0.863889	0.91906
Os01g0207300	0.231114	1.0587	4.05517	0.261075	0.794035	NA
Os08g0526100	204.014	1.6954	0.329509	5.14523	2.67189e-07	4.80099e-06
Os01g0207500	0.528831	0.675707	3.79605	0.178003	0.858721	NA
Os01g0207600	0	NA	NA	NA	NA	NA
Os01g0207700	0	NA	NA	NA	NA	NA
Os01g0207900	19.9625	-0.675394	0.573569	-1.17753	0.238984	0.384369
Os01g0208000	8.81258	1.66066	0.8949	1.85569	0.063498	NA
Os01g0208400	6.01059	0.644785	0.983693	0.655474	0.512163	NA
Os03g0833600	36.128	1.69327	0.455736	3.71546	0.000202836	0.00135577
Os01g0208700	2230.56	0.400997	0.181592	2.20822	0.0272287	0.0741818
Os01g0208800	4.65093	-1.15039	1.42104	-0.809541	0.418204	NA
Os01g0209000	1330.74	0.0437408	0.136388	0.320709	0.748431	0.840486
Os01g0209150	0.982618	1.83079	2.70373	0.677135	0.49832	NA
Os03g0333400	203.234	1.69254	0.687466	2.462	0.0138164	0.0434169
Os01g0209300	0.684334	-1.95376	3.46028	-0.564623	0.57233	NA
Os01g0209400	783.435	0.250403	0.121863	2.05479	0.039899	0.0998896
Os01g0209500	3.87417	-0.79029	1.34473	-0.587696	0.556736	NA
Os01g0209566	0	NA	NA	NA	NA	NA
Os01g0209700	12.5069	1.19419	0.762384	1.56638	0.117259	NA
Os01g0209750	0	NA	NA	NA	NA	NA
Os05g0592300	87.249	1.68737	0.335042	5.03629	4.74644e-07	7.8346e-06
Os01g0209901	1.06248	-0.356318	2.96369	-0.120228	0.904303	NA
Os01g0210200	0	NA	NA	NA	NA	NA
Os01g0210300	0	NA	NA	NA	NA	NA
Os01g0210400	0.546479	-2.90958	4.00482	-0.72652	0.46752	NA
Os02g0590200	73.2717	1.6816	0.48689	3.45376	0.00055282	0.00315523
Os01g0210550	1.24785	-1.90646	2.1164	-0.900804	0.367693	NA
Os01g0210600	1412.21	0.0601422	0.145945	0.412089	0.680275	0.789906
Os01g0210700	51.4748	-0.113848	0.351891	-0.323532	0.746292	0.839028
Os01g0210750	87.2937	0.0176935	0.338129	0.0523277	0.958268	0.977474
Os01g0210800	308.763	-0.133687	0.166575	-0.802561	0.422229	0.572056
Os01g0210900	3.27224	1.6815	1.68134	1.0001	0.317262	NA
Os01g0211000	0.148858	0.340374	4.08047	0.0834152	0.933521	NA
Os01g0211200	0	NA	NA	NA	NA	NA
Os01g0211400	0	NA	NA	NA	NA	NA
Os01g0211600	34.4275	0.359416	0.430521	0.834839	0.403808	0.555483
Os01g0211800	8.0554	-0.0862894	0.840786	-0.102629	0.918257	NA
Os01g0212000	0.446575	1.96667	3.98659	0.493321	0.621786	NA
Os01g0212100	2304.25	-0.0541845	0.110108	-0.492103	0.622646	0.744072
Os01g0212400	1184.58	0.219246	0.154289	1.42101	0.155313	0.280916
Os01g0212500	2.28168	-0.171881	1.73924	-0.0988251	0.921277	NA
Os01g0212700	4.53028	-0.330078	1.14821	-0.287471	0.773751	NA
Os01g0212900	0	NA	NA	NA	NA	NA
Os01g0213100	0	NA	NA	NA	NA	NA
Os01g0213300	0	NA	NA	NA	NA	NA
Os01g0213350	2.65138	4.54339	1.89429	2.39847	0.0164636	NA
Os01g0213400	102.818	0.117253	0.27984	0.419002	0.675215	0.786378
Os01g0213800	0.89315	1.67781	2.83423	0.591979	0.553865	NA
Os01g0214001	0	NA	NA	NA	NA	NA
Os02g0806350	101.359	1.68141	0.273708	6.14308	8.09386e-10	3.05438e-08
Os08g0511400	33.9767	1.6807	0.690594	2.43371	0.0149451	0.0462268
Os08g0457300	33.2193	1.67755	0.445585	3.76483	0.000166663	0.00115536
Os01g0597600	374.557	1.67734	0.278015	6.03328	1.60667e-09	5.68668e-08
Os08g0272800	39.0139	1.66847	0.444097	3.757	0.000171961	0.00118585
Os01g0214800	1546.21	0.221775	0.117867	1.88157	0.0598946	0.137589
Os01g0214901	0.973594	0.493353	2.70844	0.182154	0.855462	NA
Os01g0215000	37.7742	-0.050646	0.39449	-0.128383	0.897846	0.94056
Os01g0215100	12.7633	0.264834	0.731074	0.362253	0.717163	NA
Os01g0215500	6.56575	5.85284	1.57448	3.71733	0.000201343	NA
Os01g0215700	0.711281	2.6444	3.33355	0.793268	0.427622	NA
Os01g0215725	0	NA	NA	NA	NA	NA
Os01g0215750	1.27512	-4.12793	3.12568	-1.32065	0.186618	NA
Os01g0216000	0	NA	NA	NA	NA	NA
Os01g0216150	0	NA	NA	NA	NA	NA
Os01g0216300	0	NA	NA	NA	NA	NA
Os01g0216350	0	NA	NA	NA	NA	NA
Os01g0216400	0.200084	-1.58318	4.08047	-0.387989	0.698024	NA
Os01g0216500	0	NA	NA	NA	NA	NA
Os01g0216600	0	NA	NA	NA	NA	NA
Os01g0216900	0	NA	NA	NA	NA	NA
Os01g0216951	0	NA	NA	NA	NA	NA
Os01g0217000	21.1939	1.26528	0.675204	1.87393	0.0609401	0.139308
Os01g0217050	0.148858	0.340374	4.08047	0.0834152	0.933521	NA
Os01g0217100	1.58789	1.48022	2.16773	0.682842	0.494707	NA
Os01g0217400	0.814654	1.40921	3.27164	0.430735	0.666661	NA
Os01g0217500	17.4276	-0.479982	0.77691	-0.617809	0.536701	0.67343
Os01g0217800	535.811	-0.139503	0.136556	-1.02158	0.306982	0.45876
Os04g0518600	33.9411	1.66143	0.582637	2.85157	0.00435043	0.017039
Os01g0218100	358.946	-0.579484	0.257106	-2.25387	0.0242043	0.0674045
Os01g0218200	0.695337	-1.95403	3.44059	-0.567934	0.57008	NA
Os01g0218350	0	NA	NA	NA	NA	NA
Os01g0218500	0.613357	-0.702779	3.2056	-0.219235	0.826467	NA
Os01g0218700	4963.63	-0.173441	0.11057	-1.5686	0.11674	0.228395
Os05g0449200	27.6967	1.65978	0.507549	3.27019	0.00107477	0.00544482
Os01g0218900	1462.75	0.0635688	0.13259	0.479439	0.631627	0.751016
Os01g0219000	11.3254	0.849194	0.703705	1.20675	0.22753	NA
Os01g0219100	68.8284	0.270193	0.321457	0.840528	0.400612	0.552338
Os01g0219200	11.861	-0.364528	0.752025	-0.484728	0.627869	NA
Os01g0219300	7.05099	0.0886779	0.902523	0.0982556	0.921729	NA
Os01g0219500	0	NA	NA	NA	NA	NA
Os01g0219600	0	NA	NA	NA	NA	NA
Os01g0220100	0	NA	NA	NA	NA	NA
Os01g0220150	0	NA	NA	NA	NA	NA
Os02g0284800	32.5708	1.65755	0.458731	3.61333	0.00030229	0.00190125
Os01g0220300	688.28	0.00223689	0.131651	0.0169911	0.986444	0.992578
Os02g0181300	1281.11	1.65529	0.125242	13.2167	7.0253e-40	4.93996e-36
Os01g0220500	0	NA	NA	NA	NA	NA
Os07g0501800	22.2367	1.65107	0.60742	2.71817	0.00656432	0.023801
Os01g0220801	0	NA	NA	NA	NA	NA
Os01g0220900	0.231114	1.0587	4.05517	0.261075	0.794035	NA
Os08g0545000	507.264	1.64598	0.14881	11.061	1.93969e-28	2.72785e-25
Os03g0305600	20.1547	1.64541	0.581144	2.83133	0.0046355	0.0179523
Os06g0484500	189.634	1.6389	0.252876	6.48106	9.10831e-11	4.49976e-09
Os01g0221400	143.702	0.312282	0.234011	1.33448	0.182048	0.315866
Os03g0281500	116.597	1.63783	0.286557	5.71555	1.09347e-08	3.06331e-07
Os08g0450200	23.2948	1.63485	0.536411	3.04775	0.00230561	0.0102372
Os01g0221700	613.949	-0.272694	0.227335	-1.19952	0.230325	0.374408
Os01g0111100	86.6171	1.63213	0.470526	3.46874	0.000522913	0.00301389
Os04g0612500	734.127	1.62718	0.236337	6.885	5.77888e-12	4.26243e-10
Os01g0222001	9.05956	-0.520185	0.806	-0.64539	0.518674	NA
Os01g0222300	2.88266	0.952951	1.44895	0.657683	0.510742	NA
Os01g0222500	109.354	0.52246	0.268494	1.94589	0.0516681	0.122838
Os01g0935400	76.2185	1.61887	0.397982	4.0677	4.74792e-05	0.000399351
Os01g0222700	567.643	-0.125707	0.137714	-0.91281	0.361342	0.514896
Os01g0222800	17.7728	0.586809	0.644415	0.910607	0.362503	0.516131
Os04g0337500	99.2939	1.61817	0.385224	4.2006	2.6621e-05	0.000245227
Os01g0223000	218.263	0.0471027	0.184714	0.255003	0.798721	0.875501
Os06g0632700	30.6596	1.61393	0.500228	3.22639	0.00125361	0.00619753
Os01g0223300	0.777593	1.41849	3.34224	0.424415	0.671264	NA
Os01g0223500	3.3514	-0.931814	1.3885	-0.671096	0.502159	NA
Os01g0223600	174.034	0.246606	0.225603	1.0931	0.274351	0.42405
Os01g0223700	1476.54	-0.238866	0.134547	-1.77534	0.0758425	0.165228
Os01g0223800	23.0267	-0.117971	0.527064	-0.223827	0.822892	0.892489
Os01g0223900	9.71435	-0.0668478	0.908881	-0.0735496	0.941369	NA
Os01g0224000	14.0739	-0.859498	0.655411	-1.31139	0.189727	NA
Os01g0224100	8.43698	-1.5637	0.83438	-1.87409	0.0609181	NA
Os01g0224166	35.4094	0.41134	0.524606	0.784093	0.432986	0.582404
Os01g0224200	1.95081	0.184565	2.47405	0.0746002	0.940533	NA
Os01g0224300	22.301	0.385473	0.502766	0.766705	0.443257	0.591767
Os01g0224400	334.252	-0.00397449	0.173516	-0.0229056	0.981726	0.989943
Os01g0224500	480.974	0.265839	0.152551	1.74262	0.0813994	0.174646
Os01g0224700	51.3087	0.251147	0.360849	0.695989	0.486436	0.63015
Os01g0225000	168.207	0.443304	0.246197	1.80061	0.0717645	0.158289
Os01g0225100	3833.48	-0.0685029	0.108131	-0.633518	0.526395	0.665048
Os01g0225200	738.238	-0.00893339	0.146565	-0.0609517	0.951398	0.973471
Os01g0225300	1175.02	0.0387256	0.122435	0.316294	0.75178	0.84291
Os01g0225400	98.2432	0.141137	0.30208	0.467215	0.640346	0.758115
Os01g0225500	0	NA	NA	NA	NA	NA
Os01g0225550	1.86496	-0.340019	1.98967	-0.170892	0.864309	NA
Os01g0225600	0.297716	1.37576	4.02635	0.34169	0.732584	NA
Os01g0225700	9.75978	0.480542	0.840402	0.571799	0.567458	NA
Os01g0226200	2.04336	0.0281179	1.97047	0.0142696	0.988615	NA
Os01g0226250	0.817815	0.133574	2.62881	0.0508116	0.959476	NA
Os01g0226300	219.298	0.402136	0.182025	2.20924	0.027158	0.074037
Os01g0226400	1.04201	3.1941	3.39524	0.940759	0.346828	NA
Os01g0226450	0.546479	-2.90958	4.00482	-0.72652	0.46752	NA
Os01g0226500	450.799	-0.0648431	0.153872	-0.421408	0.673457	0.784677
Os01g0226600	40.4143	-0.543753	0.38509	-1.41202	0.157945	0.284167
Os01g0226666	0	NA	NA	NA	NA	NA
Os01g0226700	0	NA	NA	NA	NA	NA
Os01g0227100	12051.4	-0.134739	0.107034	-1.25884	0.208087	0.348449
Os11g0189600	394.691	1.61063	0.25676	6.27292	3.54334e-10	1.46275e-08
Os01g0227250	0.744291	2.70803	3.8135	0.710118	0.477631	NA
Os01g0227300	3034.01	-0.0506516	0.111624	-0.453772	0.649993	0.765594
Os01g0227350	33.9091	-0.326357	0.499748	-0.653043	0.513728	0.653825
Os02g0105400	135.815	1.60634	0.252499	6.36175	1.99471e-10	8.89609e-09
Os01g0227500	325.07	0.373906	0.17057	2.1921	0.0283721	0.0765259
Os01g0227700	60.0329	-0.0121204	0.4421	-0.0274155	0.978128	0.98789
Os01g0227800	528.726	0.236653	0.196293	1.20561	0.227968	0.371895
Os01g0228300	722.084	0.210925	0.145953	1.44516	0.148414	0.27196
Os02g0667300	34.9268	1.60131	0.466746	3.4308	0.000601796	0.00337182
Os01g0228450	0.728638	-3.32206	3.80307	-0.87352	0.38238	NA
Os01g0228500	5.08761	0.0865773	1.03338	0.0837805	0.933231	NA
Os06g0637500	64.9102	1.59889	0.361817	4.41904	9.91398e-06	0.000104568
Os07g0496600	18.2384	1.59581	0.65382	2.44075	0.0146567	0.0455558
Os01g0228901	34.7067	-0.542892	0.523538	-1.03697	0.299751	0.451726
Os01g0229000	0	NA	NA	NA	NA	NA
Os01g0229100	664.323	0.040137	0.159297	0.251963	0.80107	0.877119
Os04g0568600	40.7941	1.59177	0.394788	4.03196	5.53145e-05	0.000453325
Os01g0229250	0	NA	NA	NA	NA	NA
Os01g0229300	279.668	-0.136606	0.18185	-0.751199	0.452533	0.600389
Os01g0229400	104.411	0.0598691	0.34814	0.171969	0.863462	0.918822
Os01g0229500	137.558	0.579489	0.248052	2.33616	0.019483	0.057027
Os01g0229600	426.745	-0.092002	0.215264	-0.427392	0.669094	0.781319
Os01g0229700	10.7083	-0.819489	0.791826	-1.03494	0.300699	NA
Os01g0229800	0	NA	NA	NA	NA	NA
Os01g0229900	178.878	-0.393831	0.233502	-1.68663	0.0916753	0.190719
Os01g0742300	80.9748	1.58977	0.315191	5.04382	4.56338e-07	7.58396e-06
Os01g0230700	0.18216	-1.58318	4.08047	-0.387989	0.698024	NA
Os01g0230800	1.12245	-0.138353	2.12572	-0.0650855	0.948106	NA
Os01g0168800	40.8401	1.58778	0.491724	3.229	0.00124224	0.00615133
Os03g0275300	153.077	1.58706	0.291965	5.43577	5.45605e-08	1.2336e-06
Os01g0231600	8.69804	0.266234	0.812998	0.327472	0.743311	NA
Os02g0744600	133.103	1.58429	0.266687	5.94061	2.83962e-09	9.34436e-08
Os05g0516100	35.2963	1.58325	0.513447	3.08356	0.00204537	0.00927495
Os01g0231900	1771.16	-0.185008	0.104971	-1.76246	0.0779911	0.169035
Os01g0231950	0	NA	NA	NA	NA	NA
Os01g0232000	47.5896	-0.328944	0.431044	-0.763133	0.445384	0.59393
Os01g0232100	5.96877	0.491916	1.45288	0.338579	0.734927	NA
Os01g0232200	0	NA	NA	NA	NA	NA
Os02g0637200	76.7433	1.58197	0.310056	5.10219	3.35742e-07	5.83401e-06
Os01g0232400	1955.91	-0.160617	0.123797	-1.29742	0.194486	0.331986
Os01g0232450	3.80024	-1.61103	1.76096	-0.914862	0.360264	NA
Os02g0550400	68.6188	1.58194	0.32668	4.84247	1.28236e-06	1.85615e-05
Os01g0232550	19.8018	-0.068142	0.638347	-0.106748	0.914989	0.950822
Os01g0232700	1498.19	0.134297	0.106754	1.258	0.208391	0.348834
Os01g0232800	1553.6	0.213061	0.125999	1.69097	0.0908423	0.189378
Os01g0233000	21123.3	0.0213791	0.154369	0.138494	0.88985	0.936047
Os01g0233100	0.320015	-0.621399	4.08047	-0.152286	0.878961	NA
Os01g0233400	2.74739	0.678525	1.655	0.409985	0.681817	NA
Os01g0233500	18.0261	-0.836013	0.604744	-1.38242	0.166841	0.296206
Os01g0233800	3.87437	0.627029	1.4107	0.44448	0.656695	NA
Os01g0233850	0	NA	NA	NA	NA	NA
Os01g0233900	243.79	0.0571659	0.202529	0.28226	0.777744	0.861189
Os01g0234001	0.115557	0.340374	4.08047	0.0834152	0.933521	NA
Os01g0234100	390.696	-0.287588	0.190663	-1.50836	0.131461	0.249409
Os01g0234200	0.200084	-1.58318	4.08047	-0.387989	0.698024	NA
Os01g0234300	8.09622	-0.222816	0.919529	-0.242316	0.808536	NA
Os01g0234433	0	NA	NA	NA	NA	NA
Os01g0234499	0	NA	NA	NA	NA	NA
Os01g0234566	0	NA	NA	NA	NA	NA
Os01g0234700	17.7897	0.0124722	0.587316	0.021236	0.983057	0.990455
Os01g0234800	418.898	0.0223146	0.142833	0.156229	0.875853	0.926864
Os01g0234850	0	NA	NA	NA	NA	NA
Os03g0624300	52.0062	1.57355	0.457023	3.44305	0.000575194	0.00326
Os09g0274100	27.3047	1.57189	0.480547	3.27103	0.00107155	0.00542981
Os01g0235200	604.445	-0.1271	0.128466	-0.989366	0.322484	0.474899
Os04g0391500	1496.51	1.56886	0.179063	8.76151	1.92651e-18	6.55479e-16
Os01g0235325	0	NA	NA	NA	NA	NA
Os05g0136900	70.197	1.56191	0.384269	4.06464	4.81074e-05	0.000403117
Os01g0235400	527.113	-0.0649125	0.175238	-0.370426	0.711065	0.813665
Os01g0235500	0	NA	NA	NA	NA	NA
Os01g0235632	7.7799	1.15905	0.88185	1.31434	0.188731	NA
Os01g0235700	0	NA	NA	NA	NA	NA
Os01g0235800	1319.51	-0.19536	0.120915	-1.61568	0.106164	0.212554
Os01g0235850	8.67234	-3.12866	1.05794	-2.95732	0.00310327	NA
Os01g0235900	165.952	-0.250272	0.267779	-0.934622	0.349983	0.503884
Os01g0236000	112.996	0.432532	0.253286	1.70769	0.0876947	0.184402
Os01g0236300	1803.82	-0.00838409	0.14259	-0.0587987	0.953112	0.974548
Os01g0236400	21.9418	0.354393	0.536251	0.660871	0.508695	0.649414
Os05g0489800	25.3422	1.55737	0.508406	3.06324	0.00218954	0.00982312
Os01g0236800	987.24	0.203849	0.119329	1.7083	0.0875816	0.184247
Os01g0236900	2.08778	2.01681	1.98198	1.01757	0.308882	NA
Os01g0237000	9.35455	-0.0134108	0.826671	-0.0162226	0.987057	NA
Os01g0237100	2283.18	0.267686	0.120462	2.22217	0.0262721	0.0721345
Os01g0237200	3.74248	-0.540225	1.54418	-0.349845	0.726455	NA
Os01g0237366	0	NA	NA	NA	NA	NA
Os01g0237400	0	NA	NA	NA	NA	NA
Os01g0237500	10.5567	0.952455	0.794694	1.19852	0.230716	NA
Os01g0237750	2.40535	0.073329	2.07301	0.0353733	0.971782	NA
Os12g0520200	393.063	1.55571	0.241431	6.44369	1.16602e-10	5.61579e-09
Os01g0238287	0	NA	NA	NA	NA	NA
Os01g0238375	0.148858	0.340374	4.08047	0.0834152	0.933521	NA
Os01g0238500	1665.23	-0.0256554	0.471267	-0.0544392	0.956585	0.976396
Os01g0855600	240.188	1.55302	0.220246	7.05132	1.77225e-12	1.55127e-10
Os01g0238700	2.52889	4.48073	1.90141	2.35653	0.0184466	NA
Os12g0181600	439.031	1.55222	0.184645	8.40652	4.22363e-17	1.22051e-14
Os01g0238850	7.63994	-1.48232	0.918541	-1.61377	0.106577	NA
Os01g0238900	1123.54	-0.105278	0.129455	-0.813236	0.416083	0.566963
Os01g0239000	4163.51	-0.317221	0.134899	-2.35155	0.0186955	0.0551659
Os01g0239100	793.888	0.16894	0.119855	1.40954	0.158676	0.285239
Os01g0239150	0	NA	NA	NA	NA	NA
Os01g0239200	65.3205	-0.55953	0.381048	-1.4684	0.141996	0.263495
Os05g0568600	48.9154	1.55169	0.461073	3.36539	0.000764367	0.00412176
Os01g0239700	3411.66	0.0369039	0.107376	0.343688	0.731081	0.828112
Os01g0240600	0	NA	NA	NA	NA	NA
Os01g0240700	0	NA	NA	NA	NA	NA
Os01g0240725	0	NA	NA	NA	NA	NA
Os01g0241000	36.3465	0.329956	0.484357	0.681225	0.495729	0.63848
Os01g0241100	364.886	-0.283763	0.178184	-1.59253	0.111266	0.220142
Os01g0241400	6.79317	-0.462739	0.894175	-0.517504	0.604805	NA
Os01g0242200	1.35123	-3.07129	2.4527	-1.25221	0.210493	NA
Os01g0242300	220.533	0.0186873	0.213744	0.0874285	0.930331	0.959969
Os01g0242333	1.71196	-4.53006	2.17776	-2.08014	0.0375123	NA
Os01g0242400	4.87909	-0.122041	1.54998	-0.0787368	0.937242	NA
Os01g0242450	0	NA	NA	NA	NA	NA
Os01g0242500	378.439	0.225519	0.168163	1.34108	0.179896	0.313266
Os01g0242600	2295.36	-0.0703005	0.132826	-0.529267	0.59662	0.723857
Os01g0242800	0.564403	-2.95397	3.63818	-0.811936	0.416828	NA
Os11g0620100	1145.47	1.55165	0.167445	9.26665	1.92091e-20	1.01304e-17
Os01g0243000	186.951	0.376168	0.199036	1.88994	0.0587654	0.1356
Os01g0243100	162.218	0.0690884	0.28222	0.244803	0.806609	0.880897
Os01g0243200	767.768	0.0924619	0.132551	0.697559	0.485453	0.629302
Os01g0243300	5.03316	0.313213	1.07223	0.292114	0.770199	NA
Os01g0956075	21.1722	1.5482	0.623669	2.48241	0.0130498	0.0414587
Os01g0243450	81.6525	-0.344602	0.324636	-1.0615	0.28846	0.439672
Os01g0243600	1.31124	-1.44051	2.41575	-0.596299	0.550975	NA
Os01g0243700	9.72999	-0.283002	0.843032	-0.335695	0.737101	NA
Os01g0243800	23.5101	-0.83948	0.615595	-1.36369	0.172665	0.303937
Os01g0243901	0	NA	NA	NA	NA	NA
Os01g0244000	0	NA	NA	NA	NA	NA
Os01g0244150	0	NA	NA	NA	NA	NA
Os01g0244400	0	NA	NA	NA	NA	NA
Os01g0244966	0	NA	NA	NA	NA	NA
Os01g0245000	0	NA	NA	NA	NA	NA
Os01g0245532	0	NA	NA	NA	NA	NA
Os01g0245600	0	NA	NA	NA	NA	NA
Os01g0245700	0	NA	NA	NA	NA	NA
Os01g0245901	0	NA	NA	NA	NA	NA
Os09g0411500	24.8507	1.54786	0.519082	2.98192	0.0028645	0.0121951
Os01g0246200	0.137855	0.340374	4.08047	0.0834152	0.933521	NA
Os01g0246400	78.8829	-0.621135	0.418047	-1.4858	0.137332	0.257123
Os01g0246500	105.923	0.337492	0.245331	1.37566	0.168927	0.298927
Os01g0246601	0	NA	NA	NA	NA	NA
Os01g0246700	1372.08	0.0746954	0.15207	0.491189	0.623293	0.744485
Os01g0247500	242.835	-0.0290239	0.186343	-0.155755	0.876226	0.927141
Os01g0247550	0	NA	NA	NA	NA	NA
Os02g0126600	135.828	1.5458	0.260747	5.92835	3.05994e-09	9.99219e-08
Os01g0247700	6.11326	0.410237	1.15961	0.353771	0.723511	NA
Os01g0247900	0	NA	NA	NA	NA	NA
Os01g0248000	0	NA	NA	NA	NA	NA
Os01g0248300	0.502174	-1.37224	3.8728	-0.354328	0.723093	NA
Os01g0248350	0	NA	NA	NA	NA	NA
Os01g0248400	392.987	0.0873228	0.169397	0.515493	0.606209	0.731619
Os01g0248450	11.399	-0.937175	0.705679	-1.32805	0.184162	NA
Os01g0829100	26.3099	1.54572	0.554391	2.78815	0.00530099	0.0199758
Os01g0248600	573.403	0.184182	0.159766	1.15282	0.248983	0.395623
Os01g0248701	16.9495	-0.12885	0.605346	-0.212853	0.831441	0.897792
Os01g0248800	16.0419	1.24854	0.664858	1.87791	0.0603939	NA
Os01g0248850	0.286713	1.32789	4.03032	0.329474	0.741798	NA
Os01g0248900	0	NA	NA	NA	NA	NA
Os01g0249050	0.27571	1.2788	4.03452	0.316963	0.751271	NA
Os01g0249100	0.286713	1.32789	4.03032	0.329474	0.741798	NA
Os01g0249200	65.8965	0.915709	0.489233	1.87173	0.0612446	0.139867
Os01g0249300	6417.12	-0.114122	0.0933921	-1.22196	0.221721	0.364474
Os01g0249700	0	NA	NA	NA	NA	NA
Os01g0249800	0	NA	NA	NA	NA	NA
Os01g0249900	1.14823	0.719814	2.34595	0.306833	0.758971	NA
Os01g0250200	0	NA	NA	NA	NA	NA
Os01g0257100	84.6806	1.54281	0.42905	3.59587	0.000323308	0.00201602
Os01g0250900	4957.31	-0.228513	0.118907	-1.92178	0.0546339	0.128158
Os01g0251000	593.155	0.187018	0.140721	1.32899	0.18385	0.318313
Os01g0251100	310.456	0.0474473	0.219186	0.21647	0.828621	0.895723
Os01g0251200	731.483	-0.210545	0.143951	-1.46261	0.143574	0.265488
Os01g0251400	0	NA	NA	NA	NA	NA
Os07g0665100	18.1179	1.54106	0.592567	2.60065	0.00930468	0.0315414
Os01g0252150	0.619112	-3.07	3.12936	-0.981031	0.326578	NA
Os01g0252200	231.922	0.216635	0.203891	1.0625	0.288009	0.43927
Os01g0252300	0.200084	-1.58318	4.08047	-0.387989	0.698024	NA
Os01g0252400	1.25577	3.47898	2.41139	1.44273	0.149097	NA
Os02g0724300	27.8617	1.54013	0.513512	2.99921	0.00270677	0.0116744
Os10g0499400	257.858	1.54	0.191055	8.06052	7.59716e-16	1.61881e-13
Os01g0253000	0.346671	1.63508	4.00694	0.408062	0.683228	NA
Os01g0253050	0	NA	NA	NA	NA	NA
Os01g0253100	2049.85	-0.149402	0.115142	-1.29755	0.194443	0.331939
Os01g0253200	0	NA	NA	NA	NA	NA
Os01g0253300	4237.67	-0.00566838	0.109188	-0.051914	0.958597	0.97755
Os01g0253400	3.53086	0.431739	1.4066	0.306937	0.758891	NA
Os01g0253500	0.846742	0.13006	3.22922	0.0402762	0.967873	NA
Os01g0253600	720.499	-0.0717909	0.131238	-0.54703	0.584358	0.713577
Os01g0253800	4.40714	-1.76238	1.28794	-1.36837	0.171198	NA
Os01g0253900	764.785	0.0296882	0.126923	0.233908	0.815057	0.887315
Os01g0616800	30.5331	1.53892	0.480288	3.20415	0.00135462	0.00660251
Os03g0797400	752.672	1.53378	0.526941	2.91073	0.0036059	0.0146394
Os01g0254200	1975.23	0.234822	0.124557	1.88526	0.0593949	0.136739
Os01g0254300	0	NA	NA	NA	NA	NA
Os01g0254350	0	NA	NA	NA	NA	NA
Os01g0254400	0	NA	NA	NA	NA	NA
Os01g0254800	38.0075	-0.522692	0.4438	-1.17777	0.23889	0.384304
Os01g0254850	65.4772	-0.490536	0.40482	-1.21174	0.225612	0.369223
Os03g0241300	94.6588	1.53124	0.310128	4.93746	7.91482e-07	1.23311e-05
Os01g0254950	12.9016	-0.865278	0.737163	-1.1738	0.240477	NA
Os03g0170100	68.251	1.53111	0.373702	4.09715	4.18269e-05	0.000359405
Os01g0255100	2.09669	-0.34603	1.56633	-0.220917	0.825157	NA
Os01g0255700	6.27223	0.425063	1.04061	0.408476	0.682924	NA
Os01g0256300	4.01129	0.439427	1.39275	0.315511	0.752374	NA
Os09g0483500	35.5746	1.53102	0.453814	3.37368	0.000741713	0.00402118
Os10g0521900	459.027	1.53043	0.216652	7.06398	1.61801e-12	1.44608e-10
Os10g0534600	28.4229	1.52695	0.580246	2.63156	0.00849933	0.0293346
Os01g0825800	96.3622	1.52635	0.36977	4.12783	3.66197e-05	0.000321738
Os01g0256900	1144.27	0.274309	0.116424	2.35612	0.018467	0.0546023
Os10g0317900	322.185	1.52532	0.326558	4.67088	2.99907e-06	3.8201e-05
Os01g0257300	13.4318	-0.4227	0.728036	-0.580604	0.561508	NA
Os01g0257400	644.854	-0.138284	0.156633	-0.882859	0.377313	0.530203
Os01g0257900	58.698	0.274964	0.338102	0.813257	0.416071	0.566963
Os01g0258000	0	NA	NA	NA	NA	NA
Os01g0258100	54.9666	-0.611343	0.380616	-1.60619	0.108231	0.215599
Os01g0258600	150.276	-0.254843	0.226915	-1.12308	0.261404	0.409712
Os01g0258700	3201.15	-0.161362	0.110723	-1.45735	0.14502	0.26753
Os07g0162700	22.885	1.5228	0.593576	2.56547	0.0103037	0.034251
Os01g0259300	179.014	-0.752992	0.350938	-2.14566	0.0319005	0.0839099
Os01g0259400	108.346	-0.0565344	0.28091	-0.201254	0.8405	0.904609
Os07g0503500	66.5546	1.51899	0.424309	3.57992	0.000343698	0.00212494
Os01g0259900	75.2966	-0.0284803	0.35603	-0.0799941	0.936242	0.964092
Os01g0259933	48.4258	-0.968526	0.406145	-2.38468	0.0170939	0.0513742
Os01g0259966	0.946755	3.07576	3.05008	1.00842	0.313252	NA
Os01g0260000	48.9216	-0.752924	0.369729	-2.03642	0.041708	0.1034
Os01g0260100	49.1211	0.155668	0.378634	0.41113	0.680977	0.790035
Os01g0239300	24.2126	1.51687	0.517484	2.93123	0.0033762	0.013865
Os01g0260700	2331.33	-0.0313468	0.111975	-0.279944	0.779521	0.862206
Os03g0723700	19.3449	1.5148	0.611214	2.47834	0.0131996	0.0418339
Os01g0260950	0	NA	NA	NA	NA	NA
Os01g0261000	0	NA	NA	NA	NA	NA
Os01g0261100	3870.02	-0.198199	0.119967	-1.65211	0.0985117	0.201289
Os10g0551200	191.583	1.51368	0.204857	7.38897	1.47971e-13	1.8043e-11
Os01g0261500	1167.43	0.0402255	0.119712	0.336019	0.736856	0.832311
Os01g0261600	0	NA	NA	NA	NA	NA
Os01g0261700	0	NA	NA	NA	NA	NA
Os01g0262000	0	NA	NA	NA	NA	NA
Os01g0262401	0	NA	NA	NA	NA	NA
Os01g0262500	34.1026	1.13068	0.483805	2.33706	0.019436	0.056937
Os01g0262600	847.33	0.0845851	0.132328	0.639208	0.522687	0.66183
Os01g0262700	1178.41	0.0169165	0.129461	0.130669	0.896037	0.939792
Os01g0263000	0.689275	2.60379	3.91676	0.66478	0.506191	NA
Os04g0407500	23.7094	1.5128	0.516826	2.92711	0.00342132	0.0140087
Os04g0580800	80.5719	1.51123	0.354462	4.26345	2.01296e-05	0.000192753
Os01g0263500	460.141	0.0696491	0.146619	0.475035	0.634762	0.753492
Os01g0263600	481.836	-0.18642	0.160395	-1.16225	0.245133	0.391363
Os01g0263900	0	NA	NA	NA	NA	NA
Os01g0264000	1102.1	0.044752	0.203438	0.219979	0.825887	0.894129
Os01g0264100	1.09926	-0.4175	2.61114	-0.159892	0.872967	NA
Os01g0264125	0	NA	NA	NA	NA	NA
Os01g0264400	67.1107	0.113035	0.329261	0.343297	0.731375	0.828279
Os10g0528400	124.936	1.50374	0.313833	4.79155	1.65501e-06	2.31841e-05
Os01g0264600	0	NA	NA	NA	NA	NA
Os01g0264700	1479.12	-0.112048	0.142293	-0.78745	0.431018	0.580535
Os01g0290700	65.2858	1.50012	0.357908	4.19135	2.77302e-05	0.000253783
Os01g0265000	14.3787	0.4613	0.790187	0.583786	0.559365	NA
Os01g0265100	68.5712	0.0993074	0.357747	0.277591	0.781326	0.863423
Os01g0265200	1164.06	0.0461904	0.119763	0.385682	0.699732	0.804757
Os05g0371166	21.8861	1.50003	0.554342	2.70597	0.00681051	0.0245586
Os01g0265700	448.292	0.184684	0.159902	1.15498	0.248098	0.394573
Os01g0265800	2448.2	-0.00805992	0.104054	-0.077459	0.938258	0.965538
Os01g0265900	203.634	-0.383312	0.185784	-2.06321	0.0390923	0.0983015
Os08g0556650	20.2015	1.49744	0.560494	2.67164	0.0075482	0.0266716
Os01g0266100	13.4	1.99576	0.778214	2.56453	0.0103315	NA
Os05g0567600	2169.53	1.49719	0.192355	7.78344	7.05802e-15	1.16319e-12
Os01g0266400	20.7618	-0.207224	0.575726	-0.359935	0.718896	0.819381
Os02g0731700	499.477	1.4938	0.161892	9.22712	2.78009e-20	1.33286e-17
Os10g0345701	33.2469	1.49227	0.538128	2.77307	0.00555298	0.0207474
Os10g0392400	1078.16	1.49147	0.143701	10.379	3.08919e-25	2.71527e-22
Os01g0267050	0	NA	NA	NA	NA	NA
Os02g0110200	140.457	1.48974	0.277501	5.36842	7.94281e-08	1.70785e-06
Os01g0267200	2799.39	0.21678	0.12148	1.78449	0.0743443	0.162669
Os01g0267300	1.62067	3.83806	2.29197	1.67457	0.0940191	NA
Os01g0267400	192.12	0.447334	0.202711	2.20676	0.0273312	0.0743457
Os01g0267600	133.425	0.280842	0.235354	1.19327	0.232762	0.377151
Os01g0267800	19.6424	-0.761246	0.577793	-1.31751	0.187669	0.323226
Os05g0430900	50.2219	1.48885	0.408854	3.64153	0.000271021	0.00174092
Os01g0268000	0.600083	2.41753	3.56256	0.678592	0.497397	NA
Os01g0268100	170.567	-0.538824	0.253723	-2.12367	0.0336981	0.0876416
Os01g0268201	1.573	-1.20356	2.29638	-0.524112	0.600201	NA
Os01g0268300	1256.39	-0.172727	0.132773	-1.30092	0.193286	0.330392
Os01g0268600	129.276	0.403074	0.293001	1.37568	0.168922	0.298927
Os01g0268700	0	NA	NA	NA	NA	NA
Os01g0268733	0	NA	NA	NA	NA	NA
Os01g0268800	1219.5	0.276524	0.170613	1.62077	0.105068	0.211297
Os07g0182400	342.815	1.48769	0.287812	5.16895	2.35415e-07	4.30337e-06
Os01g0269000	895.744	-0.0646447	0.152238	-0.424629	0.671107	0.782977
Os01g0269100	1192.6	0.0842988	0.117592	0.716878	0.473449	0.618953
Os07g0586200	29.3368	1.48719	0.480125	3.09751	0.00195152	0.00892031
Os01g0269550	16.7646	-0.522456	0.610398	-0.855927	0.392038	NA
Os01g0269800	2.28694	1.46685	1.81768	0.806989	0.419673	NA
Os02g0254600	1143.8	1.48571	0.169359	8.77255	1.7466e-18	6.14076e-16
Os01g0269950	0.382243	-2.39108	4.04643	-0.590909	0.554581	NA
Os02g0755500	124.917	1.48515	0.275112	5.39834	6.72617e-08	1.47955e-06
Os01g0270300	12.4866	1.24444	0.801949	1.55177	0.120716	NA
Os01g0270501	0	NA	NA	NA	NA	NA
Os01g0270700	0	NA	NA	NA	NA	NA
Os01g0271000	181.04	0.0917944	0.204069	0.449821	0.652839	0.76795
Os01g0271200	520.06	-0.112462	0.150274	-0.748376	0.454233	0.601774
Os06g0698500	157.126	1.48188	0.23648	6.26642	3.69444e-10	1.51918e-08
Os01g0271500	1868.96	-0.133754	0.103473	-1.29265	0.196134	0.334024
Os01g0271700	445.118	0.210397	0.144104	1.46003	0.144281	0.266521
Os03g0701500	28.3793	1.47739	0.574431	2.57192	0.0101137	0.0337517
Os01g0272650	1.87549	0.60453	2.16656	0.279028	0.780224	NA
Os01g0272700	0.18216	-1.58318	4.08047	-0.387989	0.698024	NA
Os03g0119300	43.2524	1.47495	0.562407	2.62257	0.00872692	0.0299438
Os04g0461600	234.647	1.47208	0.213526	6.89411	5.42017e-12	4.04023e-10
Os01g0272901	0	NA	NA	NA	NA	NA
Os08g0124500	35.3339	1.4674	0.469499	3.12545	0.00177533	0.00825813
Os01g0273100	1.29571	3.50902	2.70157	1.29888	0.193984	NA
Os01g0273150	9.35046	-0.940071	0.862944	-1.08938	0.275988	NA
Os01g0273200	2.00825	-1.94206	1.7554	-1.10634	0.268581	NA
Os01g0273300	957.616	-0.18685	0.144421	-1.29379	0.195739	0.333585
Os01g0273500	1152.38	0.186899	0.130403	1.43324	0.151789	0.27644
Os01g0273800	51.3938	0.976467	0.46306	2.10873	0.0349682	0.0902871
Os01g0273850	1.07152	0.817647	2.70283	0.302515	0.762259	NA
Os01g0273900	0	NA	NA	NA	NA	NA
Os01g0274100	4.46516	-0.492804	1.12046	-0.439824	0.660065	NA
Os01g0274201	0	NA	NA	NA	NA	NA
Os01g0274300	0	NA	NA	NA	NA	NA
Os01g0274500	0	NA	NA	NA	NA	NA
Os01g0274601	0.924457	3.04023	3.51938	0.863853	0.387669	NA
Os01g0274800	4.3526	0.00706736	1.14347	0.00618065	0.995069	NA
Os01g0274901	0.115557	0.340374	4.08047	0.0834152	0.933521	NA
Os01g0275200	0.991059	3.1368	2.95772	1.06055	0.288895	NA
Os05g0445100	29.8954	1.46543	0.511304	2.86606	0.0041562	0.0164308
Os01g0275500	0	NA	NA	NA	NA	NA
Os02g0251900	69.5391	1.46206	0.42687	3.42507	0.000614643	0.00342635
Os01g0275700	0	NA	NA	NA	NA	NA
Os01g0732801	108.502	1.46155	0.341374	4.28138	1.85739e-05	0.000180062
Os07g0160600	128.099	1.46099	0.353575	4.13206	3.5952e-05	0.000316399
Os08g0376300	18.5242	1.45629	0.606851	2.39975	0.0164063	0.0497114
Os06g0474600	25.1682	1.45132	0.604275	2.40175	0.016317	0.0494976
Os01g0276033	0.473738	-2.6615	4.02293	-0.661581	0.50824	NA
Os01g0276066	15.2568	-0.165254	0.643522	-0.256795	0.797337	NA
Os01g0276100	2121.43	-0.0828066	0.110864	-0.746917	0.455113	0.602562
Os02g0831100	24.115	1.4501	0.556677	2.60492	0.00918962	0.0312326
Os01g0276300	1.73001	-0.233169	2.2468	-0.103778	0.917345	NA
Os01g0276400	198.309	-0.208411	0.192998	-1.07986	0.280204	0.430353
Os10g0517500	542.483	1.44725	0.266588	5.42876	5.6746e-08	1.27754e-06
Os01g0276600	31.3052	1.05405	0.464694	2.26827	0.0233127	0.0655186
Os01g0276650	0	NA	NA	NA	NA	NA
Os01g0276700	1008.42	-0.312451	0.151182	-2.06672	0.0387602	0.0976294
Os09g0369400	1439.66	1.44702	0.202335	7.15159	8.57764e-13	8.65767e-11
Os01g0276900	41.3856	-0.419261	0.386722	-1.08414	0.278303	0.428253
Os01g0277100	0.27571	1.2788	4.03452	0.316963	0.751271	NA
Os01g0277500	244.889	-0.140585	0.188783	-0.744695	0.456456	0.603818
Os01g0277600	1765.61	-0.262849	0.130174	-2.01921	0.0434656	0.106999
Os12g0510750	23.7079	1.44679	0.581273	2.48901	0.0128099	0.0408901
Os01g0278000	230.908	0.504941	0.347421	1.4534	0.146113	0.268888
Os01g0278050	0	NA	NA	NA	NA	NA
Os01g0278100	23.9116	0.484249	0.546845	0.885533	0.375869	0.528703
Os01g0278200	456.859	0.0135255	0.138595	0.0975902	0.922258	0.955156
Os01g0278466	35.9549	-0.0653094	0.570814	-0.114415	0.908909	0.947258
Os01g0278600	325.012	0.111909	0.185907	0.601963	0.547199	0.682825
Os01g0278900	3049.14	0.385879	0.172438	2.23779	0.025235	0.0698415
Os01g0278950	6.98718	-1.11201	1.06355	-1.04556	0.295764	NA
Os01g0278975	0.231114	1.0587	4.05517	0.261075	0.794035	NA
Os01g0279000	28.6361	0.546542	0.482821	1.13198	0.257644	0.405646
Os01g0279100	7728.08	-0.0348136	0.430934	-0.0807863	0.935612	0.963708
Os01g0209800	185.69	1.44516	0.283792	5.09233	3.53687e-07	6.09562e-06
Os01g0279300	3911.4	-0.0835398	0.121714	-0.686361	0.492485	0.635576
Os01g0279400	3235.58	0.11557	0.142428	0.811425	0.417121	0.567689
Os09g0472100	66.1782	1.44332	0.426916	3.3808	0.000722742	0.00393248
Os01g0279700	7458.45	-0.164533	0.0990541	-1.66105	0.0967042	0.198557
Os06g0531900	56.9048	1.44265	0.527982	2.73238	0.00628791	0.0229726
Os01g0279900	1378.94	0.034876	0.1234	0.282625	0.777464	0.86104
Os01g0280000	1450.35	-0.191917	0.110152	-1.7423	0.0814559	0.174732
Os01g0280200	1.3935	0.392536	2.37502	0.165277	0.868726	NA
Os09g0455300	99.9595	1.44239	0.405427	3.5577	0.000374111	0.00228551
Os01g0280500	77.0658	-0.795071	0.406652	-1.95516	0.050564	0.120757
Os01g0280600	0	NA	NA	NA	NA	NA
Os03g0107700	361.502	1.43709	0.179711	7.99669	1.27807e-15	2.56769e-13
Os01g0281050	0	NA	NA	NA	NA	NA
Os11g0125900	212.53	1.43503	0.234721	6.11377	9.7307e-10	3.5996e-08
Os01g0281200	1.20471	0.091462	2.23783	0.0408708	0.967399	NA
Os01g0281250	0	NA	NA	NA	NA	NA
Os01g0281301	0	NA	NA	NA	NA	NA
Os01g0281400	2741.8	-0.0565076	0.140419	-0.402421	0.687374	0.794973
Os01g0281600	18.8469	1.16746	0.976679	1.19533	0.231957	0.37628
Os01g0282251	0.200084	-1.58318	4.08047	-0.387989	0.698024	NA
Os01g0862600	19.5501	1.4344	0.560193	2.56055	0.0104506	0.0346411
Os01g0282866	0	NA	NA	NA	NA	NA
Os01g0283000	82.3666	0.189995	0.293753	0.646785	0.517771	0.657578
Os01g0283100	1320.68	0.269523	0.11252	2.39534	0.0166049	0.0501836
Os01g0283300	2009.82	0.343503	0.145733	2.35708	0.0184195	0.054492
Os01g0283400	13.926	0.324397	0.657457	0.493412	0.621722	NA
Os01g0283500	383.969	-0.335557	0.169176	-1.98347	0.0473144	0.1145
Os01g0283600	0.200084	-1.58318	4.08047	-0.387989	0.698024	NA
Os01g0283700	9.56666	-0.264328	1.08384	-0.243881	0.807323	NA
Os01g0284300	0	NA	NA	NA	NA	NA
Os01g0284500	1.10801	0.724008	2.16291	0.334738	0.737823	NA
Os01g0284700	201.129	0.173524	0.203278	0.853629	0.393311	0.545426
Os05g0182000	41.3675	1.43323	0.440262	3.25541	0.0011323	0.0056966
Os01g0285200	6.74928	-0.305582	0.969632	-0.315153	0.752646	NA
Os01g0285300	60.2309	-0.535287	0.509888	-1.04981	0.293804	0.4455
Os01g0286000	505.218	0.178733	0.159314	1.12189	0.261907	0.410288
Os04g0572800	28.965	1.43321	0.496453	2.88691	0.00389051	0.0156265
Os01g0286200	22.7286	0.317733	0.524768	0.605474	0.544864	0.680919
Os01g0286500	1.22882	1.19894	2.29077	0.523381	0.600709	NA
Os01g0286550	0	NA	NA	NA	NA	NA
Os05g0468900	62.8838	1.43222	0.425635	3.36489	0.000765734	0.00412807
Os01g0286900	22.2925	1.04518	0.584664	1.78766	0.0738304	0.161823
Os01g0287400	47.492	-0.141875	0.391254	-0.362616	0.716892	0.817583
Os01g0287600	24.0045	0.37628	0.512236	0.734583	0.462593	0.609405
Os01g0287700	184.738	-0.0924187	0.202851	-0.455598	0.648679	0.764697
Os01g0287900	0	NA	NA	NA	NA	NA
Os01g0288200	0.538022	-1.48762	3.78061	-0.393486	0.69396	NA
Os01g0288700	0.18216	-1.58318	4.08047	-0.387989	0.698024	NA
Os01g0288800	0.897968	-1.0477	3.15775	-0.331786	0.740051	NA
Os01g0289100	0.200084	-1.58318	4.08047	-0.387989	0.698024	NA
Os01g0289600	60.2006	-0.649765	0.357434	-1.81786	0.0690854	0.153673
Os01g0289732	2.70707	-2.02564	1.44947	-1.3975	0.162262	NA
Os01g0289750	0	NA	NA	NA	NA	NA
Os01g0289900	0.413565	1.86545	3.99233	0.467259	0.640315	NA
Os01g0289950	0.200084	-1.58318	4.08047	-0.387989	0.698024	NA
Os07g0573900	486.467	1.43059	0.250218	5.71737	1.08187e-08	3.04294e-07
Os01g0290100	1695.09	0.120073	0.115076	1.04343	0.29675	0.448451
Os01g0290600	4.24766	1.78031	1.42464	1.24965	0.211426	NA
Os01g0290650	117.963	-0.285371	0.272256	-1.04817	0.294561	0.446281
Os12g0181533	222.789	1.429	0.214985	6.64696	2.992e-11	1.74354e-09
Os01g0290800	424.689	-0.299124	0.161213	-1.85546	0.063531	0.143797
Os01g0290901	0.529122	2.22555	3.73838	0.595326	0.551626	NA
Os01g0291500	12.1073	1.66854	0.943149	1.76912	0.0768739	NA
Os01g0291733	0	NA	NA	NA	NA	NA
Os01g0292200	7856.7	-0.12098	0.140469	-0.861257	0.389096	0.541496
Os02g0182600	87.9608	1.42893	0.323957	4.41087	1.02954e-05	0.000107843
Os01g0292700	2008.91	-0.15164	0.122391	-1.23899	0.215351	0.357262
Os10g0575000	443.683	1.42816	0.162902	8.76698	1.83519e-18	6.34644e-16
Os01g0293000	38.853	-0.274213	0.58506	-0.468692	0.63929	0.757375
Os01g0293100	0	NA	NA	NA	NA	NA
Os02g0167300	237.218	1.4244	0.236667	6.0186	1.75931e-09	6.14448e-08
Os01g0293501	0	NA	NA	NA	NA	NA
Os01g0293800	0	NA	NA	NA	NA	NA
Os01g0293900	0	NA	NA	NA	NA	NA
Os01g0294500	2.30965	4.34819	1.99793	2.17634	0.0295295	NA
Os08g0364500	52.9252	1.42407	0.352026	4.04536	5.22418e-05	0.000432342
Os01g0295600	0.346671	1.63508	4.00694	0.408062	0.683228	NA
Os01g0295700	5070.84	-0.185378	0.132855	-1.39534	0.162913	0.290953
Os01g0295900	705.97	0.0916016	0.164896	0.555513	0.578544	0.708939
Os01g0296000	65.3869	-0.317891	0.377804	-0.84142	0.400113	0.551947
Os11g0598200	66.5369	1.42247	0.396506	3.5875	0.000333858	0.00207444
Os01g0296133	0.637036	-3.10765	3.48967	-0.890529	0.373182	NA
Os01g0296166	21.9519	0.780739	0.55092	1.41715	0.156438	0.282272
Os01g0296200	0	NA	NA	NA	NA	NA
Os01g0296450	0	NA	NA	NA	NA	NA
Os01g0296700	0.148858	0.340374	4.08047	0.0834152	0.933521	NA
Os01g0296900	0	NA	NA	NA	NA	NA
Os01g0297200	13.5117	1.06624	0.880027	1.2116	0.225665	NA
Os01g0297700	0	NA	NA	NA	NA	NA
Os01g0297950	0	NA	NA	NA	NA	NA
Os01g0298301	35.5167	0.0766312	0.438415	0.174792	0.861243	0.917665
Os01g0298400	7.39514	-0.415449	0.997979	-0.416291	0.677197	NA
Os01g0298500	0.315641	-0.621399	4.08047	-0.152286	0.878961	NA
Os01g0299100	4.2681	1.48861	1.45682	1.02182	0.306865	NA
Os01g0299150	0.58354	0.67746	3.66202	0.184996	0.853232	NA
Os01g0299200	43.2075	-0.6175	0.414613	-1.48934	0.136397	0.255942
Os10g0497700	114.548	1.42197	0.294045	4.83589	1.32551e-06	1.90604e-05
Os01g0299400	215.905	0.243554	0.197384	1.23391	0.217237	0.359361
Os01g0299500	3119.06	-0.093676	0.110858	-0.845011	0.398105	0.550004
Os01g0299700	0.148858	0.340374	4.08047	0.0834152	0.933521	NA
Os01g0299801	0	NA	NA	NA	NA	NA
Os01g0300000	0	NA	NA	NA	NA	NA
Os04g0483500	45.5785	1.41943	0.438562	3.23655	0.00120985	0.00602178
Os01g0300400	7.14199	-0.976763	0.922881	-1.05838	0.28988	NA
Os01g0300600	2284.85	0.0318866	0.131797	0.241937	0.808829	0.882591
Os01g0300900	31.9455	0.119074	0.50022	0.238043	0.811848	0.884969
Os01g0301000	200.72	-0.051141	0.238798	-0.21416	0.830422	0.896967
Os01g0301100	1.02487	0.272146	2.4274	0.112114	0.910733	NA
Os01g0301300	43.7126	-0.0804956	0.412216	-0.195275	0.845178	0.907653
Os01g0301500	0.236869	-1.58318	4.08047	-0.387989	0.698024	NA
Os01g0301700	76.2159	-0.66506	0.278623	-2.38695	0.0169887	0.0511236
Os01g0342800	24.7676	1.41565	0.586822	2.41239	0.0158482	0.0484362
Os01g0302000	757.846	0.105738	0.157459	0.671527	0.501885	0.643877
Os01g0302100	84.909	0.0716728	0.289717	0.247389	0.804607	0.879303
Os01g0302250	5.66254	0.561449	1.03012	0.545031	0.585732	NA
Os01g0302500	0	NA	NA	NA	NA	NA
Os01g0302800	211.072	0.0888291	0.219112	0.405405	0.68518	0.793297
Os01g0302900	11.1798	-0.213745	0.877259	-0.243651	0.807501	NA
Os08g0237000	311.107	1.41472	0.23054	6.13657	8.43203e-10	3.16501e-08
Os01g0303100	7.53223	2.06116	1.29945	1.58618	0.112699	NA
Os04g0587500	27.3535	1.41229	0.500691	2.82067	0.00479234	0.0184243
Os01g0303300	0.617731	-0.546531	3.19922	-0.170833	0.864355	NA
Os01g0303401	0	NA	NA	NA	NA	NA
Os01g0303600	37.2734	0.145959	0.552657	0.264105	0.791699	0.871109
Os12g0125800	27.0884	1.41205	0.547916	2.57712	0.0099627	0.0333328
Os01g0304000	1451.15	0.0112421	0.118112	0.0951817	0.92417	0.956124
Os01g0304050	7.76942	0.328296	1.04184	0.315111	0.752678	NA
Os01g0304100	1.23591	-1.94255	2.32339	-0.836087	0.403106	NA
Os01g0304200	0	NA	NA	NA	NA	NA
Os01g0304300	337.306	0.167776	0.186778	0.898263	0.369045	0.522238
Os01g0304400	9.41172	-0.323623	0.763012	-0.424139	0.671465	NA
Os01g0304500	3.42044	0.489269	1.22331	0.399955	0.68919	NA
Os01g0305200	1783.16	0.0565169	0.118808	0.475701	0.634288	0.753141
Os03g0645200	88.3552	1.41091	0.369918	3.81412	0.00013667	0.000982633
Os01g0864200	430.751	1.41075	0.248227	5.68331	1.32114e-08	3.61808e-07
Os01g0306100	0	NA	NA	NA	NA	NA
Os01g0306200	0	NA	NA	NA	NA	NA
Os01g0306400	3.61459	2.92293	1.6359	1.78674	0.073979	NA
Os01g0306800	1124.85	0.0547992	0.143096	0.382955	0.701753	0.80629
Os01g0306900	1015.48	0.119231	0.122178	0.975874	0.329127	0.481826
Os01g0307500	41.6514	0.820892	0.432161	1.89951	0.0574979	0.133578
Os01g0307562	0.882438	1.65964	2.84281	0.583802	0.559353	NA
Os01g0307624	142.746	-0.0256657	0.268215	-0.0956907	0.923766	0.955894
Os03g0816800	86.2844	1.40946	0.305451	4.61436	3.94309e-06	4.79698e-05
Os01g0307750	0	NA	NA	NA	NA	NA
Os01g0308200	6.29598	1.50154	1.00139	1.49945	0.133757	NA
Os01g0308300	0	NA	NA	NA	NA	NA
Os01g0308600	1.16062	-1.6237	2.3443	-0.692617	0.48855	NA
Os01g0308700	0	NA	NA	NA	NA	NA
Os01g0309100	0.137855	0.340374	4.08047	0.0834152	0.933521	NA
Os01g0309451	418.356	-0.0182723	0.195173	-0.0936214	0.92541	0.956659
Os01g0309800	10910.1	-0.193756	0.151005	-1.28311	0.199452	0.337948
Os01g0309900	1610.41	0.202973	0.12733	1.59407	0.11092	0.219684
Os01g0309966	0.18216	-1.58318	4.08047	-0.387989	0.698024	NA
Os01g0310032	2.28694	0.427066	1.55745	0.274209	0.783924	NA
Os01g0310100	1259.07	-0.326956	0.147744	-2.21299	0.0268986	0.0734723
Os05g0496100	38.4519	1.40856	0.450826	3.12441	0.00178164	0.00828566
Os01g0310550	156.157	0.520879	0.230143	2.26329	0.023618	0.0661386
Os01g0310600	125.418	0.473337	0.348612	1.35778	0.174535	0.306613
Os01g0310700	10.4922	0.234466	0.854842	0.27428	0.78387	NA
Os08g0547300	247.274	1.40653	0.21478	6.5487	5.80392e-11	3.1092e-09
Os01g0311100	115.47	-0.311836	0.317308	-0.982754	0.325729	0.47808
Os01g0311300	4.2995	3.20909	1.44424	2.222	0.0262834	NA
Os01g0311400	39.8362	-0.214249	0.478164	-0.448066	0.654105	0.769005
Os01g0311500	601.796	-0.316951	0.158101	-2.00474	0.0449906	0.110101
Os01g0311600	0.337939	-0.621399	4.08047	-0.152286	0.878961	NA
Os01g0311700	0	NA	NA	NA	NA	NA
Os01g0311800	2.21541	-1.09711	1.83602	-0.59755	0.55014	NA
Os01g0312500	0.200084	-1.58318	4.08047	-0.387989	0.698024	NA
Os01g0312600	0	NA	NA	NA	NA	NA
Os01g0312800	0	NA	NA	NA	NA	NA
Os01g0313050	0	NA	NA	NA	NA	NA
Os01g0313300	118.166	0.00659626	0.288049	0.0228998	0.98173	0.989943
Os01g0313600	0	NA	NA	NA	NA	NA
Os01g0314000	28.969	0.507026	0.522907	0.969629	0.332232	0.485196
Os01g0314100	1858.53	0.0714669	0.141043	0.506702	0.612364	0.736604
Os01g0314300	3504.09	-0.245904	0.107153	-2.2949	0.0217389	0.0619789
Os01g0314600	0	NA	NA	NA	NA	NA
Os01g0314800	3109.3	-0.0865214	0.227095	-0.380992	0.703209	0.807384
Os01g0315600	4.93774	-0.785037	1.14478	-0.685756	0.492867	NA
Os01g0315700	4.52251	0.774523	1.49357	0.518572	0.604059	NA
Os06g0699800	45.5906	1.40643	0.444553	3.16368	0.00155787	0.00739666
Os01g0315850	0	NA	NA	NA	NA	NA
Os01g0316001	0	NA	NA	NA	NA	NA
Os01g0316100	0	NA	NA	NA	NA	NA
Os01g0316500	337.51	0.195174	0.164126	1.18917	0.234371	0.379063
Os05g0525900	68.4744	1.40619	0.441507	3.18498	0.00144766	0.00696903
Os01g0316800	2679.23	0.03364	0.112762	0.298327	0.765454	0.853617
Os01g0316900	1546.66	-0.0895831	0.126808	-0.706444	0.479912	0.624421
Os01g0317125	5.71955	-1.59784	0.995277	-1.60543	0.1084	NA
Os01g0317500	0	NA	NA	NA	NA	NA
Os01g0317800	51.4555	0.924065	0.440012	2.10009	0.0357209	0.0917609
Os01g0318000	0	NA	NA	NA	NA	NA
Os01g0318201	0	NA	NA	NA	NA	NA
Os01g0318202	0.512579	0.316454	3.85109	0.0821726	0.934509	NA
Os01g0318400	0	NA	NA	NA	NA	NA
Os01g0318600	113.872	-0.217307	0.296883	-0.731961	0.464193	0.610445
Os01g0318700	58.1953	0.445799	0.324491	1.37384	0.169491	0.299625
Os01g0319000	1.4907	-2.26072	2.22172	-1.01756	0.308889	NA
Os01g0319066	0	NA	NA	NA	NA	NA
Os01g0319200	0	NA	NA	NA	NA	NA
Os01g0319400	0.18216	-1.58318	4.08047	-0.387989	0.698024	NA
Os01g0320400	0	NA	NA	NA	NA	NA
Os01g0320700	317.4	0.264571	0.247369	1.06954	0.284826	0.435708
Os02g0187700	123.176	1.40543	0.318861	4.40766	1.04493e-05	0.000109316
Os01g0321500	0	NA	NA	NA	NA	NA
Os01g0647150	66.1784	1.40345	0.343404	4.08688	4.37208e-05	0.000371921
Os05g0413000	40.9376	1.399	0.40934	3.41769	0.00063154	0.00350548
Os01g0321900	7.32567	0.695406	0.918798	0.756865	0.449131	NA
Os01g0322300	0	NA	NA	NA	NA	NA
Os01g0322700	41.015	0.739036	0.574558	1.28627	0.198349	0.336511
Os01g0322800	979.441	0.128172	0.121179	1.05771	0.290186	0.441537
Os01g0323000	71.6953	-0.245562	0.35078	-0.700045	0.483899	0.628137
Os01g0323100	8.81311	0.904135	1.32024	0.684825	0.493454	NA
Os01g0323300	770.792	-0.185744	0.190174	-0.976709	0.328713	0.481375
Os01g0323500	1.64436	0.885606	1.85513	0.477383	0.63309	NA
Os01g0323600	179.365	-0.837889	0.367358	-2.28085	0.0225571	0.0638627
Os01g0323775	2.35857	-3.95674	1.88887	-2.09477	0.0361918	NA
Os01g0323950	0.137855	0.340374	4.08047	0.0834152	0.933521	NA
Os01g0324400	320.574	-0.319833	0.171291	-1.86719	0.0618752	0.140957
Os01g0326000	13.2269	1.84027	0.823329	2.23516	0.0254069	NA
Os01g0326100	2.31608	-1.84493	1.6175	-1.14061	0.254033	NA
Os01g0326300	5.14278	-1.07732	1.10457	-0.975332	0.329396	NA
Os01g0327000	3.48123	0.617832	1.62773	0.379567	0.704267	NA
Os01g0327100	22.6539	0.512156	0.642729	0.796846	0.42554	0.575324
Os01g0327250	0	NA	NA	NA	NA	NA
Os07g0661300	199.54	1.39841	0.199917	6.99492	2.65404e-12	2.19556e-10
Os01g0327500	0	NA	NA	NA	NA	NA
Os01g0227400	219.476	1.39421	0.209851	6.64379	3.05712e-11	1.77515e-09
Os01g0327900	368.828	0.285514	0.181698	1.57136	0.116099	0.227506
Os06g0128800	47.4099	1.39364	0.446518	3.12114	0.00180155	0.00835796
Os09g0530750	49.5811	1.39193	0.440331	3.1611	0.00157172	0.00745066
Os01g0328500	385.83	-0.0903904	0.159306	-0.5674	0.570443	0.701661
Os01g0328600	3787.11	-0.0981708	0.102245	-0.960155	0.336977	0.49065
Os03g0170500	413.254	1.39136	0.240019	5.79687	6.75629e-09	2.00738e-07
Os01g0328900	291.446	-0.236376	0.183446	-1.28853	0.197561	0.335762
Os01g0329000	0.346671	1.63508	4.00694	0.408062	0.683228	NA
Os01g0329075	0	NA	NA	NA	NA	NA
Os01g0329150	0	NA	NA	NA	NA	NA
Os01g0329300	0	NA	NA	NA	NA	NA
Os01g0329350	0	NA	NA	NA	NA	NA
Os01g0329400	1347.77	0.0462797	0.129642	0.35698	0.721107	0.821191
Os01g0329800	362.519	-0.197738	0.186199	-1.06197	0.28825	0.439447
Os01g0329900	160.971	0.402037	0.349979	1.14875	0.250661	0.397511
Os01g0330001	0	NA	NA	NA	NA	NA
Os01g0330100	81.3224	-0.416139	0.286911	-1.45041	0.146944	0.269969
Os01g0330200	0	NA	NA	NA	NA	NA
Os01g0330650	0	NA	NA	NA	NA	NA
Os01g0331100	23.4115	-0.0564181	0.533335	-0.105784	0.915754	0.951196
Os01g0331500	0	NA	NA	NA	NA	NA
Os01g0331900	1938.82	-0.231946	0.119093	-1.94761	0.0514618	0.122416
Os01g0332002	0	NA	NA	NA	NA	NA
Os10g0363650	67.7304	1.39062	0.327326	4.24844	2.15267e-05	0.00020446
Os10g0524600	89.9657	1.38875	0.317763	4.37038	1.2403e-05	0.000126764
Os01g0332200	4.57475	-1.10778	1.13365	-0.977177	0.328482	NA
Os01g0332500	3.89623	0.210977	1.1313	0.186491	0.852059	NA
Os01g0332700	11.7158	-0.783321	0.810835	-0.966066	0.334011	NA
Os01g0332800	4475.25	-0.252546	0.152843	-1.65232	0.0984691	0.201258
Os01g0332900	7403.71	-0.117415	0.113485	-1.03463	0.300843	0.452627
Os04g0380200	55.4596	1.38777	0.343929	4.03504	5.45936e-05	0.000448728
Os01g0333600	0	NA	NA	NA	NA	NA
Os01g0335600	0	NA	NA	NA	NA	NA
Os01g0335700	522.296	-0.364881	0.1577	-2.31377	0.0206803	0.0597359
Os01g0336300	0	NA	NA	NA	NA	NA
Os01g0337100	9.12197	-3.18047	1.11778	-2.84535	0.00443629	NA
Os01g0337160	37.6251	0.59264	0.446073	1.32857	0.183989	0.318528
Os01g0337180	0	NA	NA	NA	NA	NA
Os01g0337500	121.899	-0.713453	0.432057	-1.6513	0.0986782	0.201572
Os06g0129000	36.9895	1.38486	0.433619	3.19373	0.00140446	0.00680768
Os01g0337700	366.909	0.285428	0.164594	1.73413	0.0828949	0.176973
Os09g0458700	38.6761	1.38483	0.437582	3.16474	0.00155224	0.00737675
Os01g0338000	2059.96	0.102829	0.105375	0.975842	0.329143	0.481826
Os01g0338100	0	NA	NA	NA	NA	NA
Os01g0338150	323.233	0.226563	0.157141	1.44178	0.149363	0.27328
Os01g0338200	2010.94	0.0263845	0.115643	0.228156	0.819525	0.890052
Os01g0338401	0	NA	NA	NA	NA	NA
Os12g0124200	743.212	1.38344	0.167611	8.25388	1.53332e-16	3.94457e-14
Os01g0339001	4.36124	-0.153192	1.09961	-0.139315	0.889201	NA
Os01g0339400	1.82512	4.00651	2.45824	1.62983	0.103137	NA
Os03g0741100	1274.64	1.38286	0.130941	10.5609	4.52275e-26	4.54321e-23
Os01g0339600	228.718	-0.370678	0.254444	-1.45681	0.145168	0.267723
Os01g0339851	0.200084	-1.58318	4.08047	-0.387989	0.698024	NA
Os11g0177400	132.03	1.38264	0.283801	4.87188	1.10542e-06	1.63492e-05
Os01g0339950	24.7144	-0.718753	0.518111	-1.38726	0.165363	0.29425
Os01g0340100	0.137855	0.340374	4.08047	0.0834152	0.933521	NA
Os01g0340400	0	NA	NA	NA	NA	NA
Os01g0340600	0.751504	1.31838	3.37306	0.390855	0.695904	NA
Os01g0340801	0	NA	NA	NA	NA	NA
Os01g0341000	4.91578	-1.58748	1.24079	-1.27941	0.200753	NA
Os01g0341200	18.779	0.273282	0.703135	0.388662	0.697526	0.803307
Os01g0341300	0.959154	1.69804	2.73458	0.620953	0.534631	NA
Os02g0173200	603.622	1.38203	0.2067	6.68617	2.29086e-11	1.3768e-09
Os01g0342500	348.856	-0.329925	0.233341	-1.41392	0.157387	0.283525
Os01g0342750	618.161	-0.706443	0.581507	-1.21485	0.224424	0.367935
Os03g0202200	33.135	1.38156	0.461789	2.99176	0.00277379	0.0118838
Os01g0342900	3.33314	1.78593	1.62366	1.09995	0.271356	NA
Os01g0343001	0	NA	NA	NA	NA	NA
Os01g0343100	0.364319	-2.33175	4.05218	-0.575432	0.564999	NA
Os01g0343200	1031.9	-0.0315144	0.137838	-0.228633	0.819154	0.889807
Os04g0548400	77.9685	1.37929	0.329433	4.18685	2.82851e-05	0.000258413
Os01g0343350	0.817815	0.133574	2.62881	0.0508116	0.959476	NA
Os01g0343400	11.3294	0.396299	0.728179	0.544233	0.586281	NA
Os01g0343500	899.199	0.204406	0.132799	1.53921	0.123753	0.238344
Os01g0343780	0	NA	NA	NA	NA	NA
Os01g0344620	5.24432	0.507328	1.18417	0.428425	0.668342	NA
Os01g0346250	115.834	0.0655373	0.29289	0.22376	0.822944	0.892499
Os01g0346400	30.3712	0.0873474	0.517869	0.168667	0.866059	0.920471
Os01g0346600	57.8755	-0.179037	0.337134	-0.531054	0.595381	0.722841
Os03g0289800	26.2781	1.37901	0.50617	2.7244	0.00644176	0.0234251
Os01g0347000	6.82986	0.779014	0.91789	0.848701	0.396048	NA
Os06g0712200	118.708	1.37831	0.251481	5.48075	4.23532e-08	9.8899e-07
Os01g0347150	0	NA	NA	NA	NA	NA
Os03g0225100	350.486	1.37735	0.218938	6.29108	3.1527e-10	1.32483e-08
Os01g0347300	16.2649	-0.698155	0.635753	-1.09816	0.272137	NA
Os01g0347500	0	NA	NA	NA	NA	NA
Os01g0347600	0	NA	NA	NA	NA	NA
Os01g0348000	0	NA	NA	NA	NA	NA
Os07g0162500	296.376	1.3759	0.221062	6.22404	4.84517e-10	1.92122e-08
Os01g0348700	997.74	0.242998	0.171374	1.41794	0.156208	0.282075
Os01g0348800	0	NA	NA	NA	NA	NA
Os01g0348900	43.4932	0.7154	0.661598	1.08132	0.279554	0.429543
Os01g0349000	7.12489	0.523687	0.890547	0.588051	0.556498	NA
Os03g0751100	390.273	1.37353	0.189716	7.23995	4.48846e-13	4.98337e-11
Os02g0713700	51.542	1.37177	0.35761	3.83594	0.000125084	0.000910956
Os01g0349800	75.0395	0.0215121	0.375795	0.0572441	0.954351	0.975058
Os01g0350000	32.0317	-0.130852	0.467289	-0.280024	0.779459	0.862192
Os01g0350100	1.62463	0.126198	2.01091	0.0627568	0.94996	NA
Os01g0350300	0.564403	-2.95397	3.63818	-0.811936	0.416828	NA
Os01g0350500	0	NA	NA	NA	NA	NA
Os01g0350900	2958.46	-0.167112	0.106776	-1.56507	0.117567	0.229638
Os01g0351100	173.729	0.0512666	0.221558	0.231391	0.817011	0.888761
Os01g0351200	64.0184	-0.728764	0.341106	-2.13647	0.032641	0.08542
Os01g0351300	1177.35	0.0013978	0.116609	0.0119871	0.990436	0.995011
Os01g0351500	0	NA	NA	NA	NA	NA
Os01g0351800	94.2259	-0.280892	0.33055	-0.849772	0.395452	0.547631
Os01g0352100	1490.05	-0.0682482	0.160307	-0.425734	0.670302	0.7826
Os01g0352200	0	NA	NA	NA	NA	NA
Os01g0352751	0	NA	NA	NA	NA	NA
Os01g0353400	0	NA	NA	NA	NA	NA
Os01g0353501	0	NA	NA	NA	NA	NA
Os01g0353600	0	NA	NA	NA	NA	NA
Os01g0353633	0	NA	NA	NA	NA	NA
Os01g0353900	143.674	0.419626	0.223975	1.87353	0.0609947	0.139417
Os01g0354175	7.67808	-0.545002	1.19908	-0.454517	0.649457	NA
Os01g0354200	41.7677	0.456262	0.458646	0.994803	0.319832	0.472073
Os01g0354450	1.53048	-0.223696	1.90977	-0.117132	0.906755	NA
Os01g0354700	97.9154	-0.519284	0.26918	-1.92914	0.053714	0.126476
Os01g0355100	6.89188	-1.87032	0.970189	-1.92779	0.0538809	NA
Os01g0355175	0	NA	NA	NA	NA	NA
Os01g0355250	0.297716	1.37576	4.02635	0.34169	0.732584	NA
Os01g0355400	0	NA	NA	NA	NA	NA
Os01g0355500	1569.65	-0.257055	0.136258	-1.88653	0.0592232	0.136403
Os11g0703600	117.222	1.37167	0.379042	3.61878	0.000295999	0.00186905
Os01g0355700	8.78497	0.914122	1.12676	0.811284	0.417203	NA
Os07g0277200	64.4445	1.37006	0.462926	2.95956	0.00308077	0.0128927
Os01g0355900	1278.93	0.0558722	0.119766	0.466512	0.640849	0.758583
Os01g0356400	8479.58	0.0753652	0.10678	0.705801	0.480312	0.624672
Os01g0356450	0	NA	NA	NA	NA	NA
Os01g0356500	475.591	-0.0253082	0.160324	-0.157857	0.87457	0.925832
Os01g0356800	0	NA	NA	NA	NA	NA
Os01g0356900	0.733288	-0.00371088	2.98581	-0.00124284	0.999008	NA
Os01g0356951	0	NA	NA	NA	NA	NA
Os01g0357100	29.2409	-0.232594	0.509252	-0.456736	0.647861	0.764071
Os01g0357150	0	NA	NA	NA	NA	NA
Os01g0357200	1.39925	-0.585863	2.1851	-0.268118	0.788609	NA
Os01g0357400	0	NA	NA	NA	NA	NA
Os01g0357500	0.200084	-1.58318	4.08047	-0.387989	0.698024	NA
Os06g0306600	150.891	1.36947	0.249911	5.47984	4.25716e-08	9.92318e-07
Os06g0247500	39.3694	1.36934	0.45369	3.01822	0.00254263	0.0110751
Os01g0358100	6.825	1.02903	0.916169	1.12318	0.26136	NA
Os01g0358300	1786.42	0.0528389	0.152097	0.347403	0.728288	0.826079
Os01g0358400	35.4789	0.377903	0.419333	0.901201	0.367482	0.520665
Os01g0358551	0.18216	-1.58318	4.08047	-0.387989	0.698024	NA
Os01g0358700	4.17248	0.180437	1.20243	0.15006	0.880717	NA
Os01g0358800	0	NA	NA	NA	NA	NA
Os01g0358900	0	NA	NA	NA	NA	NA
Os01g0143300	115.58	1.36896	0.28131	4.86639	1.13653e-06	1.67307e-05
Os11g0463700	72.4061	1.36754	0.410514	3.33129	0.000864436	0.00456224
Os01g0359800	74.168	-0.291695	0.311585	-0.936162	0.34919	0.502981
Os01g0360100	83.5926	0.371835	0.320434	1.16041	0.245883	0.392275
Os01g0360150	0.462228	2.04545	3.98239	0.513623	0.607516	NA
Os07g0510400	52.2694	1.36585	0.422158	3.2354	0.00121472	0.00604069
Os01g0360333	1.46358	-0.336802	1.92104	-0.175323	0.860826	NA
Os01g0360600	1787.34	-0.227177	0.113225	-2.00642	0.0448115	0.109727
Os01g0361000	5362.75	0.0500647	0.115612	0.43304	0.664986	0.777987
Os01g0361500	5103.14	-0.256701	0.124001	-2.07015	0.0384383	0.0969458
Os01g0361700	2.79588	0.609552	1.9376	0.314592	0.753071	NA
Os01g0361800	893.027	0.0368529	0.133803	0.275426	0.782989	0.864591
Os01g0362000	292.248	-0.00720286	0.164186	-0.04387	0.965008	0.981005
Os01g0362100	7914.92	-0.200866	0.117211	-1.71372	0.0865808	0.18277
Os03g0769800	88.3059	1.36581	0.31692	4.30963	1.63526e-05	0.000161725
Os01g0362533	28.876	1.01767	0.51748	1.96659	0.0492309	0.118297
Os01g0362800	40.9163	0.0680598	0.418132	0.162771	0.870699	0.923448
Os01g0363000	0	NA	NA	NA	NA	NA
Os01g0363300	288.936	0.221856	0.18115	1.22471	0.220685	0.363103
Os07g0581400	106.255	1.36505	0.269179	5.07116	3.95397e-07	6.68342e-06
Os01g0363600	26.2133	-0.265294	0.499987	-0.530601	0.595695	0.72299
Os03g0183300	1515.13	1.36441	0.187436	7.2793	3.35562e-13	3.78539e-11
Os01g0363950	0.200084	-1.58318	4.08047	-0.387989	0.698024	NA
Os01g0364000	256.807	0.00735951	0.18048	0.0407774	0.967473	0.982023
Os07g0164200	49.7976	1.36318	0.422654	3.22528	0.00125852	0.00621743
Os03g0114900	277.923	1.36199	0.202667	6.72033	1.81317e-11	1.12748e-09
Os01g0364412	0	NA	NA	NA	NA	NA
Os01g0364450	0	NA	NA	NA	NA	NA
Os01g0364800	555.277	-0.377443	0.181307	-2.08179	0.0373619	0.0948664
Os01g0364900	7.81422	0.569782	0.848304	0.671672	0.501793	NA
Os01g0365000	91.7945	-0.133346	0.408728	-0.326245	0.744239	0.837621
Os01g0365300	0	NA	NA	NA	NA	NA
Os04g0418500	245.69	1.35998	0.186602	7.28811	3.14334e-13	3.56499e-11
Os01g0366300	16.7048	0.172127	0.690673	0.249217	0.803193	NA
Os01g0366400	0.966673	0.557775	2.50157	0.22297	0.823559	NA
Os01g0366501	0	NA	NA	NA	NA	NA
Os01g0367100	391.036	0.320287	0.17031	1.88061	0.0600247	0.137812
Os01g0367201	8.77849	0.382287	0.922271	0.414506	0.678503	NA
Os01g0367300	2646.33	-0.0868741	0.107911	-0.805049	0.420791	0.570658
Os01g0367400	137.518	-0.262548	0.23581	-1.11339	0.265542	0.413799
Os01g0367450	0.83712	-3.50455	3.16287	-1.10803	0.26785	NA
Os01g0367500	0	NA	NA	NA	NA	NA
Os01g0367700	2147.23	0.139218	0.107675	1.29295	0.196027	0.333995
Os02g0523800	97.6943	1.35921	0.262215	5.18358	2.17665e-07	4.02775e-06
Os01g0368000	19.3272	0.553975	0.592356	0.935207	0.349682	0.503586
Os01g0368500	0	NA	NA	NA	NA	NA
Os01g0368600	0	NA	NA	NA	NA	NA
Os12g0120100	95.6009	1.35798	0.294329	4.61382	3.95334e-06	4.80666e-05
Os01g0368900	38.7156	-1.14988	0.643301	-1.78746	0.0738624	0.16185
Os01g0369000	9214.44	-0.258106	0.110247	-2.34116	0.019224	0.0564254
Os01g0369200	10.1235	-1.40878	0.778437	-1.80975	0.070334	NA
Os01g0369300	1.33972	0.495964	2.39938	0.206705	0.83624	NA
Os01g0369366	0	NA	NA	NA	NA	NA
Os01g0369500	0.200084	-1.58318	4.08047	-0.387989	0.698024	NA
Os07g0463500	50.1977	1.35737	0.435218	3.11883	0.0018157	0.00841067
Os06g0547400	20.1224	1.35545	0.560977	2.41623	0.0156819	0.0480341
Os01g0369800	0	NA	NA	NA	NA	NA
Os01g0369900	454.713	-0.216689	0.166036	-1.30507	0.191867	0.32858
Os01g0369950	0.602354	0.864638	2.8894	0.299245	0.764753	NA
Os01g0370000	20.6738	-0.303678	0.606835	-0.500429	0.616773	0.739882
Os01g0370200	0.413565	1.86545	3.99233	0.467259	0.640315	NA
Os01g0370400	0	NA	NA	NA	NA	NA
Os01g0370600	0	NA	NA	NA	NA	NA
Os01g0370750	25.0597	0.254259	0.608212	0.418044	0.675915	0.786889
Os01g0370900	0	NA	NA	NA	NA	NA
Os03g0321300	82.1714	1.35518	0.404329	3.35168	0.000803231	0.00429292
Os01g0371300	5.60201	-1.21776	1.03254	-1.17938	0.238248	NA
Os01g0371400	6.76891	-2.94826	1.0754	-2.74154	0.00611527	NA
Os01g0371500	21.3568	-0.0564629	0.556984	-0.101373	0.919255	0.953296
Os01g0372100	21.3833	-0.160821	0.547956	-0.293492	0.769146	0.855756
Os01g0372350	67.0643	-0.567498	0.334688	-1.6956	0.0899614	0.18795
Os01g0372400	17.8801	-0.117955	0.617793	-0.19093	0.84858	0.909779
Os01g0372450	0.55251	-1.59031	3.33076	-0.47746	0.633034	NA
Os01g0372500	0.704852	-0.962453	3.43826	-0.279924	0.779536	NA
Os03g0360300	30.5576	1.35273	0.456563	2.96284	0.00304811	0.0127807
Os01g0372866	0	NA	NA	NA	NA	NA
Os01g0373200	0.148858	0.340374	4.08047	0.0834152	0.933521	NA
Os01g0373400	289.748	-0.0684595	0.198791	-0.34438	0.730561	0.827757
Os01g0373500	0.27571	1.2788	4.03452	0.316963	0.751271	NA
Os01g0373700	325.632	-0.532146	0.272094	-1.95574	0.0504957	0.120621
Os01g0373800	189.876	-0.350774	0.291243	-1.2044	0.228434	0.372426
Os01g0374000	2.84358	-0.39043	1.69863	-0.22985	0.818209	NA
Os01g0374100	0	NA	NA	NA	NA	NA
Os01g0374200	21.6691	-1.13971	0.586632	-1.94281	0.0520394	0.123512
Os01g0374501	0.200084	-1.58318	4.08047	-0.387989	0.698024	NA
Os01g0374600	7.46866	0.00802457	0.975673	0.00822465	0.993438	NA
Os06g0179000	194.86	1.35037	0.372514	3.62501	0.000288949	0.00183485
Os02g0171100	38.4709	1.35003	0.427163	3.16046	0.00157519	0.00746375
Os10g0530900	32.8723	1.34965	0.45898	2.94054	0.00327637	0.0135573
Os01g0375200	439.531	-0.0407329	0.16546	-0.24618	0.805543	0.880098
Os01g0375500	75.7677	0.83194	0.357769	2.32535	0.020053	0.0583958
Os01g0376200	39.1357	0.209303	0.513454	0.407638	0.683539	0.791919
Os01g0376600	0.86014	2.91783	3.10568	0.939512	0.347468	NA
Os01g0926300	58.4268	1.34897	0.351869	3.83373	0.000126215	0.000918106
Os01g0377000	0.462228	2.04545	3.98239	0.513623	0.607516	NA
Os01g0377250	0	NA	NA	NA	NA	NA
Os01g0377500	1937.96	0.114216	0.111284	1.02634	0.30473	0.456489
Os01g0377700	1199.82	0.161276	0.130344	1.23731	0.215973	0.357818
Os01g0378100	13.4659	1.96721	0.969018	2.03011	0.0423453	NA
Os01g0379101	12.0712	0.368237	0.711325	0.517678	0.604683	NA
Os01g0379400	471.634	-0.232961	0.162943	-1.4297	0.152802	0.277852
Os01g0379800	0	NA	NA	NA	NA	NA
Os01g0380800	0	NA	NA	NA	NA	NA
Os01g0381325	0	NA	NA	NA	NA	NA
Os01g0382000	1199.49	-0.295048	0.612037	-0.482075	0.629753	0.749739
Os01g0382200	0	NA	NA	NA	NA	NA
Os01g0382400	75.004	0.642955	0.435573	1.47611	0.139914	0.260433
Os01g0382450	28.7328	-0.214929	0.480164	-0.447616	0.65443	0.769178
Os01g0382500	0	NA	NA	NA	NA	NA
Os01g0382700	2418.36	0.0203072	0.139632	0.145433	0.884369	0.932369
Os01g0382900	21.3348	0.189702	0.563331	0.336749	0.736306	0.831943
Os01g0383001	0.137855	0.340374	4.08047	0.0834152	0.933521	NA
Os01g0383100	8.92227	-0.402832	1.05533	-0.381713	0.702675	NA
Os06g0666400	323.806	1.34848	0.280312	4.81065	1.50442e-06	2.12991e-05
Os01g0383900	49.2847	-0.532919	0.367137	-1.45155	0.146626	0.2695
Os01g0384300	152.248	0.382244	0.207089	1.8458	0.0649215	0.146269
Os01g0384375	0	NA	NA	NA	NA	NA
Os01g0384450	0.831198	2.88797	3.18208	0.907573	0.364104	NA
Os07g0596950	81.5329	1.3434	0.288566	4.65545	3.23275e-06	4.06164e-05
Os01g0384901	0	NA	NA	NA	NA	NA
Os01g0385000	0	NA	NA	NA	NA	NA
Os01g0385400	5.67556	0.709019	1.30008	0.545366	0.585502	NA
Os01g0386500	0.379972	1.75265	3.9992	0.438249	0.661206	NA
Os01g0386600	6.13492	1.70437	1.06128	1.60596	0.108283	NA
Os01g0386700	8409.32	0.0804717	0.112394	0.71598	0.474004	0.61914
Os01g0387133	40.3663	-0.0784946	0.385267	-0.203741	0.838556	0.903301
Os01g0387566	0.236869	-1.58318	4.08047	-0.387989	0.698024	NA
Os01g0387865	1.17986	3.37182	2.86791	1.1757	0.239713	NA
Os01g0388000	11.451	3.67641	1.28691	2.85677	0.00427972	NA
Os01g0388101	1.43992	-0.0817359	2.3627	-0.0345942	0.972403	NA
Os01g0388200	43.8825	-0.29098	0.41551	-0.700296	0.483742	0.627972
Os01g0388500	1416.18	0.148438	0.109992	1.34953	0.177167	0.310005
Os01g0388700	5.41646	-0.327409	1.04752	-0.312557	0.754617	NA
Os01g0389200	14.0286	-0.0216885	0.667451	-0.0324946	0.974078	NA
Os01g0389700	395.152	0.58668	0.258965	2.26548	0.0234832	0.0658403
Os01g0390300	1090.75	-0.145634	0.133676	-1.08946	0.275952	0.425713
Os01g0390400	2575.14	-0.165858	0.102541	-1.61748	0.105775	0.212062
Os09g0492700	174.343	1.34198	0.211621	6.34144	2.27633e-10	1.0004e-08
Os03g0819600	574.968	1.34159	0.291971	4.59494	4.32864e-06	5.19412e-05
Os01g0391100	315.14	-0.304588	0.191204	-1.593	0.11116	0.219974
Os01g0391500	402.457	-0.00127725	0.156258	-0.00817395	0.993478	0.996833
Os01g0391600	20.493	-0.031496	0.595231	-0.052914	0.9578	0.977258
Os01g0391800	27.6539	0.486111	0.494155	0.983722	0.325252	0.477566
Os01g0391951	0	NA	NA	NA	NA	NA
Os01g0392100	315.687	0.386314	0.16819	2.29689	0.0216252	0.0617048
Os01g0392600	29.0672	0.709011	0.484191	1.46432	0.143106	0.264879
Os01g0392800	793.943	-0.0944389	0.133523	-0.707287	0.479388	0.623932
Os02g0104500	68.5647	1.33997	0.455012	2.9449	0.00323056	0.0134124
Os01g0393100	0.200084	-1.58318	4.08047	-0.387989	0.698024	NA
Os01g0393200	0	NA	NA	NA	NA	NA
Os01g0393300	1.58657	-2.2511	2.3147	-0.972522	0.330791	NA
Os01g0393400	11.5795	-0.635231	0.709063	-0.895874	0.37032	NA
Os01g0444100	4.2735	5.23797	3.91511	1.33789	0.180934	NA
Os01g0495200	0	NA	NA	NA	NA	NA
Os03g0748600	44.6882	1.33872	0.401203	3.33678	0.00084756	0.00449454
Os01g0495900	2968.45	-0.045142	0.106965	-0.422027	0.673005	0.784344
Os01g0496900	719.207	0.190951	0.125918	1.51647	0.1294	0.246385
Os01g0497400	0.200084	-1.58318	4.08047	-0.387989	0.698024	NA
Os01g0498200	2473.04	-0.0254451	0.10035	-0.253564	0.799832	0.876264
Os01g0498300	83.1236	0.399814	0.284495	1.40535	0.159918	0.286861
Os01g0498802	0.400167	-2.44864	4.04107	-0.605938	0.544556	NA
Os01g0499300	1448.34	-0.0456352	0.108146	-0.421979	0.673041	0.784344
Os01g0500100	6.11339	0.167776	1.13003	0.148471	0.881971	NA
Os01g0500400	7.50444	-0.142743	0.85042	-0.16785	0.866701	NA
Os01g0500500	1080.65	-0.0165076	0.138774	-0.118953	0.905312	0.944648
Os08g0532300	1027.06	1.33765	0.137898	9.70026	3.00721e-22	1.81249e-19
Os01g0500750	19.9562	0.275613	0.566319	0.486675	0.626489	0.746887
Os01g0500825	25.5081	-0.871643	0.465409	-1.87286	0.0610884	0.13956
Os01g0500900	306.537	-0.0389868	0.202467	-0.192559	0.847305	0.908919
Os09g0572100	23.7624	1.33577	0.536102	2.49163	0.0127159	0.0406464
Os01g0501700	3693.51	0.093322	0.0996541	0.936459	0.349037	0.502893
Os01g0501800	32164.2	0.367559	0.237656	1.5466	0.121959	0.236031
Os01g0502300	0	NA	NA	NA	NA	NA
Os01g0502400	1949.31	0.11533	0.108653	1.06146	0.288481	0.439672
Os01g0502700	27.5987	0.113116	0.470858	0.240235	0.810148	0.883619
Os01g0502800	1349.27	0.172308	0.122758	1.40364	0.160428	0.287554
Os01g0502900	156.7	-0.0632143	0.217272	-0.290946	0.771093	0.856984
Os02g0605900	129.464	1.33484	0.356132	3.74816	0.000178133	0.00122004
Os10g0178500	140.2	1.3333	0.447897	2.97681	0.00291267	0.0123477
Os01g0504300	0	NA	NA	NA	NA	NA
Os01g0103400	90.6213	1.33168	0.333209	3.99654	6.4275e-05	0.000515544
Os01g0504950	10.5682	0.493111	0.730175	0.675333	0.499464	NA
Os01g0505400	0	NA	NA	NA	NA	NA
Os01g0505500	31.5271	-0.710612	0.447322	-1.58859	0.112153	0.221564
Os01g0505600	8.06999	1.3373	0.892502	1.49837	0.134036	NA
Os01g0505700	114.598	0.427775	0.245903	1.73961	0.0819284	0.175513
Os01g0505866	0	NA	NA	NA	NA	NA
Os01g0506100	135.048	-0.34874	0.224395	-1.55413	0.120153	0.233563
Os01g0506200	828.396	0.0829527	0.127023	0.653054	0.513721	0.653825
Os01g0507000	1664.34	-0.188821	0.12688	-1.48819	0.136701	0.256321
Os06g0288300	429.322	1.33061	0.255367	5.21058	1.88247e-07	3.53614e-06
Os07g0225300	217.532	1.32988	0.273422	4.86385	1.15127e-06	1.6924e-05
Os01g0507700	3425.72	-0.225504	0.164729	-1.36894	0.171019	0.301894
Os01g0507900	1474.88	0.158623	0.117935	1.345	0.178625	0.311798
Os01g0508000	803.227	0.114183	0.131871	0.86587	0.386561	0.539465
Os01g0508050	0	NA	NA	NA	NA	NA
Os01g0508100	27.85	1.37862	0.631248	2.18397	0.0289647	0.0777367
Os01g0508300	192.201	-0.0223318	0.236261	-0.0945216	0.924695	0.956479
Os01g0508500	363.402	-0.172543	0.675846	-0.255299	0.798492	0.875341
Os01g0509400	0	NA	NA	NA	NA	NA
Os01g0509700	160.721	-0.00997484	0.213066	-0.0468158	0.96266	0.979846
Os01g0509750	0.200084	-1.58318	4.08047	-0.387989	0.698024	NA
Os01g0509800	0.506824	2.16817	3.7672	0.57554	0.564926	NA
Os01g0509900	33.613	-0.658625	0.410636	-1.60391	0.108733	0.216307
Os01g0510100	3509.31	-0.222187	0.111332	-1.99573	0.0459637	0.111912
Os02g0184200	519.323	1.3286	0.170025	7.81415	5.53357e-15	9.4903e-13
Os01g0510500	1047.94	-0.0697553	0.133845	-0.521167	0.602251	0.728468
Os01g0510600	1027.38	0.0998611	0.176693	0.565168	0.571959	0.703035
Os01g0510701	58.9837	0.420273	0.338973	1.23984	0.215035	0.356917
Os01g0510800	2563.58	-0.097865	0.101373	-0.965396	0.334346	0.487796
Os01g0510901	40.0097	-0.182572	0.390908	-0.467045	0.640467	0.758174
Os01g0511000	56.3767	0.65378	0.409593	1.59617	0.110451	0.219043
Os01g0511100	1060.26	0.231298	0.117763	1.9641	0.0495188	0.118853
Os01g0511200	442.864	0.0514378	0.144323	0.356407	0.721536	0.821502
Os01g0511300	868.846	-0.167716	0.128235	-1.30788	0.190914	0.32708
Os01g0511400	0	NA	NA	NA	NA	NA
Os01g0511600	1964.82	0.34799	0.19087	1.82318	0.0682759	0.152298
Os05g0142100	310.183	1.32834	0.255858	5.19171	2.08371e-07	3.86827e-06
Os01g0511800	20.0272	0.546703	0.560075	0.976126	0.329002	0.481731
Os01g0512100	1866.4	0.185243	0.107647	1.72084	0.0852803	0.180664
Os01g0512200	489.945	-0.0052012	0.168712	-0.030829	0.975406	0.986273
Os01g0512400	7.37112	-0.0622702	1.12939	-0.0551361	0.95603	NA
Os01g0512700	0	NA	NA	NA	NA	NA
Os01g0512800	0	NA	NA	NA	NA	NA
Os12g0592900	52.2603	1.32767	0.415735	3.19355	0.00140536	0.00680823
Os01g0513200	757.966	0.238806	0.128741	1.85494	0.0636049	0.143928
Os01g0513400	1398.76	0.0343098	0.139285	0.246327	0.805429	0.880079
Os01g0513500	44.8203	-0.498428	0.382291	-1.30379	0.192304	0.329166
Os03g0716900	28.3235	1.32651	0.550307	2.4105	0.0159308	0.0486199
Os01g0513800	285.946	0.378633	0.173958	2.17657	0.0295126	0.0789041
Os01g0513850	0	NA	NA	NA	NA	NA
Os01g0513900	7.89428	0.61855	0.907175	0.681842	0.495339	NA
Os01g0513950	0	NA	NA	NA	NA	NA
Os01g0514000	756.495	0.221177	0.133306	1.65917	0.0970808	0.199156
Os01g0514300	1773.35	-0.307395	0.136428	-2.25317	0.0242482	0.0675091
Os01g0514450	5.09031	-1.31894	1.23316	-1.06957	0.284815	NA
Os01g0514600	9.95285	0.438826	0.739046	0.593774	0.552663	NA
Os01g0514700	0	NA	NA	NA	NA	NA
Os01g0514850	0	NA	NA	NA	NA	NA
Os01g0515300	508.067	-0.270312	0.172757	-1.5647	0.117653	0.229784
Os01g0516200	0.55142	2.28137	3.97108	0.574496	0.565632	NA
Os01g0516600	865.139	0.110098	0.145682	0.755739	0.449805	0.598087
[truncated: 35,849 more rows]

## Sheet: DEseq2 Results B. vietnamiensis
	baseMean	log2FoldChange	lfcSE	stat	pvalue	padj
Os01g0100100	2160.56	-0.287155	0.12093	-2.37455	0.0175704	0.0560427
Os01g0100200	0.292027	-0.27214	4.08047	-0.0666932	0.946826	NA
Os01g0100300	0	NA	NA	NA	NA	NA
Os01g0100400	86.4541	-0.0803115	0.290942	-0.27604	0.782517	0.86723
Os01g0100466	0	NA	NA	NA	NA	NA
Os01g0100500	1657.03	-0.0809185	0.111387	-0.726464	0.467554	0.622799
Os01g0100600	966.176	-0.0886621	0.141024	-0.628703	0.529544	0.674753
Os01g0100650	0	NA	NA	NA	NA	NA
Os01g0100700	334.656	-0.135837	0.175935	-0.772084	0.440065	0.596871
Os01g0100800	1082.07	0.00346204	0.137006	0.0252692	0.97984	0.988118
Os01g0100900	3348.49	-0.126674	0.128426	-0.986356	0.323958	0.486002
Os01g0101150	22.6368	0.0957067	0.568701	0.16829	0.866355	0.921167
Os01g0101175	0	NA	NA	NA	NA	NA
Os01g0101200	1202.49	0.49036	0.228369	2.14723	0.031775	0.0876692
Os01g0101300	8.81621	-0.721764	0.796325	-0.906369	0.364741	NA
Os01g0101600	3973.86	-0.0388766	0.105437	-0.368717	0.712338	0.817736
Os01g0952800	171.311	9.77389	3.47477	2.81281	0.00491103	0.020576
Os10g0195250	447.476	9.24404	1.75983	5.25279	1.49811e-07	3.53321e-06
Os01g0101850	0	NA	NA	NA	NA	NA
Os01g0101900	1.4008	0.0298968	2.03676	0.0146786	0.988289	NA
Os01g0102000	1.78194	-2.30618	1.90912	-1.20798	0.227055	NA
Os12g0236225	78.323	8.64259	2.17488	3.97382	7.07299e-05	0.000656992
Os01g0102400	90.0534	0.414096	0.34896	1.18666	0.235363	0.389076
Os01g0102500	348.185	0.062231	0.188281	0.330523	0.741005	0.838495
Os11g0262600	219.811	8.13871	2.07424	3.9237	8.71994e-05	0.000777444
Os01g0102700	1423.92	0.334259	0.138854	2.40727	0.0160721	0.0523399
Os01g0102800	568.299	-0.322252	0.145377	-2.21666	0.026646	0.0768132
Os01g0495701	311.904	7.41661	1.83453	4.04279	5.28181e-05	0.000514498
Os03g0431600	240.101	7.14501	1.666	4.28872	1.79705e-05	0.000207931
Os01g0647200	1910.28	6.30299	1.64698	3.82701	0.000129711	0.00108444
Os01g0103050	5.56471	1.50792	1.03028	1.4636	0.143303	NA
Os01g0103075	0	NA	NA	NA	NA	NA
Os01g0103100	31.0216	-0.386996	0.45332	-0.853692	0.393276	0.554649
Os01g0103400	59.5683	0.686812	0.331765	2.07017	0.0384361	0.101432
Os01g0103600	2104.95	0.106503	0.116132	0.917088	0.359097	0.521284
Os01g0103650	0	NA	NA	NA	NA	NA
Os01g0103700	337.677	0.027303	0.172159	0.158592	0.87399	0.925804
Os01g0162400	922.42	5.67326	0.514803	11.0202	3.05216e-28	2.77919e-25
Os01g0103900	19.9629	0.150368	0.53578	0.280653	0.778977	0.864461
Os03g0725200	235.084	5.00426	1.50051	3.33503	0.00085289	0.00505721
Os01g0104100	3578.55	-0.00315041	0.101071	-0.0311702	0.975134	0.984963
Os01g0104200	2.25034	-1.44814	1.47416	-0.982343	0.325931	NA
Os01g0104350	45.1284	0.41979	0.36878	1.13832	0.254987	0.412052
Os04g0648950	59.4716	4.85422	0.612736	7.9222	2.33338e-15	3.49057e-13
Os01g0104500	0	NA	NA	NA	NA	NA
Os01g0104600	1881.65	-0.0853385	0.120593	-0.707656	0.479159	0.632643
Os05g0375466	15.8274	4.8154	1.05687	4.55629	5.2066e-06	7.33795e-05
Os01g0104900	25.7735	-0.70024	0.481414	-1.45455	0.145794	0.275525
Os01g0105300	0.148357	0.689633	4.08047	0.169008	0.86579	NA
Os01g0105400	352.732	-0.231103	0.155401	-1.48715	0.136976	0.262581
Os01g0105700	7.42697	-0.687851	0.971772	-0.707832	0.479049	NA
Os01g0105800	76.9402	-0.57892	0.268667	-2.15478	0.0311788	0.0863843
Os07g0410300	20.4491	4.78024	0.928417	5.14881	2.62148e-07	5.67752e-06
Os07g0142200	24.3781	4.63343	1.89691	2.44262	0.0145813	0.0485416
Os01g0106300	6.76304	-0.0989569	1.1163	-0.0886469	0.929363	NA
Os01g0106400	26.9672	-0.288031	0.512584	-0.561919	0.574171	0.712777
Os01g0106500	114.462	-0.4016	0.250398	-1.60385	0.108748	0.222016
Os01g0106600	27.8793	0.89651	0.470485	1.9055	0.0567148	0.137665
Os01g0106700	2109.26	-0.228098	0.150876	-1.51183	0.130578	0.253376
Os01g0162300	3916.82	4.2919	0.159185	26.9618	4.15084e-160	8.69311e-156
Os07g0258400	114.794	3.55448	1.22929	2.89148	0.00383431	0.0169772
Os10g0180600	21.8251	3.52914	0.708736	4.97949	6.37508e-07	1.22489e-05
Os01g0107000	2017.26	0.0222391	0.12516	0.177685	0.858971	0.916425
Os04g0578600	433.445	3.45972	1.03098	3.35575	0.000791491	0.00477425
Os01g0107700	15.2704	0.737531	0.607249	1.21454	0.22454	0.376203
Os01g0107750	0	NA	NA	NA	NA	NA
Os01g0107801	0	NA	NA	NA	NA	NA
Os01g0162200	2177.37	3.43871	0.149664	22.9762	8.0721e-117	8.4527e-113
Os01g0108000	1153.47	-0.244656	0.132348	-1.84858	0.0645186	0.15143
Os01g0108200	2495.87	-0.268114	0.113345	-2.36547	0.018007	0.0570964
Os04g0296301	17.2256	3.07631	0.686833	4.47898	7.50022e-06	0.000100113
Os01g0108500	71.5944	-2.22557	1.30142	-1.71011	0.0872448	0.188894
Os10g0109600	134.515	2.94954	0.358952	8.21709	2.08496e-16	3.6087e-14
Os01g0108700	1.03601	2.05926	2.54916	0.807821	0.419194	NA
Os01g0108800	183.909	-0.161621	0.269262	-0.600238	0.548348	0.690479
Os01g0109000	361.571	0.0653588	0.150138	0.435324	0.663327	0.782211
Os01g0109201	6.84887	-0.852719	0.896095	-0.951594	0.341303	NA
Os01g0109300	0	NA	NA	NA	NA	NA
Os01g0109366	0.130551	0.689633	4.08047	0.169008	0.86579	NA
Os01g0109432	1.32276	-0.225176	2.31041	-0.0974617	0.92236	NA
Os01g0109500	7.88458	-1.02002	0.845245	-1.20677	0.22752	NA
Os08g0522300	28.1242	2.77952	0.524134	5.30306	1.13875e-07	2.77636e-06
Os09g0306500	15.1713	2.77125	0.752981	3.68037	0.0002329	0.00176024
Os01g0110050	13.5772	-0.728947	0.615673	-1.18398	0.23642	NA
Os10g0554200	338.081	2.76058	0.231739	11.9125	1.01891e-32	1.93992e-29
Os01g0110200	6.04281	-0.139013	1.26505	-0.109888	0.912498	NA
Os01g0110400	1183.88	-0.00596947	0.118812	-0.050243	0.959929	0.976766
Os01g0110500	172.568	-0.480588	0.216884	-2.21588	0.0267	0.0769052
Os01g0110600	0.296713	1.56777	4.04008	0.388056	0.697975	NA
Os01g0110700	52.1157	-0.0549871	0.344096	-0.159802	0.873037	0.925305
Os01g0110800	2.91652	-2.01725	1.55381	-1.29826	0.194197	NA
Os01g0111000	1.42185	3.81455	2.2355	1.70635	0.0879425	NA
Os06g0729400	64.5177	2.73594	0.421575	6.4898	8.59476e-11	4.67533e-09
Os03g0133300	3069.28	2.7201	0.165716	16.4142	1.5125e-60	7.91908e-57
Os01g0111300	147.405	-0.030558	0.244408	-0.125029	0.900501	0.942017
Os01g0111400	536.233	0.215924	0.138158	1.56288	0.118082	0.235792
Os01g0111500	0	NA	NA	NA	NA	NA
Os01g0111600	0	NA	NA	NA	NA	NA
Os01g0111700	208.696	-0.565043	0.332833	-1.69768	0.0895689	0.192512
Os01g0111800	44.8787	0.375333	0.406999	0.922198	0.356426	0.518628
Os04g0584700	24.8952	2.70443	0.594531	4.54885	5.39402e-06	7.56138e-05
Os01g0112000	0	NA	NA	NA	NA	NA
Os01g0112050	8.62237	0.831882	0.907737	0.916435	0.359439	NA
Os01g0112100	44.3125	0.286822	0.420864	0.681507	0.495551	0.646533
Os01g0112201	0	NA	NA	NA	NA	NA
Os01g0112300	425.062	-0.199253	0.152922	-1.30297	0.192586	0.337234
Os01g0112400	1.01643	-0.175227	2.3237	-0.0754086	0.93989	NA
Os05g0125300	18.37	2.68306	0.633552	4.23496	2.28596e-05	0.000256289
Os01g0112600	0	NA	NA	NA	NA	NA
Os01g0112800	0.296713	1.56777	4.04008	0.388056	0.697975	NA
Os01g0113000	0	NA	NA	NA	NA	NA
Os01g0113150	0	NA	NA	NA	NA	NA
Os01g0113200	59.0855	-0.414039	0.322788	-1.2827	0.199598	0.34584
Os01g0113300	2.64598	0.923635	1.70017	0.54326	0.586951	NA
Os01g0113325	0	NA	NA	NA	NA	NA
Os07g0677400	555.155	2.66791	0.260366	10.2468	1.22357e-24	6.25006e-22
Os01g0113400	61.072	-0.121262	0.298092	-0.406792	0.68416	0.797971
Os01g0113450	3.21365	-2.62417	1.43955	-1.82291	0.0683165	NA
Os01g0113500	610.037	-0.223686	0.161234	-1.38734	0.165339	0.301944
Os01g0113600	36.0973	-0.333243	0.390171	-0.854094	0.393053	0.554436
Os10g0427700	18.0608	2.65232	0.665711	3.9842	6.77092e-05	0.00063371
Os01g0113700	11.3045	0.115788	0.748068	0.154782	0.876993	NA
Os01g0113750	1.59906	0.324705	2.45187	0.132432	0.894643	NA
Os05g0131500	48.7197	2.60702	0.439489	5.93194	2.99382e-09	1.10581e-07
Os01g0113900	109.683	-0.153103	0.285017	-0.537171	0.59115	0.726808
Os01g0113950	33.7335	0.252077	0.431769	0.583823	0.55934	0.700027
Os01g0114000	1.90872	-0.576716	1.57109	-0.367081	0.713558	NA
Os01g0114050	0	NA	NA	NA	NA	NA
Os01g0114100	148.721	0.401537	0.228591	1.75658	0.0789902	0.175876
Os01g0114150	10.5815	-1.77059	0.838926	-2.11054	0.0348118	NA
Os01g0114200	37.651	0.0864028	0.437697	0.197403	0.843512	0.90635
Os01g0114300	3789.82	-0.140439	0.131106	-1.07119	0.284084	0.444137
Os01g0114400	0.130551	0.689633	4.08047	0.169008	0.86579	NA
Os01g0114402	0	NA	NA	NA	NA	NA
Os06g0474600	42.2332	2.59963	0.415463	6.25718	3.92009e-10	1.85743e-08
Os01g0114600	0	NA	NA	NA	NA	NA
Os01g0114650	0.17723	-1.23392	4.08047	-0.302396	0.76235	NA
Os01g0114700	20.0623	-0.581805	0.581789	-1.00003	0.317298	0.479276
Os01g0114800	57.8272	0.568678	0.494199	1.15071	0.249853	0.406515
Os01g0114900	12.4608	0.0831831	0.704173	0.118129	0.905966	NA
Os03g0736900	713.182	2.5797	0.687958	3.7498	0.000176977	0.00140341
Os01g0115200	0	NA	NA	NA	NA	NA
Os01g0115300	346.72	-0.230118	0.176078	-1.30691	0.191244	0.335952
Os01g0115500	3.11052	2.76904	1.8478	1.49856	0.133987	NA
Os01g0115533	15.9153	0.710559	0.64247	1.10598	0.268735	0.42702
Os01g0115566	1.58078	-4.25608	2.15249	-1.97728	0.0480094	NA
Os01g0115600	2101.79	-0.244827	0.172452	-1.41969	0.155699	0.289514
Os01g0115700	61.8215	-0.0858175	0.334753	-0.25636	0.797673	0.876983
Os01g0115725	112.273	-0.523706	0.271044	-1.93218	0.0533377	0.131202
Os01g0115750	15.5801	-0.735831	0.621077	-1.18477	0.23611	0.389953
Os01g0115752	18.0732	-0.21186	0.538658	-0.393311	0.69409	0.804267
Os01g0115800	171.349	-0.270703	0.225081	-1.20269	0.229095	0.381873
Os06g0109200	117.262	2.56756	0.326254	7.86982	3.55143e-15	5.1651e-13
Os01g0115950	6.79594	-0.955183	0.958543	-0.996495	0.31901	NA
Os01g0116000	0.769795	2.93637	3.07359	0.955353	0.339399	NA
Os01g0116100	6.4581	0.258385	0.961405	0.268757	0.788116	NA
Os01g0116101	0.261102	1.40867	4.0553	0.347365	0.728317	NA
Os01g0116200	0	NA	NA	NA	NA	NA
Os01g0116250	0	NA	NA	NA	NA	NA
Os01g0116300	95.8449	-0.475614	0.282673	-1.68256	0.0924606	0.19721
Os01g0116400	90.8863	0.625588	0.263709	2.37227	0.0176792	0.056304
Os01g0116600	1904.62	-0.000296405	0.145772	-0.00203334	0.998378	0.999288
Os01g0116650	25.9078	-1.35507	0.650698	-2.08248	0.0372985	0.0991676
Os01g0116800	4.12339	0.18192	1.13743	0.15994	0.872928	NA
Os05g0449200	40.8591	2.56751	0.452731	5.67116	1.4183e-08	4.43998e-07
Os01g0116901	95.9322	-0.479023	0.307028	-1.56019	0.118715	0.236815
Os05g0592300	126.241	2.55587	0.429666	5.94851	2.70596e-09	1.0183e-07
Os01g0117025	6.76666	1.23092	0.925364	1.3302	0.183452	NA
Os01g0117050	194.018	-0.224255	0.259391	-0.864543	0.387289	0.548898
Os01g0117100	714.842	-0.0848207	0.130343	-0.65075	0.515208	0.663426
Os01g0892800	195.992	2.55587	0.327606	7.80165	6.11048e-15	8.5887e-13
Os01g0117233	1.94342	-2.45853	1.84626	-1.33163	0.182983	NA
Os04g0604000	123.035	2.5122	0.307254	8.1763	2.92696e-16	4.90395e-14
Os04g0688300	72.1594	2.50334	0.385159	6.49949	8.05947e-11	4.41857e-09
Os01g0117400	0.954597	0.892081	2.388	0.373568	0.708726	NA
Os01g0117450	39.2485	-0.673346	0.399989	-1.68341	0.0922958	0.196999
Os01g0117500	59.3182	-0.380963	0.383558	-0.993235	0.320595	0.482691
Os01g0117600	50.3489	0.28612	0.391067	0.73164	0.464388	0.619549
Os01g0117650	0	NA	NA	NA	NA	NA
Os01g0117700	94.5728	-0.524677	0.324883	-1.61497	0.106317	0.218422
Os01g0117900	673.871	-0.357291	0.17117	-2.08734	0.0368573	0.0981814
Os01g0118000	389.89	-0.263831	0.176798	-1.49228	0.135626	0.260637
Os01g0118033	0.17723	-1.23392	4.08047	-0.302396	0.76235	NA
Os09g0449700	54.9429	2.48007	0.453745	5.46578	4.60871e-08	1.26667e-06
Os01g0118100	1811.83	0.162403	0.114244	1.42154	0.155159	0.288819
Os01g0118300	75.2395	-0.147641	0.305512	-0.483257	0.628913	0.756799
Os01g0118350	0	NA	NA	NA	NA	NA
Os01g0118400	313.155	0.0137827	0.253982	0.0542664	0.956723	0.975019
Os05g0537100	1747.22	2.43732	0.499795	4.87664	1.07909e-06	1.93487e-05
Os02g0685900	32.2471	2.43543	0.529678	4.59795	4.26676e-06	6.2141e-05
Os01g0119000	17.3908	-0.59467	0.630754	-0.942792	0.345787	0.507868
Os01g0119050	11.7156	-0.30499	0.861487	-0.354028	0.723318	NA
Os01g0119100	36.4179	-0.89651	0.410713	-2.18281	0.0290495	0.0817834
Os01g0119500	685.24	0.0207715	0.139266	0.149151	0.881435	0.930131
Os01g0119800	0	NA	NA	NA	NA	NA
Os01g0850700	128.064	2.43531	0.389713	6.24898	4.13152e-10	1.94006e-08
Os01g0120400	531.048	0.0842347	0.145984	0.577014	0.56393	0.70367
Os01g0603200	15.0748	2.42618	0.692418	3.50393	0.00045845	0.00305191
Os01g0120600	236.32	0.24807	0.19269	1.2874	0.197954	0.343817
Os01g0120700	2840.57	0.197594	0.109007	1.81267	0.0698833	0.160549
Os01g0123700	62.9446	2.36193	0.486779	4.85217	1.22115e-06	2.17286e-05
Os01g0121000	0.148357	0.689633	4.08047	0.169008	0.86579	NA
Os05g0496100	57.0827	2.34715	0.397856	5.89949	3.64626e-09	1.30984e-07
Os01g0121200	53.1651	0.569889	0.367569	1.55043	0.121039	0.23998
Os01g0121300	122.63	0.399379	0.227544	1.75517	0.0792302	0.176167
Os01g0121400	2.20514	1.65374	1.93724	0.853659	0.393294	NA
Os02g0683800	23.8819	2.32649	0.632095	3.6806	0.000232683	0.00175924
Os10g0331600	15.7463	2.31925	0.720523	3.21885	0.00128706	0.00706924
Os01g0121700	2575.52	-0.211036	0.112103	-1.88252	0.059766	0.143016
Os01g0121800	438.391	0.315849	0.150137	2.10374	0.035401	0.0949665
Os01g0121900	0.17723	-1.23392	4.08047	-0.302396	0.76235	NA
Os01g0121950	3.3747	0.587478	1.37919	0.425959	0.670138	NA
Os01g0122000	361.665	-0.208533	0.182422	-1.14314	0.252982	0.410077
Os01g0122200	0.531691	-2.68163	3.97796	-0.674123	0.500233	NA
Os01g0122367	0	NA	NA	NA	NA	NA
Os01g0122534	0	NA	NA	NA	NA	NA
Os01g0122701	0	NA	NA	NA	NA	NA
Os01g0123500	0	NA	NA	NA	NA	NA
Os11g0112000	33.6702	2.2959	0.515991	4.44949	8.60746e-06	0.000112367
Os01g0123800	7.34417	1.05332	0.997104	1.05638	0.290795	NA
Os01g0123900	2178.37	0.162379	0.451738	0.359454	0.719255	0.822116
Os01g0124000	928.039	0.198005	0.922274	0.214692	0.830007	0.898013
Os01g0124100	12.1161	0.390265	0.726851	0.536925	0.591319	NA
Os01g0124200	144.851	0.243844	0.382772	0.637046	0.524095	0.670231
Os01g0124401	0	NA	NA	NA	NA	NA
Os01g0124550	0	NA	NA	NA	NA	NA
Os01g0124600	0	NA	NA	NA	NA	NA
Os01g0124650	31.0713	0.785221	0.443241	1.77154	0.0764705	0.171929
Os01g0124700	0	NA	NA	NA	NA	NA
Os01g0124900	0	NA	NA	NA	NA	NA
Os01g0125000	0	NA	NA	NA	NA	NA
Os01g0125500	0	NA	NA	NA	NA	NA
Os01g0643300	16.7843	2.28651	0.671975	3.40267	0.000667302	0.00418047
Os01g0125600	49.9579	0.0128704	0.33441	0.0384868	0.9693	0.981959
Os01g0125700	114.87	0.065363	0.239252	0.273197	0.784702	0.868881
Os01g0125800	76.4498	0.305497	0.274714	1.11205	0.266115	0.424344
Os01g0125850	0	NA	NA	NA	NA	NA
Os12g0136300	15.6876	2.28576	0.796724	2.86895	0.00411839	0.0179653
Os01g0126000	1.49638	3.89789	2.12771	1.83197	0.0669566	NA
Os01g0126100	5.18393	0.390146	1.05418	0.370094	0.711312	NA
Os08g0126700	3791.12	2.28338	0.197325	11.5717	5.73614e-31	9.24092e-28
Os01g0126401	166.014	0.115338	0.218658	0.527483	0.597858	0.732562
Os11g0655900	31.0093	2.23089	0.495016	4.50671	6.58411e-06	8.98313e-05
Os01g0126900	0	NA	NA	NA	NA	NA
Os01g0127000	0	NA	NA	NA	NA	NA
Os01g0127100	0	NA	NA	NA	NA	NA
Os01g0127200	0	NA	NA	NA	NA	NA
Os01g0127300	905.446	0.189627	0.130654	1.45137	0.146676	0.276793
Os01g0848475	23.9416	2.22876	0.65465	3.40451	0.000662838	0.00415623
Os01g0127450	15.6829	1.58767	0.677246	2.3443	0.0190629	0.0596585
Os01g0127500	0.261102	1.40867	4.0553	0.347365	0.728317	NA
Os01g0127600	17.8449	0.828017	0.992941	0.833904	0.404335	0.564764
Os05g0375400	3215.62	2.2129	0.214544	10.3144	6.06468e-25	3.34244e-22
Os01g0127900	71.0823	0.60654	0.321602	1.886	0.0592953	0.142166
Os01g0128000	25.848	-0.927403	0.495803	-1.87051	0.0614132	0.145976
Os01g0128100	113.77	0.479154	0.249439	1.92093	0.0547405	0.133944
Os01g0128200	288.604	-0.363828	0.223744	-1.62609	0.10393	0.214741
Os01g0128250	21.3343	0.192817	0.499502	0.386018	0.699483	0.808236
Os06g0235500	57.8392	2.20451	0.387548	5.68837	1.2826e-08	4.04608e-07
Os01g0128400	1606.6	0.12378	0.146733	0.843572	0.398908	0.560051
Os06g0473000	26.6457	2.18889	0.653411	3.34994	0.000808287	0.00485048
Os02g0531450	28.0374	2.17395	0.554194	3.92272	8.75538e-05	0.000780234
Os01g0129200	0	NA	NA	NA	NA	NA
Os01g0129500	60.9613	0.440281	0.394901	1.11491	0.264887	0.422766
Os01g0129550	2.29381	0.256831	1.73267	0.148228	0.882163	NA
Os01g0129600	0	NA	NA	NA	NA	NA
Os01g0129800	0	NA	NA	NA	NA	NA
Os01g0130000	463.501	0.344241	0.148113	2.32417	0.0201162	0.0623256
Os01g0130100	2.37554	0.858665	1.58223	0.542692	0.587342	NA
Os01g0130200	154.972	-1.35817	0.758297	-1.79107	0.0732814	0.166349
Os01g0130400	6.1268	-1.25502	1.0636	-1.17997	0.238013	NA
Os01g0130500	0.500183	-2.60476	3.58047	-0.72749	0.466926	NA
Os08g0446800	34.6594	2.144	0.482048	4.4477	8.67952e-06	0.000113185
Os01g0131250	2.88519	0.779748	1.78924	0.4358	0.662982	NA
Os01g0131300	2246.79	-0.316624	0.164314	-1.92695	0.0539861	0.132485
Os01g0131450	596.666	0.159084	0.149041	1.06739	0.285796	0.445709
Os04g0641101	88.0499	2.1419	0.391373	5.47277	4.43045e-08	1.22088e-06
Os01g0131800	182.43	-0.0238554	0.197346	-0.120881	0.903785	0.943947
Os01g0131900	5.02906	0.0821155	1.05256	0.0780153	0.937816	NA
Os01g0132000	683.252	0.397472	1.01366	0.392116	NA	NA
Os01g0132050	31.9103	-0.58766	0.434337	-1.353	0.176054	0.316381
Os01g0132100	0	NA	NA	NA	NA	NA
Os01g0132200	0	NA	NA	NA	NA	NA
Os01g0132400	0	NA	NA	NA	NA	NA
Os08g0278750	22.1546	2.12555	0.606042	3.50727	0.000452736	0.0030206
Os08g0515600	19.1779	2.12319	0.657765	3.22789	0.00124707	0.00689475
Os05g0149000	32.8192	2.11932	0.515981	4.10737	4.00194e-05	0.000407253
Os01g0239300	29.6608	2.11563	0.476177	4.44296	8.87311e-06	0.000115494
Os01g0133100	4.3898	0.0282929	1.24004	0.0228161	0.981797	NA
Os01g0133200	0.593427	2.56623	3.82063	0.671677	0.501789	NA
Os01g0133400	2408.96	0.0173716	0.120171	0.144558	0.88506	0.932432
Os01g0133500	843.231	-0.251644	0.132111	-1.90479	0.0568074	0.137794
Os01g0133600	5.33265	-0.21573	1.227	-0.17582	0.860436	NA
Os01g0133650	0	NA	NA	NA	NA	NA
Os01g0133700	0	NA	NA	NA	NA	NA
Os01g0133766	0	NA	NA	NA	NA	NA
Os01g0133799	0	NA	NA	NA	NA	NA
Os01g0133832	0	NA	NA	NA	NA	NA
Os01g0133866	0.130551	0.689633	4.08047	0.169008	0.86579	NA
Os01g0133900	0.615563	-0.408318	3.38812	-0.120515	0.904076	NA
Os01g0134200	30.5751	0.383834	0.44752	0.857693	0.391062	0.552427
Os09g0455300	127.01	2.11511	0.39535	5.34997	8.79692e-08	2.2495e-06
Os05g0568300	44.0427	2.11419	0.472627	4.47326	7.70353e-06	0.000102305
Os01g0134800	0	NA	NA	NA	NA	NA
Os01g0134850	0	NA	NA	NA	NA	NA
Os01g0134900	6.93296	0.241153	0.913958	0.263855	0.791891	NA
Os01g0135000	4.49732	-0.481866	1.11632	-0.431655	0.665992	NA
Os01g0757200	123.334	2.11373	0.272479	7.7574	8.66889e-15	1.17131e-12
Os01g0111100	99.6571	2.10654	0.322346	6.53502	6.36017e-11	3.60358e-09
Os01g0135800	1.60668	2.85814	2.05359	1.39178	0.16399	NA
Os01g0962100	60.7618	2.07958	0.419608	4.95601	7.19558e-07	1.36199e-05
Os01g0136000	0.296713	1.56777	4.04008	0.388056	0.697975	NA
Os01g0136050	0	NA	NA	NA	NA	NA
Os01g0136100	7.27782	-1.70537	0.935847	-1.82228	0.0684126	NA
Os01g0136200	13.8046	-1.68724	0.647558	-2.60555	0.00917271	NA
Os01g0136300	24.1562	-0.294749	0.522198	-0.564439	0.572455	0.711341
Os01g0136400	1190.12	0.356316	0.154637	2.30421	0.0212108	0.0649738
Os01g0136450	75.5123	-0.5185	0.29951	-1.73116	0.083423	0.182659
Os01g0136500	346.725	-0.12273	0.163999	-0.748358	0.454244	0.610527
Os01g0136502	0.325587	-0.27214	4.08047	-0.0666932	0.946826	NA
Os01g0136600	35.7247	0.452347	0.389699	1.16076	0.245739	0.401808
Os01g0136700	17.9176	-0.881707	0.560433	-1.57326	0.115659	0.232216
Os01g0136800	102.127	0.0515146	0.267979	0.192233	0.847559	0.908693
Os01g0136850	0.17723	-1.23392	4.08047	-0.302396	0.76235	NA
Os01g0136900	8.99567	-0.816729	0.788894	-1.03528	0.300536	NA
Os01g0137066	0	NA	NA	NA	NA	NA
Os01g0137125	2.93874	1.73936	1.49157	1.16613	0.243563	NA
Os01g0137150	14.8418	0.130561	0.603246	0.216431	0.828652	NA
Os01g0137200	40.5286	0.478757	0.442414	1.08215	0.279187	0.438702
Os01g0137232	24.9627	-0.366198	0.559621	-0.654368	0.512875	0.661481
Os01g0137250	4.63099	0.0205288	1.09498	0.0187481	0.985042	NA
Os01g0137266	0.130551	0.689633	4.08047	0.169008	0.86579	NA
Os01g0137282	5.87793	1.28674	1.01588	1.26663	0.205289	NA
Os01g0137300	255.899	-0.157931	0.182413	-0.865787	0.386607	0.548371
Os01g0137400	5.8527	-2.47623	1.06152	-2.33272	0.0196628	NA
Os01g0137500	9.67957	-2.61179	0.820692	-3.18243	0.00146047	NA
Os01g0137550	0.759095	-3.18051	2.76795	-1.14905	0.250536	NA
Os01g0137700	41.2941	-0.493615	0.390225	-1.26495	0.20589	0.353641
Os01g0137750	0	NA	NA	NA	NA	NA
Os01g0872900	112.721	2.07849	0.39304	5.28825	1.23494e-07	2.9831e-06
Os01g0137875	59.7184	-0.0786527	0.481204	-0.16345	0.870164	0.923475
Os01g0137950	23.6096	0.794012	0.541573	1.46612	0.142615	0.271083
Os01g0138000	1.08864	1.0414	2.25489	0.46184	0.644196	NA
Os01g0138100	4.97932	-0.128049	1.01422	-0.126254	0.899531	NA
Os01g0138232	0.130551	0.689633	4.08047	0.169008	0.86579	NA
Os01g0138300	10.9309	-0.0145943	0.764388	-0.0190927	0.984767	NA
Os01g0138350	0.473081	2.22973	3.6672	0.608018	0.543175	NA
Os01g0138400	11.2674	0.646569	0.675374	0.95735	0.338391	NA
Os01g0138451	0	NA	NA	NA	NA	NA
Os01g0138500	203.434	0.283937	0.189731	1.49653	0.134517	0.259052
Os01g0511800	36.9509	2.05386	0.439946	4.66843	3.03508e-06	4.67723e-05
Os10g0407400	43.5804	2.04967	0.488074	4.19951	2.6749e-05	0.000292077
Os01g0138900	2602.48	-0.132921	0.118497	-1.12172	0.26198	0.4199
Os01g0139000	12.0863	0.994009	0.676355	1.46966	0.141655	NA
Os03g0857600	17.5384	2.04959	0.616788	3.32301	0.000890527	0.00522916
Os01g0139600	3.34522	-1.76812	1.25593	-1.40782	0.159184	NA
Os01g0139700	33.7985	0.99178	0.489663	2.02543	0.0428227	0.110092
Os01g0139900	4.65253	-1.30916	1.10832	-1.18121	0.237518	NA
Os01g0140100	2.5431	0.643866	1.69402	0.380083	0.703884	NA
Os01g0140400	48.9697	0.0881412	0.345189	0.255342	0.798459	0.877524
Os01g0140500	294.061	0.00858928	0.199507	0.0430526	0.96566	0.979857
Os01g0140700	7.65962	0.0843748	0.93679	0.090068	0.928233	NA
Os01g0141000	306.44	-0.34265	0.192048	-1.78419	0.0743934	0.168363
Os01g0953000	18.3012	2.04242	0.722083	2.82851	0.00467649	0.0197926
Os01g0141150	0.953535	-3.51055	2.8176	-1.24594	0.212788	NA
Os01g0141300	0	NA	NA	NA	NA	NA
Os01g0141450	0	NA	NA	NA	NA	NA
Os01g0141600	1929.41	0.284863	0.138001	2.06421	0.0389976	0.102524
Os01g0141700	368.524	-0.37117	0.163249	-2.27364	0.0229874	0.0688065
Os01g0141900	615.851	-0.277399	0.149693	-1.85312	0.0638651	0.150318
Os01g0142100	4171.99	0.181746	0.149151	1.21854	0.22302	0.374415
Os01g0142200	196.899	-0.327577	0.224964	-1.45613	0.145357	0.274847
Os01g0731100	18.7238	2.03492	0.802913	2.53442	0.0112635	0.0396122
Os01g0142400	0	NA	NA	NA	NA	NA
Os01g0130900	63.1913	2.02296	0.408873	4.94765	7.51164e-07	1.41471e-05
Os06g0531600	34.124	2.01274	0.476894	4.22051	2.43749e-05	0.00027067
Os01g0142800	911.035	0.0389204	0.144416	0.269503	0.787543	0.8706
Os01g0142875	0	NA	NA	NA	NA	NA
Os01g0142950	0	NA	NA	NA	NA	NA
Os01g0143100	329.141	0.134186	0.158919	0.844364	0.398466	0.559697
Os01g0143300	65.2533	0.358136	0.349129	1.0258	0.304986	0.466295
Os01g0143350	0	NA	NA	NA	NA	NA
Os01g0143400	0	NA	NA	NA	NA	NA
Os01g0143700	0	NA	NA	NA	NA	NA
Os01g0143750	0	NA	NA	NA	NA	NA
Os07g0677600	25.5535	2.00429	0.494907	4.04984	5.12528e-05	0.000501349
Os01g0143900	111.829	0.0871966	0.254011	0.343279	0.731388	0.830935
Os01g0144000	645.253	-0.0287159	0.134532	-0.213451	0.830975	0.898782
Os06g0696600	981.823	2.00374	0.193036	10.3801	3.05411e-25	1.72871e-22
Os01g0144200	700.159	0.055268	0.156162	0.353913	0.723404	0.825429
Os01g0144300	54.4227	-0.412315	0.358353	-1.15058	0.249904	0.406567
Os07g0563400	122.515	1.98381	0.365774	5.4236	5.84097e-08	1.5603e-06
Os03g0320600	31.5691	1.98335	0.488583	4.05938	4.92028e-05	0.00048492
Os01g0144500	5.02763	0.909541	1.05518	0.861981	0.388698	NA
Os01g0144600	870.732	0.222749	0.126374	1.76261	0.0779662	0.174393
Os01g0144700	81.013	0.470929	0.317734	1.48215	0.138301	0.26449
Os01g0144800	13.7711	-0.897972	0.71933	-1.24834	0.211905	NA
Os01g0144900	99.6383	0.0478706	0.286088	0.167328	0.867112	0.921589
Os01g0145000	2.1523	-1.41982	1.55136	-0.915209	0.360082	NA
Os03g0790600	86.4892	1.96696	0.330836	5.94542	2.75748e-09	1.03125e-07
Os03g0606100	154.26	1.96659	0.255763	7.6891	1.48176e-14	1.90383e-12
Os01g0146101	288.27	0.334959	0.168861	1.98364	0.0472962	0.118996
Os01g0146200	4.51741	-0.908661	1.13296	-0.802021	0.422541	NA
Os01g0146600	0	NA	NA	NA	NA	NA
Os01g0146801	1.66991	-0.374969	1.77984	-0.210676	0.83314	NA
Os01g0147001	0	NA	NA	NA	NA	NA
Os03g0364700	1446.51	1.95516	0.174252	11.2203	3.24199e-29	3.39485e-26
Os01g0147250	7.02357	-2.7386	1.09128	-2.50954	0.012089	NA
Os01g0147300	10.0751	-0.0830683	0.781462	-0.106299	0.915345	NA
Os01g0147400	10.9133	-0.0863683	0.717163	-0.120431	0.904142	NA
Os01g0147600	67.5182	-0.355773	0.314336	-1.13182	0.257708	0.415072
Os01g0147650	34.0279	-0.0282954	0.431193	-0.0656213	0.947679	0.969293
Os02g0566000	46.83	1.94933	0.446185	4.36889	1.24882e-05	0.000152413
Os01g0147800	5.47058	2.2915	1.10364	2.07631	0.0378649	NA
Os01g0147850	0	NA	NA	NA	NA	NA
Os07g0578125	18.524	1.94679	0.575727	3.38145	0.000721044	0.0044375
Os01g0147950	18.1464	0.575833	0.615804	0.935091	0.349741	0.511712
Os03g0703100	190.801	1.94657	0.252282	7.71584	1.20187e-14	1.58307e-12
Os01g0148050	7811.44	0.181763	0.109186	1.66471	0.0959715	0.202859
Os01g0148100	1361.4	0.246967	0.119895	2.05986	0.0394118	0.103317
Os01g0148200	0	NA	NA	NA	NA	NA
Os01g0148400	1820.2	-0.124273	0.121784	-1.02043	0.307524	0.469046
Os01g0148500	650.117	0.166987	0.127806	1.30657	0.191358	0.336096
Os01g0148700	439.623	0.116036	0.153932	0.753813	0.450962	0.607744
Os01g0149200	22.3694	-0.165401	0.517848	-0.3194	0.749423	0.844257
Os01g0149350	57.643	0.182223	0.323787	0.562788	0.573579	0.712357
Os01g0149400	92.8284	-0.701351	0.30249	-2.31859	0.0204173	0.0630957
Os11g0264500	547.023	1.94048	0.261544	7.41934	1.17708e-13	1.28394e-11
Os01g0149600	303.797	-0.382803	0.187596	-2.04058	0.0412928	0.107038
Os01g0149700	4.50869	0.31419	1.20279	0.261217	0.793925	NA
Os01g0149750	0	NA	NA	NA	NA	NA
Os04g0568600	43.5661	1.93661	0.394034	4.91482	8.88623e-07	1.63824e-05
Os02g0733400	30.2835	1.93592	0.502564	3.85209	0.000117112	0.000995809
Os07g0410700	76.3863	1.93419	0.379681	5.09424	3.50136e-07	7.29642e-06
Os01g0150100	697.21	-0.105333	0.142929	-0.736961	0.461146	0.616756
Os01g0150200	525.82	0.106545	0.15157	0.702946	0.48209	0.634714
Os01g0150400	21.1693	-0.178661	0.513852	-0.347689	0.728074	0.828715
Os01g0150500	0	NA	NA	NA	NA	NA
Os01g0150700	0.309833	-0.27214	4.08047	-0.0666932	0.946826	NA
Os01g0150800	24.5316	-0.284982	0.542806	-0.525016	0.599572	0.734286
Os01g0150900	40.0473	-0.129452	0.398909	-0.324514	0.745549	0.841908
Os01g0150950	8.03749	-0.341015	0.842836	-0.404605	0.685768	NA
Os01g0151100	2358.53	-0.34184	0.140881	-2.42644	0.0152477	0.0502491
Os01g0151200	15412.3	0.113942	0.110267	1.03333	0.301452	0.462847
Os01g0151400	276.823	0.281234	0.179957	1.56279	0.118102	0.235811
Os01g0151500	6.22598	1.44893	1.07368	1.3495	0.177177	NA
Os07g0182400	385.097	1.93168	0.23084	8.36805	5.85774e-17	1.08565e-14
Os01g0151700	1116.66	0.180493	0.163658	1.10286	0.270087	0.428548
Os01g0151750	18.4	0.127737	0.543055	0.23522	0.814038	0.887475
Os01g0151900	61.3323	-0.604406	0.339011	-1.78285	0.0746109	0.168745
Os01g0152000	102.644	0.639983	0.344095	1.8599	0.0628994	0.148764
Os01g0152050	2.51277	0.0965661	1.37543	0.0702078	0.944028	NA
Os01g0152100	0.655264	1.19108	3.31486	0.359317	0.719358	NA
Os01g0152200	2.14908	-2.76399	1.84278	-1.4999	0.133639	NA
Os01g0152300	188.487	0.240393	0.199902	1.20255	0.229149	0.381873
Os01g0152500	34.1205	-0.13042	0.421336	-0.309538	0.756912	0.849703
Os06g0698748	1274.35	1.9248	0.195525	9.84424	7.25833e-23	3.1669e-20
Os01g0152675	0.161476	-1.23392	4.08047	-0.302396	0.76235	NA
Os01g0152687	3.61339	0.923084	1.20081	0.76872	0.44206	NA
Os01g0152700	454.645	0.222031	0.165583	1.3409	0.179952	0.321453
Os01g0152800	18.3083	0.0890485	0.70766	0.125835	0.899863	0.941818
Os01g0152850	0	NA	NA	NA	NA	NA
Os06g0487620	24.232	1.92142	0.505667	3.79977	0.000144828	0.00118575
Os01g0152950	138.324	0.131808	0.272564	0.483584	0.628681	0.756563
Os01g0152951	1.41903	-1.67576	2.27708	-0.735926	0.461776	NA
Os01g0153000	0.794845	-0.872104	2.54763	-0.342319	0.732111	NA
Os01g0153050	0	NA	NA	NA	NA	NA
Os05g0439000	136.008	1.92087	0.271636	7.07149	1.53284e-12	1.3103e-10
Os01g0153150	51.3925	0.0640154	0.344232	0.185966	0.852472	0.91214
Os01g0153200	0	NA	NA	NA	NA	NA
Os01g0153250	14.3607	0.711715	0.60744	1.17166	0.241332	NA
Os01g0153275	0	NA	NA	NA	NA	NA
Os01g0153300	875.052	-0.0726793	0.168399	-0.431589	0.66604	0.783915
Os01g0153400	1525.69	0.21379	0.128654	1.66175	0.0965638	0.203659
Os01g0153500	0	NA	NA	NA	NA	NA
Os01g0153550	0	NA	NA	NA	NA	NA
Os01g0153600	0	NA	NA	NA	NA	NA
Os01g0153625	0	NA	NA	NA	NA	NA
Os01g0153700	225.932	0.0390398	0.188002	0.207656	0.835498	0.901176
Os01g0153800	0	NA	NA	NA	NA	NA
Os01g0153900	0	NA	NA	NA	NA	NA
Os01g0153950	0	NA	NA	NA	NA	NA
Os01g0154000	0	NA	NA	NA	NA	NA
Os01g0154100	0	NA	NA	NA	NA	NA
Os01g0154200	0	NA	NA	NA	NA	NA
Os01g0154250	0	NA	NA	NA	NA	NA
Os01g0154300	0	NA	NA	NA	NA	NA
Os01g0154500	1.16478	0.887637	2.42132	0.366592	0.713924	NA
Os01g0154550	0.679452	-1.75798	2.69421	-0.652502	0.514077	NA
Os12g0210500	55.3647	1.919	0.380649	5.04139	4.62155e-07	9.25326e-06
Os01g0154950	1.06907	-0.760349	2.45912	-0.309196	0.757172	NA
Os01g0155000	25.6347	0.166007	0.660038	0.251512	0.801418	0.879064
Os01g0155200	15.6625	-0.510922	0.773936	-0.66016	0.509151	0.658219
Os01g0155300	0	NA	NA	NA	NA	NA
Os01g0155400	3476.65	-0.207201	0.118376	-1.75037	0.0800552	0.177512
Os01g0155500	583.039	-0.390077	0.185006	-2.10846	0.0349912	0.0942313
Os01g0155600	1494.21	0.286979	0.12015	2.38851	0.0169168	0.0544725
Os01g0155800	13.7136	-0.397024	0.636106	-0.624147	0.532531	NA
Os01g0156000	0	NA	NA	NA	NA	NA
Os01g0156300	6.21679	1.12128	0.934977	1.19926	0.230426	NA
Os01g0157200	0	NA	NA	NA	NA	NA
Os01g0157400	1.40355	-4.08476	2.22579	-1.83519	0.0664771	NA
Os01g0157500	0.485012	-1.1376	3.69688	-0.30772	0.758296	NA
Os01g0157600	0	NA	NA	NA	NA	NA
Os01g0157700	0.710377	-3.09928	2.82182	-1.09833	0.272061	NA
Os01g0157800	77.7307	-0.57799	0.305257	-1.89346	0.0582974	0.140521
Os01g0157900	1212.07	0.399081	0.172428	2.31448	0.0206413	0.0636096
Os01g0158000	1543.26	-0.123128	0.111307	-1.1062	0.268639	0.426933
Os01g0158100	71.76	-0.138546	0.339666	-0.407891	0.683354	0.797297
Os01g0158200	844.416	-0.153993	0.132749	-1.16003	0.246038	0.402123
Os03g0275300	161.152	1.90748	0.259649	7.34637	2.03668e-13	2.1012e-11
Os01g0158500	66.9636	0.639388	0.321192	1.99067	0.046517	0.117403
Os01g0158533	9.8427	0.475834	0.755107	0.630154	0.528594	NA
Os01g0158566	8.13438	-1.5088	0.935031	-1.61364	0.106606	NA
Os02g0744600	139.838	1.90249	0.276741	6.87464	6.21484e-12	4.63194e-10
Os01g0158800	0.818918	3.04226	2.95756	1.02864	0.30365	NA
Os01g0158900	1031.94	-0.127132	0.14006	-0.907701	0.364036	0.525867
Os01g0159000	1.38343	-0.437637	2.09915	-0.208483	0.834852	NA
Os01g0159200	12.6568	0.296826	0.721569	0.411362	0.680807	NA
Os01g0159250	0	NA	NA	NA	NA	NA
Os01g0159300	3407.53	-0.123567	0.115447	-1.07034	0.284467	0.444264
Os08g0170200	39.6603	1.87698	0.430081	4.36424	1.27563e-05	0.000155052
Os01g0159500	0	NA	NA	NA	NA	NA
Os01g0159600	0	NA	NA	NA	NA	NA
Os01g0159800	462.597	-0.310735	0.20465	-1.51837	0.12892	0.251394
Os01g0160100	111.23	0.25946	0.338703	0.766039	0.443653	0.600454
Os01g0160150	0.886152	-3.41829	3.29199	-1.03837	0.2991	NA
Os08g0104400	17.7504	1.87679	0.74054	2.53436	0.0112654	0.0396122
Os01g0160700	11.2032	-0.520956	0.819904	-0.635387	0.525176	NA
Os01g0160800	110.231	0.40729	0.322442	1.26314	0.206539	0.354553
Os01g0161000	0	NA	NA	NA	NA	NA
Os01g0161200	25.5124	1.23062	0.517316	2.37885	0.0173669	0.055529
Os03g0604566	49.5973	1.87573	0.505588	3.71	0.000207259	0.00160289
Os01g0162001	4.72162	1.1233	1.2323	0.911553	0.362004	NA
Os01g0162101	0	NA	NA	NA	NA	NA
Os06g0254200	19.6437	1.8726	0.685432	2.73201	0.00629495	0.025117
Os04g0429800	172.683	1.86816	0.21823	8.56051	1.12373e-17	2.4773e-15
Os11g0118600	33.5531	1.86637	0.54372	3.43258	0.000597857	0.00381154
Os12g0171250	171.374	1.86156	0.224945	8.27562	1.27788e-16	2.26802e-14
Os01g0162701	16.8888	-0.560936	0.640747	-0.875441	0.381334	0.543063
Os04g0445000	17.7439	1.85577	0.622645	2.98046	0.0028782	0.013453
Os01g0162900	0.783777	0.372393	2.81627	0.132229	0.894803	NA
Os01g0163000	17.5651	-0.651019	0.568242	-1.14567	0.251931	0.408771
Os01g0163450	0	NA	NA	NA	NA	NA
Os01g0163616	0	NA	NA	NA	NA	NA
Os01g0164075	0	NA	NA	NA	NA	NA
Os01g0164300	0	NA	NA	NA	NA	NA
Os12g0527301	65.5613	1.84947	0.443119	4.17375	2.99629e-05	0.000321967
Os01g0164500	417.696	-0.167089	0.145408	-1.14911	0.250511	0.407056
Os01g0164600	4117.85	0.286624	0.140673	2.03752	0.0415983	0.107635
Os01g0164650	8.16804	-1.8674	1.0838	-1.72301	0.0848865	NA
Os01g0164700	802.93	0.0364038	0.132804	0.274116	0.783995	0.86819
Os01g0164800	44.2289	0.226914	0.354446	0.640193	0.522047	0.668863
Os04g0612500	731.373	1.8454	0.201573	9.155	5.43574e-20	1.69911e-17
Os01g0165000	772.289	-0.00512868	0.156854	-0.0326973	0.973916	0.984445
Os01g0165100	3.11732	1.08097	1.47296	0.733878	0.463023	NA
Os04g0635700	323.2	1.84143	0.214496	8.58488	9.09285e-18	2.04765e-15
Os01g0165600	0	NA	NA	NA	NA	NA
Os01g0165800	363.605	-0.26729	0.171309	-1.56028	0.118694	0.236811
Os04g0430700	31.6831	1.83544	0.606186	3.02785	0.002463	0.0118717
Os01g0166200	1.71263	-4.35454	2.11919	-2.05482	0.0398968	NA
Os01g0166300	51.2461	0.0656593	0.355305	0.184797	0.853388	0.912661
Os01g0166400	11.4662	-0.337339	0.694402	-0.485798	0.627111	NA
Os01g0166500	1.56928	1.64997	2.04965	0.805	0.420819	NA
Os04g0644400	15.584	1.83141	0.62638	2.9238	0.00345785	0.0156478
Os08g0376300	20.0239	1.82837	0.549373	3.3281	0.000874414	0.00515419
Os01g0167100	356.318	-0.0663959	0.156051	-0.425476	0.67049	0.78742
Os01g0167400	129.138	0.3535	0.258708	1.3664	0.171812	0.310597
Os01g0167500	2691.93	-0.0816427	0.122331	-0.667391	0.504522	0.654133
Os01g0167600	6.1966	0.345934	1.03345	0.334736	0.737824	NA
Os01g0167700	186.728	-0.333707	0.197277	-1.69157	0.0907282	0.194465
Os01g0167750	3.54278	-0.623022	1.17311	-0.531087	0.595358	NA
Os01g0167800	189.361	-0.504038	0.216139	-2.33201	0.0197003	0.0612778
Os05g0477600	32.3784	1.82597	0.707153	2.58214	0.00981892	0.0355344
Os01g0168000	0	NA	NA	NA	NA	NA
Os01g0902100	192.938	1.82314	0.342202	5.32768	9.94749e-08	2.48308e-06
Os02g0126600	138.527	1.81278	0.302195	5.99869	1.98918e-09	7.8014e-08
Os01g0168300	301.933	-0.0152185	0.202274	-0.0752371	0.940026	0.965729
Os01g0168350	0	NA	NA	NA	NA	NA
Os05g0491200	1349.11	1.79947	0.179527	10.0234	1.20282e-23	5.59792e-21
Os01g0168450	0.420389	-2.31346	4.02284	-0.57508	0.565237	NA
Os01g0168500	1163.36	-0.173755	0.128402	-1.35321	0.175988	0.316314
Os01g0168600	386.856	-0.281648	0.154692	-1.8207	0.0686518	0.158433
Os01g0168800	22.6196	0.58583	0.53661	1.09172	0.274954	0.433677
Os01g0168850	0	NA	NA	NA	NA	NA
Os01g0169000	0	NA	NA	NA	NA	NA
Os01g0169400	0.699435	1.4423	3.23544	0.44578	0.655756	NA
Os01g0221000	58.5325	1.79555	0.348269	5.15564	2.52767e-07	5.49708e-06
Os03g0147001	18.3022	1.79339	0.635427	2.82233	0.00476758	0.0200941
Os01g0169900	1165.83	0.315993	0.130477	2.42182	0.0154431	0.0507492
Os01g0170000	255.307	0.509668	0.243411	2.09386	0.0362726	0.0968828
Os01g0170051	371.908	-0.553361	0.228039	-2.42661	0.0152407	0.0502407
Os01g0170100	228.073	-0.00588101	0.207335	-0.0283647	0.977371	0.986557
Os01g0170300	0.581865	-2.79452	3.3962	-0.822838	0.4106	NA
Os01g0170500	2.73096	-0.0022821	1.4761	-0.00154603	0.998766	NA
Os01g0170600	3379.57	-0.334415	0.180933	-1.84828	0.0645618	0.151515
Os06g0498800	51.0822	1.78769	0.48587	3.67936	0.000233823	0.00176467
Os01g0170800	95.2792	-0.554759	0.258317	-2.14759	0.0317465	0.087644
Os01g0170900	9.34286	-0.441591	0.743444	-0.59398	0.552525	NA
Os11g0156800	24.6565	1.77198	0.583081	3.039	0.00237365	0.0115206
Os01g0171100	0.705473	2.79566	3.59324	0.778031	0.436551	NA
Os01g0171200	0	NA	NA	NA	NA	NA
Os01g0247600	107.772	1.77126	0.306002	5.7884	7.10616e-09	2.39267e-07
Os01g0172000	986.864	-0.136289	0.128009	-1.06468	0.287019	0.447028
Os01g0750500	79.9897	1.77	0.303383	5.83422	5.40425e-09	1.85543e-07
Os01g0172200	654.972	0.0739012	0.140957	0.524284	0.600081	0.734684
Os08g0421825	20.6173	1.76972	0.629093	2.81312	0.00490631	0.0205752
Os01g0172400	10810.9	0.00385834	0.138896	0.0277786	0.977839	0.986886
Os01g0172600	35.6253	0.195485	0.407331	0.479917	0.631287	0.758435
Os01g0172701	21.2094	0.668362	0.502105	1.33112	0.183149	0.325473
Os01g0172800	151.511	-0.162799	0.223592	-0.728106	0.466549	0.621639
Os01g0172900	8.93017	0.352091	0.829801	0.424307	0.671342	NA
Os01g0173000	832.745	0.183069	0.145375	1.25929	0.207927	0.356369
Os01g0173100	1496.48	-0.239601	0.136335	-1.75743	0.0788438	0.175662
Os01g0173600	0	NA	NA	NA	NA	NA
Os01g0173900	2879.34	-0.12945	0.116886	-1.10749	0.268082	0.426306
Os01g0173950	2.80624	-0.0159453	1.37782	-0.0115729	0.990766	NA
Os01g0174000	624.206	-0.388206	0.176107	-2.20438	0.0274979	0.0786733
Os01g0174100	285.873	0.426997	0.176882	2.41402	0.0157775	0.0516293
Os01g0174200	68.9891	-0.659981	0.333441	-1.9793	0.047782	0.120017
Os01g0174300	273.506	-0.386339	0.171378	-2.25431	0.0241766	0.071546
Os01g0174400	74.7977	-0.504244	0.321364	-1.56907	0.116631	0.233742
Os01g0174500	4.80246	-0.00154606	1.35536	-0.00114071	0.99909	NA
Os01g0174600	0	NA	NA	NA	NA	NA
Os01g0174700	69.7696	0.0696454	0.33188	0.209852	0.833783	0.900459
Os01g0174900	661.515	0.0111727	0.130064	0.0859018	0.931544	0.960625
Os03g0133800	20.89	1.76835	0.677581	2.6098	0.00905953	0.0334628
Os01g0175100	3923.14	0.218239	0.18464	1.18197	0.237218	0.391308
Os01g0175400	11.3171	-0.360593	0.761104	-0.473776	0.63566	NA
Os01g0175500	96.8224	0.549144	0.304646	1.80256	0.0714566	0.163275
Os01g0175600	6.02621	-0.352269	0.977867	-0.360242	0.718666	NA
Os01g0175633	0	NA	NA	NA	NA	NA
Os01g0175700	91.7246	-0.18433	0.2909	-0.633654	0.526306	0.672141
Os06g0612900	87.565	1.75475	0.340395	5.15504	2.5358e-07	5.50906e-06
Os01g0175850	0.922762	-1.30416	2.63458	-0.495015	0.620589	NA
Os01g0176000	74.2316	-0.3368	0.318084	-1.05884	0.289673	0.449749
Os01g0176050	3.96537	-0.0615121	1.13487	-0.0542021	0.956774	NA
Os01g0176100	93.2237	0.151499	0.254193	0.595998	0.551177	0.692916
Os01g0176150	0	NA	NA	NA	NA	NA
Os01g0176200	109.571	-0.483584	0.25111	-1.92578	0.0541315	0.132733
Os01g0176300	75.2695	-0.615443	0.30167	-2.04012	0.0413384	0.107121
Os01g0176400	2.13077	0.978935	1.79778	0.544524	0.586081	NA
Os01g0176500	0.691443	-0.0177576	2.95063	-0.00601823	0.995198	NA
Os05g0390300	99.038	1.75242	0.305211	5.74165	9.37593e-09	3.08258e-07
Os01g0176751	0.352736	1.78614	4.02165	0.444132	0.656947	NA
Os01g0176800	2.28654	1.21348	1.54261	0.786642	0.431491	NA
Os01g0176900	0	NA	NA	NA	NA	NA
Os01g0177100	24.1075	0.0846337	0.57603	0.146926	0.883191	0.931165
Os01g0177150	3.25365	-0.717785	1.20678	-0.594792	0.551982	NA
Os10g0516900	22.2114	1.75135	0.562507	3.11347	0.00184898	0.0094309
Os01g0177400	0	NA	NA	NA	NA	NA
Os01g0177500	0	NA	NA	NA	NA	NA
Os01g0177900	120.004	-0.610241	0.333028	-1.8324	0.0668915	0.155639
Os01g0178000	7919.83	0.0617994	0.120654	0.512204	0.608508	0.741276
Os01g0178100	1878.5	0.0644519	0.145474	0.443047	0.657732	0.778726
Os01g0178200	433.1	-0.0460799	0.167128	-0.275715	0.782767	0.867334
Os01g0178300	174.139	0.138997	0.2074	0.670189	0.502737	0.65291
Os01g0231600	15.2136	1.75116	0.629744	2.78075	0.00542342	0.0223077
Os02g0628900	29.4451	1.75089	0.498066	3.51538	0.000439129	0.00295108
Os01g0178600	0	NA	NA	NA	NA	NA
Os01g0178700	173.034	-0.300056	0.192123	-1.56179	0.118336	0.23621
Os01g0178775	0.130551	0.689633	4.08047	0.169008	0.86579	NA
Os01g0178850	0	NA	NA	NA	NA	NA
Os01g0178900	483.515	-0.0725052	0.192081	-0.377471	0.705823	0.81306
Os01g0179000	1.0488	-1.28262	2.34554	-0.546837	0.584491	NA
Os01g0179200	744.478	0.280788	0.147752	1.9004	0.0573809	0.138864
Os01g0179300	1111.7	0.244253	0.118309	2.06453	0.038967	0.102498
Os07g0603500	20.3656	1.74837	0.579946	3.01472	0.0025722	0.0123031
Os01g0179500	2426.98	-0.2544	0.106946	-2.37876	0.0173709	0.0555334
Os01g0179600	399.316	-0.222835	0.181911	-1.22496	0.220589	0.371652
Os01g0179700	164.214	-0.30921	0.247098	-1.25137	0.2108	0.359755
Os01g0179750	0	NA	NA	NA	NA	NA
Os01g0179800	4340.99	-0.191131	0.127039	-1.5045	0.132452	0.256229
Os01g0179901	8.08699	-1.70462	0.834589	-2.04247	0.0411054	NA
Os01g0180000	2.38589	0.503196	1.56163	0.322225	0.747282	NA
Os01g0180050	0	NA	NA	NA	NA	NA
Os01g0909400	192.192	1.74824	0.253212	6.90425	5.04697e-12	3.82966e-10
Os01g0180400	51.1917	-0.0913942	0.351042	-0.260351	0.794593	0.875209
Os01g0180500	0	NA	NA	NA	NA	NA
Os04g0462500	1353.45	1.7481	0.113383	15.4176	1.24586e-53	4.34868e-50
Os01g0180700	182.938	-0.122054	0.21166	-0.576648	0.564177	0.703743
Os02g0637200	74.1191	1.74259	0.350279	4.97487	6.52915e-07	1.24991e-05
Os01g0180850	0.677414	-3.03942	3.17286	-0.957944	0.338091	NA
Os01g0180900	0	NA	NA	NA	NA	NA
Os01g0181000	541.34	-0.260169	0.158731	-1.63905	0.101203	0.210895
Os01g0181033	3.38933	1.59562	1.37324	1.16194	0.24526	NA
Os01g0181166	3.99164	-0.180708	1.16549	-0.155049	0.876783	NA
Os01g0181300	39.3174	0.103429	0.400402	0.258314	0.796165	0.8762
Os01g0182100	185.341	0.0516513	0.191278	0.270032	0.787135	0.870379
Os01g0814800	50.5156	1.7393	0.380826	4.56717	4.94357e-06	7.04124e-05
Os01g0182300	3.17545	1.33846	1.49831	0.893314	0.371689	NA
Os03g0120400	392.908	1.7345	0.164139	10.5673	4.22624e-26	2.85516e-23
Os01g0182500	149.808	0.370338	0.211467	1.75128	0.0798981	0.177257
Os01g0182600	41561.7	-0.038753	0.0976977	-0.396662	0.691617	0.803223
Os01g0182700	23.4034	-0.239869	0.535907	-0.447594	0.654446	0.77657
Os08g0476100	56.8109	1.73338	0.349473	4.95997	7.05036e-07	1.33746e-05
Os05g0594200	346.705	1.73238	0.187819	9.22368	2.87076e-20	9.3941e-18
Os01g0183000	239.637	0.220937	0.199502	1.10744	0.268103	0.426306
Os01g0748500	17.8273	1.72996	0.649869	2.66201	0.00776759	0.0296422
Os01g0183300	33.5716	-0.542322	0.449977	-1.20522	0.228118	0.380705
Os01g0183400	0.296713	1.56777	4.04008	0.388056	0.697975	NA
Os01g0183500	2.36921	-0.418407	1.57419	-0.265791	0.7904	NA
Os01g0183600	31.3617	-0.273335	0.410941	-0.665144	0.505959	0.655468
Os04g0685500	45.0554	1.72704	0.437659	3.94608	7.94398e-05	0.000721524
Os10g0502000	1100.87	1.72642	0.212784	8.1135	4.9182e-16	7.80317e-14
Os01g0183850	1.77832	-0.450002	1.70221	-0.264364	0.7915	NA
Os03g0839200	62.7509	1.7259	0.318159	5.42466	5.80663e-08	1.55311e-06
Os01g0184000	316.029	-0.0606662	0.165907	-0.365665	0.714615	0.819391
Os01g0184050	0	NA	NA	NA	NA	NA
Os01g0184100	5.58646	-0.146575	0.955849	-0.153345	0.878126	NA
Os02g0523800	104.317	1.72017	0.262674	6.54867	5.80501e-11	3.33995e-09
Os01g0184500	774.705	-0.13814	0.127979	-1.0794	0.280408	0.440257
Os01g0184700	28.9934	0.419614	0.44616	0.940502	0.34696	0.508993
Os01g0184800	185.285	-0.440571	0.200148	-2.20122	0.0277202	0.0791794
Os01g0184900	6028.77	-0.0975426	0.110659	-0.881468	0.378065	0.540062
Os01g0185000	0	NA	NA	NA	NA	NA
Os01g0185100	3.56814	0.313807	1.3054	0.240392	0.810027	NA
Os01g0185200	6093.19	-0.10805	0.122688	-0.880682	0.37849	0.540251
Os01g0185250	29.0562	-0.183599	0.433219	-0.4238	0.671711	0.788253
Os04g0604200	55.1624	1.71633	0.407449	4.21238	2.52698e-05	0.000278266
Os01g0185350	51.1434	-0.28927	0.338767	-0.853892	0.393165	0.554556
Os06g0564400	25.745	1.7162	0.55217	3.1081	0.00188294	0.00956683
Os01g0848700	38.2955	1.71535	0.469849	3.65085	0.000261371	0.00192879
Os01g0185900	6.04073	-2.22896	1.00413	-2.21979	0.0264328	NA
Os01g0186000	6.30458	-0.408134	0.966449	-0.422303	0.672804	NA
Os07g0496600	17.2521	1.71513	0.655373	2.61703	0.00886979	0.0329303
Os01g0186400	0.936326	-3.48657	2.55369	-1.36531	0.172157	NA
Os02g0777001	31.6789	1.71492	0.532495	3.22054	0.0012795	0.00703505
Os01g0186700	2634.37	-0.244896	0.126612	-1.93423	0.0530853	0.130627
Os07g0277200	68.2881	1.71038	0.364135	4.69711	2.63873e-06	4.18658e-05
Os01g0186950	0	NA	NA	NA	NA	NA
Os01g0187000	12.9623	-0.738089	0.813402	-0.90741	0.36419	NA
Os01g0187200	116.851	0.664266	0.316219	2.10065	0.0356714	0.0955328
Os06g0215100	34.0797	1.70983	0.580936	2.94322	0.00324814	0.0148372
Os01g0187350	0.176368	0.689633	4.08047	0.169008	0.86579	NA
Os03g0210500	99.0584	1.70505	0.373246	4.56817	4.91998e-06	7.01942e-05
Os01g0187500	1087.08	0.199478	0.123651	1.61323	0.106695	0.219048
Os01g0187600	0	NA	NA	NA	NA	NA
Os01g0187900	634.659	-0.0906289	0.147967	-0.612492	0.540212	0.684184
Os03g0833600	32.2975	1.70367	0.462175	3.6862	0.000227625	0.00172974
Os01g0188200	398.74	-0.354476	0.164479	-2.15515	0.03115	0.0863386
Os09g0509700	136.162	1.69447	0.264163	6.41449	1.41294e-10	7.51809e-09
Os01g0188525	3.07598	0.387594	1.32388	0.29277	0.769698	NA
Os01g0188900	1588.82	0.000662383	0.130689	0.00506839	0.995956	0.997959
Os08g0523200	17.2761	1.68641	0.643073	2.62242	0.00873076	0.0325179
Os01g0189700	1050.36	-0.080041	0.123063	-0.650408	0.515429	0.663509
Os07g0573200	22.625	1.6761	0.556598	3.01133	0.0026011	0.0124089
Os06g0554200	71.4891	1.67203	0.32456	5.15169	2.58147e-07	5.60246e-06
Os09g0115900	523.555	1.66518	0.224111	7.43017	1.08461e-13	1.20186e-11
Os01g0190400	38.3398	-0.333448	0.496117	-0.672116	0.50151	0.651836
Os01g0190500	0	NA	NA	NA	NA	NA
Os01g0191000	26.1459	-0.66394	0.461149	-1.43975	0.149938	0.281527
Os08g0113000	28.9625	1.66444	0.550085	3.02579	0.00247987	0.0119283
Os01g0191150	0	NA	NA	NA	NA	NA
Os01g0191200	3538.92	0.908924	0.380163	2.39088	0.016808	0.0542055
Os01g0191300	452.998	-0.278759	0.174627	-1.59631	0.110419	0.224689
Os01g0191400	7.39275	-0.889647	0.953643	-0.932893	0.350875	NA
Os01g0191500	2316.61	0.0122949	0.11599	0.106	0.915582	0.950737
Os01g0191700	3439.89	-0.222341	0.118929	-1.86952	0.0615508	0.146201
Os01g0191800	7.00546	-0.0875256	0.879875	-0.0994751	0.920761	NA
Os01g0191900	165.207	0.0908517	0.254572	0.35688	0.721182	0.823494
Os01g0797600	841.803	1.66371	0.196833	8.45236	2.85463e-17	5.80432e-15
Os01g0192101	0	NA	NA	NA	NA	NA
Os01g0192300	1673.27	-0.290008	0.147299	-1.96884	0.0489719	0.122301
Os01g0192401	0	NA	NA	NA	NA	NA
Os01g0192500	0.601848	1.03131	3.41158	0.302295	0.762427	NA
Os01g0192550	17.8624	-1.01977	0.550073	-1.85388	0.0637558	0.150124
Os01g0192600	11.1743	-0.121131	0.690406	-0.175449	0.860727	NA
Os01g0192700	0.352736	1.78614	4.02165	0.444132	0.656947	NA
Os01g0192900	1.25243	0.267116	2.16215	0.123542	0.901678	NA
Os01g0193250	0	NA	NA	NA	NA	NA
Os01g0193400	36.2763	0.176224	0.409494	0.430345	0.666945	0.784665
Os01g0193500	0	NA	NA	NA	NA	NA
Os01g0906000	81.2787	1.66267	0.325449	5.10886	3.24111e-07	6.82327e-06
Os01g0193700	0	NA	NA	NA	NA	NA
Os01g0303800	92.7588	1.65822	0.305417	5.42935	5.65586e-08	1.51665e-06
Os01g0194000	242.936	-0.517833	0.226977	-2.28143	0.0225228	0.0678404
Os01g0194200	63.8044	-0.338096	0.338614	-0.99847	0.318052	0.479965
Os01g0194300	871.398	0.354611	0.209047	1.69632	0.0898252	0.192885
Os01g0194600	48.0502	-0.138542	0.370968	-0.373461	0.708805	0.815433
Os01g0195000	269.104	-0.392579	0.214901	-1.82679	0.0677314	0.157
Os01g0195066	0.880755	1.80222	2.69316	0.669184	0.503378	NA
Os01g0195100	0.916379	0.840344	2.94788	0.285067	0.775593	NA
Os01g0195200	45.3424	-0.232077	0.367775	-0.631028	0.528022	0.673551
Os01g0195300	12.9361	-1.31893	0.763531	-1.72741	0.0840948	NA
Os01g0195400	24.2138	-0.581853	0.535471	-1.08662	0.277205	0.436505
Os01g0195500	992.903	0.181296	0.119257	1.52021	0.128459	0.250706
Os01g0195700	0	NA	NA	NA	NA	NA
Os01g0195801	0	NA	NA	NA	NA	NA
Os01g0196133	0	NA	NA	NA	NA	NA
Os03g0333400	176.582	1.64656	0.334101	4.92832	8.29391e-07	1.54674e-05
Os01g0196500	70.6623	0.498428	0.356458	1.39828	0.162029	0.298187
Os01g0196600	220.037	-0.134177	0.193292	-0.694166	0.487578	0.639809
Os01g0196800	16.0558	-0.564947	0.562783	-1.00385	0.315453	0.477419
Os01g0197100	35.9064	1.11959	0.476574	2.34924	0.0188116	0.0590661
Os01g0197150	0	NA	NA	NA	NA	NA
Os01g0197200	1007	-0.00703007	0.136311	-0.0515739	0.958868	0.976272
Os04g0680800	186.795	1.64073	0.220938	7.42617	1.11787e-13	1.23219e-11
Os06g0625700	29.1209	1.64034	0.478711	3.42657	0.000611258	0.00387809
Os01g0197450	6.83477	0.169183	0.861746	0.196326	0.844355	NA
Os01g0197500	50.6301	-0.156082	0.347088	-0.449691	0.652933	0.775368
Os09g0451000	40.9588	1.6401	0.443745	3.69605	0.000218976	0.00167495
Os01g0197900	66.3445	-0.100388	0.308969	-0.324912	0.745248	0.841659
Os01g0198000	180.684	0.461436	0.19854	2.32415	0.0201175	0.0623256
Os01g0198100	50.6174	-0.266603	0.334579	-0.796829	0.42555	0.583784
Os11g0505300	31.4003	1.63419	0.483951	3.37677	0.000733436	0.00449527
Os01g0198250	1.82393	-4.45422	2.0108	-2.21515	0.0267498	NA
Os01g0198500	0	NA	NA	NA	NA	NA
Os01g0198702	1.56839	-0.822979	1.96266	-0.419319	0.674983	NA
Os01g0198900	1251.95	-0.00354359	0.183023	-0.0193614	0.984553	0.990729
Os01g0199300	0	NA	NA	NA	NA	NA
Os01g0199400	1253.66	-0.136327	0.112028	-1.2169	0.223644	0.375019
Os01g0199550	69.153	-0.805877	0.355128	-2.26926	0.0232525	0.0693698
Os01g0199700	57.1806	0.0991416	0.388218	0.255376	0.798433	0.877524
Os01g0199900	947.247	-0.313406	0.136678	-2.29302	0.0218467	0.0663767
Os01g0199950	0.176368	0.689633	4.08047	0.169008	0.86579	NA
Os01g0200000	675.715	0.0331117	0.132061	0.250729	0.802023	0.879228
Os01g0200150	0	NA	NA	NA	NA	NA
Os01g0200200	0.86295	1.76289	3.01756	0.584209	0.55908	NA
Os01g0200300	13.2794	0.313946	0.621413	0.505214	0.613409	NA
Os01g0200350	22.1432	-0.166045	0.600782	-0.276382	0.782255	0.867082
Os01g0200400	213.897	-0.183717	0.193237	-0.950734	0.34174	0.503698
Os01g0200500	251.979	0.238629	0.172042	1.38704	0.16543	0.302031
Os01g0200600	0.17723	-1.23392	4.08047	-0.302396	0.76235	NA
Os12g0468300	292.04	1.63361	0.208172	7.84742	4.24699e-15	6.09211e-13
Os01g0200950	227.414	-0.239338	0.195449	-1.22455	0.220743	0.371865
Os01g0201000	144.417	0.497837	0.227037	2.19276	0.0283248	0.0803802
Os01g0201100	114.724	0.114089	0.284066	0.401627	0.687958	0.800739
Os05g0412400	18.1154	1.62916	0.587905	2.77112	0.00558634	0.0228327
Os01g0201250	5.44737	1.21159	1.04443	1.16005	0.246029	NA
Os01g0201275	0	NA	NA	NA	NA	NA
Os01g0201300	0	NA	NA	NA	NA	NA
Os01g0201400	0	NA	NA	NA	NA	NA
Os01g0201500	0	NA	NA	NA	NA	NA
Os01g0201600	0	NA	NA	NA	NA	NA
Os01g0201700	10.9012	-1.49576	0.810765	-1.84488	0.0650551	NA
Os01g0201750	0.210194	-1.23392	4.08047	-0.302396	0.76235	NA
Os01g0201800	0.292027	-0.27214	4.08047	-0.0666932	0.946826	NA
Os01g0201850	0.501093	2.30358	3.59356	0.64103	0.521503	NA
Os01g0201900	625.315	-0.0365962	0.151942	-0.240856	0.809667	0.884644
Os02g0257400	192.681	1.62898	0.618579	2.63343	0.00845279	0.0316741
Os01g0202601	1.13777	1.15649	2.7464	0.421092	0.673688	NA
Os01g0202700	1.69951	-3.24345	2.0471	-1.58441	0.1131	NA
Os01g0202800	0.697258	-1.75792	2.67402	-0.657407	0.510919	NA
Os12g0256000	349.02	1.62473	0.177175	9.17018	4.72247e-20	1.49852e-17
Os01g0203300	88.7911	-0.341384	0.29338	-1.16362	0.244576	0.400544
Os01g0310550	232.269	1.62302	0.236188	6.87173	6.34262e-12	4.69376e-10
Os03g0767000	23.7217	1.62294	0.596821	2.71931	0.0065418	0.0259136
Os01g0203900	10.1053	-0.389152	0.710581	-0.547653	0.58393	NA
Os05g0390550	27.6862	1.62174	0.474571	3.41726	0.000632542	0.00399738
Os01g0205100	655.426	0.0232296	0.141787	0.163834	0.869862	0.923327
Os03g0597400	18.9401	1.61606	0.606112	2.66627	0.00766977	0.0293599
Os01g0205300	1151.18	0.32704	0.185842	1.75977	0.0784467	0.175001
Os01g0205401	0	NA	NA	NA	NA	NA
Os01g0205500	160.142	0.39125	0.211576	1.84922	0.0644266	0.151265
Os01g0205550	0.919116	-3.46547	2.88777	-1.20005	0.23012	NA
Os01g0205600	16.3191	-0.410808	0.607752	-0.675948	0.499074	0.649522
Os01g0205700	381.763	0.4053	0.170028	2.38372	0.0171387	0.0549924
Os01g0205800	168.04	-0.262762	0.2315	-1.13504	0.256359	0.413599
Os01g0205900	0	NA	NA	NA	NA	NA
Os01g0206200	64.9422	0.135976	0.317031	0.428903	0.667994	0.785326
Os01g0206300	0	NA	NA	NA	NA	NA
Os01g0206600	66.0372	-0.126977	0.310934	-0.408372	0.683	0.797062
Os02g0251900	66.5207	1.61408	0.3918	4.11965	3.79456e-05	0.000390705
Os01g0206700	158.392	-0.559591	0.319647	-1.75065	0.0800059	0.17744
Os01g0206800	3.72948	-0.196703	1.31312	-0.149798	0.880924	NA
Os01g0207001	0	NA	NA	NA	NA	NA
Os01g0207200	36.29	-0.25074	0.398002	-0.629998	0.528696	0.674082
Os01g0207300	0	NA	NA	NA	NA	NA
Os01g0872600	15.2734	1.61267	0.633576	2.54534	0.010917	0.038673
Os01g0207500	0.598947	1.16678	3.06055	0.381231	0.703032	NA
Os01g0207600	0	NA	NA	NA	NA	NA
Os01g0207700	0	NA	NA	NA	NA	NA
Os01g0207900	18.9953	-0.416817	0.516542	-0.806938	0.419702	0.578849
Os01g0208000	5.81843	1.05182	1.03127	1.01993	0.307761	NA
Os01g0208400	3.11315	-1.01512	1.28857	-0.787788	0.430821	NA
Os09g0488600	55.407	1.61238	0.404798	3.98318	6.79985e-05	0.00063528
Os12g0428000	553.332	1.61108	0.451271	3.57009	0.00035686	0.00249175
Os01g0208800	3.67522	-1.79201	1.45955	-1.22779	0.219527	NA
Os01g0209000	1146.76	-0.0395434	0.129256	-0.305931	0.759657	0.85155
Os01g0209150	0.17723	-1.23392	4.08047	-0.302396	0.76235	NA
Os01g0209200	173.359	-0.0430436	0.215326	-0.199899	0.841559	0.905134
Os01g0209300	1.13718	0.423512	2.71475	0.156004	0.87603	NA
Os01g0209400	630.701	-0.0179665	0.132651	-0.135442	0.892262	0.937238
Os01g0209500	2.443	-2.89469	1.66734	-1.73611	0.0825448	NA
Os01g0209566	0	NA	NA	NA	NA	NA
Os01g0209700	8.23202	0.522717	0.845496	0.618237	0.536419	NA
Os01g0209750	0.391653	1.98501	4.00706	0.495379	0.620333	NA
Os01g0209800	113.618	0.650518	0.308529	2.10845	0.034992	0.0942313
Os01g0209901	0.531691	-2.68163	3.97796	-0.674123	0.500233	NA
Os01g0210200	0	NA	NA	NA	NA	NA
Os01g0210300	0	NA	NA	NA	NA	NA
Os01g0210400	0.632786	-1.606	3.34839	-0.479633	0.631488	NA
Os01g0210500	340.544	0.431886	0.187775	2.30002	0.0214471	0.0654952
Os01g0210550	2.38343	0.778987	1.68032	0.463595	0.642938	NA
Os01g0210600	1335.62	0.238084	0.145416	1.63726	0.101577	0.211246
Os01g0210700	63.1104	0.726072	0.323001	2.24789	0.0245831	0.0723793
Os01g0210750	93.043	0.502148	0.324961	1.54526	0.122284	0.241854
Os01g0210800	257.015	-0.32887	0.195048	-1.68609	0.0917782	0.196177
Os01g0210900	1.47522	0.190465	1.98999	0.0957115	0.92375	NA
Os01g0211000	0.176368	0.689633	4.08047	0.169008	0.86579	NA
Os01g0211200	0	NA	NA	NA	NA	NA
Os01g0211400	0	NA	NA	NA	NA	NA
Os01g0211600	23.3054	-0.426796	0.502198	-0.849857	0.395405	0.556553
Os01g0211800	5.16162	-1.28837	1.01137	-1.27388	0.202706	NA
Os01g0212000	0.176368	0.689633	4.08047	0.169008	0.86579	NA
Os01g0212100	2101.33	0.0271101	0.130236	0.208162	0.835103	0.901097
Os03g0164300	94.5026	1.6104	0.283713	5.67615	1.3776e-08	4.32551e-07
Os01g0212500	2.22354	0.0498525	1.64975	0.0302183	0.975893	NA
Os01g0212700	3.22035	-1.15802	1.35153	-0.856818	0.391546	NA
Os01g0212900	0	NA	NA	NA	NA	NA
Os01g0213100	0	NA	NA	NA	NA	NA
Os01g0213300	0	NA	NA	NA	NA	NA
Os01g0213350	1.12584	3.49841	2.39287	1.46202	0.143736	NA
Os01g0213400	99.8502	0.36776	0.322125	1.14167	0.253592	0.410654
Os01g0213800	0.161476	-1.23392	4.08047	-0.302396	0.76235	NA
Os01g0214001	0	NA	NA	NA	NA	NA
Os01g0214200	360.88	-0.226706	0.193622	-1.17087	0.241652	0.397028
Os01g0614400	25.7913	1.59466	0.554307	2.87685	0.00401668	0.017617
Os06g0110000	164.349	1.59429	0.241439	6.60328	4.02151e-11	2.46265e-09
Os01g0214500	186.425	0.339388	0.261552	1.29759	0.194427	0.339409
Os01g0214600	30.7892	-0.0154721	0.469896	-0.0329267	0.973733	0.984445
Os10g0377300	16.7646	1.58448	0.599679	2.64222	0.00823656	0.0310752
Os01g0214901	1.10645	1.07037	2.27372	0.470757	0.637814	NA
Os01g0215000	32.4447	-0.154251	0.416406	-0.370434	0.711059	0.817059
Os01g0215100	9.38709	-0.279983	0.739838	-0.378438	0.705105	NA
Os01g0215500	0.130551	0.689633	4.08047	0.169008	0.86579	NA
Os01g0215700	0	NA	NA	NA	NA	NA
Os01g0215725	0	NA	NA	NA	NA	NA
Os01g0215750	1.73397	-0.937371	1.97871	-0.473728	0.635694	NA
Os01g0216000	0.130551	0.689633	4.08047	0.169008	0.86579	NA
Os01g0216150	0	NA	NA	NA	NA	NA
Os01g0216300	0	NA	NA	NA	NA	NA
Os01g0216350	0	NA	NA	NA	NA	NA
Os01g0216400	0.17723	-1.23392	4.08047	-0.302396	0.76235	NA
Os01g0216500	0	NA	NA	NA	NA	NA
Os01g0216600	0	NA	NA	NA	NA	NA
Os01g0216900	0	NA	NA	NA	NA	NA
Os01g0216951	0	NA	NA	NA	NA	NA
Os01g0217000	16.6491	1.01434	0.698537	1.4521	0.146474	0.276585
Os01g0217050	0	NA	NA	NA	NA	NA
Os01g0217100	0.816741	0.277096	2.7801	0.0996713	0.920605	NA
Os01g0217400	0.210194	-1.23392	4.08047	-0.302396	0.76235	NA
Os01g0217500	16.4376	-0.253108	0.706329	-0.358343	0.720086	0.822488
Os01g0217800	479.111	-0.111787	0.1462	-0.764616	0.4445	0.60129
Os03g0828100	733.687	1.58025	0.18702	8.44965	2.9217e-17	5.88357e-15
Os08g0327100	852.897	1.57953	0.209325	7.54584	4.49391e-14	5.31729e-12
Os01g0218200	0.484429	-2.56021	4.00484	-0.639279	0.522642	NA
Os01g0218350	0	NA	NA	NA	NA	NA
Os01g0218500	0.515075	-1.08714	3.25358	-0.334136	0.738277	NA
Os01g0218700	4862.12	0.116981	0.113429	1.03132	0.302391	0.46363
Os01g0218800	1724.36	0.195414	0.12259	1.59405	0.110924	0.225432
Os01g0218900	1206.56	-0.14901	0.125385	-1.18842	0.234668	0.388173
Os01g0219000	8.29802	0.395703	0.781308	0.506462	0.612532	NA
Os01g0219100	51.7834	-0.195586	0.32701	-0.598105	0.54977	0.69177
Os01g0219200	9.86537	-0.584095	0.769761	-0.758801	0.447971	NA
Os01g0219300	4.77401	-0.793712	1.11017	-0.714946	0.474642	NA
Os01g0219500	0	NA	NA	NA	NA	NA
Os01g0219600	0	NA	NA	NA	NA	NA
Os01g0220100	0	NA	NA	NA	NA	NA
Os01g0220150	0	NA	NA	NA	NA	NA
Os05g0579500	65.8365	1.57804	0.429264	3.67616	0.000236773	0.00178299
Os01g0220300	560.347	-0.254021	0.150106	-1.69227	0.0905944	0.194238
Os01g0220400	590.273	0.272443	0.179816	1.51512	0.129741	0.252339
Os01g0220500	0	NA	NA	NA	NA	NA
Os05g0541100	64.5392	1.57616	0.427413	3.68767	0.000226314	0.0017204
Os01g0220801	0	NA	NA	NA	NA	NA
Os01g0220900	0.176368	0.689633	4.08047	0.169008	0.86579	NA
Os06g0641800	44.5534	1.57526	0.439639	3.58308	0.000339561	0.00238959
Os03g0221600	19.9098	1.57374	0.646786	2.43318	0.014967	0.0495266
Os02g0184200	521.759	1.57326	0.218957	7.18525	6.70831e-13	6.16193e-11
Os01g0221400	138.829	0.530425	0.235703	2.2504	0.0244238	0.0720623
Os01g0221500	6368.22	-0.236563	0.108011	-2.19019	0.0285108	0.080733
Os02g0178800	41.1517	1.57134	0.421397	3.72887	0.00019234	0.00150361
Os01g0221700	618.241	0.10601	0.176052	0.602154	0.547072	0.689701
Os08g0394000	190.433	1.56993	0.256195	6.12785	8.90731e-10	3.80706e-08
Os08g0504500	151.386	1.56939	0.246557	6.36524	1.94987e-10	9.87213e-09
Os01g0222001	10.2451	0.241692	0.702017	0.344282	0.730634	NA
Os01g0222300	1.28191	-0.99476	2.1095	-0.471562	0.63724	NA
Os04g0638300	192.255	1.56707	0.207542	7.55062	4.33183e-14	5.18409e-12
Os03g0400700	99.4541	1.56615	0.331763	4.72069	2.35046e-06	3.7895e-05
Os06g0295900	633.997	1.56288	0.229056	6.82311	8.90887e-12	6.38967e-10
Os01g0222800	11.6993	-0.223096	0.687082	-0.324701	0.745408	NA
Os01g0862600	18.4891	1.5609	0.557337	2.80063	0.00510024	0.0212313
Os01g0223000	179.63	-0.165559	0.216684	-0.764059	0.444832	0.601623
Os03g0389400	31.3485	1.5585	0.462932	3.36659	0.000761042	0.00462611
Os01g0223300	0.598947	1.16678	3.06055	0.381231	0.703032	NA
Os01g0223500	3.01595	-0.857151	1.66745	-0.514049	0.607218	NA
Os01g0223600	169.545	0.491324	0.21511	2.28406	0.0223679	0.0675195
Os01g0223700	1462.96	0.0896545	0.114566	0.782557	0.433887	0.59148
Os01g0223800	21.4633	0.027267	0.495	0.0550848	0.956071	0.974715
Os01g0223900	9.03088	0.0748453	0.823436	0.0908939	0.927577	NA
Os01g0224000	18.7246	0.424159	0.584993	0.725067	0.468411	0.623367
Os01g0224100	7.42532	-1.5721	0.886678	-1.77302	0.0762252	NA
Os01g0224166	35.3265	0.703816	0.417438	1.68604	0.091789	0.196177
Os01g0224200	1.53136	-0.177979	2.22298	-0.0800632	0.936187	NA
Os01g0224300	13.7601	-0.720123	0.60667	-1.18701	0.235223	NA
Os01g0224400	309.165	0.114963	0.172761	0.665443	0.505767	0.65526
Os02g0690000	39.593	1.5556	0.424353	3.6658	0.000246562	0.00184157
Os01g0224700	45.5584	0.260252	0.353035	0.737183	0.461011	0.616614
Os01g0225000	102.99	-0.660322	0.326198	-2.0243	0.0429398	0.110253
Os01g0225100	3845.9	0.275439	0.122825	2.24253	0.024927	0.0731156
Os01g0225200	666.453	0.0417328	0.139043	0.300142	0.764069	0.854665
Os01g0225300	1084.14	0.149889	0.130441	1.1491	0.250516	0.407056
Os01g0225400	94.551	0.353756	0.308285	1.14749	0.251177	0.40772
Os01g0225500	0	NA	NA	NA	NA	NA
Os01g0225550	2.87707	1.0479	1.37059	0.764566	0.44453	NA
Os01g0225600	0	NA	NA	NA	NA	NA
Os01g0225700	8.60115	0.475208	0.88763	0.535368	0.592396	NA
Os01g0226200	1.21233	-1.50574	2.04727	-0.735489	0.462042	NA
Os01g0226250	1.00927	0.980109	2.36045	0.415221	0.67798	NA
Os01g0226300	171.225	0.0644364	0.203086	0.317286	0.751026	0.845449
Os01g0226400	0	NA	NA	NA	NA	NA
Os01g0226450	0.484429	-2.56021	4.00484	-0.639279	0.522642	NA
Os01g0226500	437.383	0.187194	0.149384	1.2531	0.210169	0.359054
Os01g0226600	36.536	-0.478284	0.395128	-1.21045	0.226106	0.378251
Os01g0226666	0	NA	NA	NA	NA	NA
Os01g0226700	0	NA	NA	NA	NA	NA
Os01g0227100	11472.6	0.0729091	0.109821	0.663889	0.506761	0.656244
Os06g0699800	43.6868	1.55532	0.407981	3.81224	0.000137714	0.00113908
Os01g0227250	0	NA	NA	NA	NA	NA
Os01g0227300	2893.37	0.156311	0.103164	1.51516	0.129731	0.252339
Os01g0227350	28.5235	-0.498478	0.512574	-0.972499	0.330802	0.492384
Os05g0468900	59.1852	1.55444	0.476706	3.26079	0.00111103	0.00627858
Os01g0227500	232.155	-0.231982	0.221812	-1.04585	0.295629	0.456591
Os01g0227700	69.2486	0.661218	0.311982	2.11941	0.0340559	0.0923757
Os04g0608100	1313.93	1.55385	0.174693	8.89471	5.85718e-19	1.59308e-16
Os01g0228300	630.448	0.167937	0.141509	1.18676	0.235323	0.389072
Os12g0117600	426.122	1.5519	0.247442	6.27177	3.56961e-10	1.71072e-08
Os01g0228450	0.645905	-2.97365	3.68701	-0.80652	0.419943	NA
Os01g0228500	7.92016	1.40505	0.866392	1.62172	0.104863	NA
Os01g0228600	750.599	0.142926	0.159879	0.89396	0.371343	0.533515
Os10g0544600	186.619	1.54818	0.233606	6.62731	3.41868e-11	2.13088e-09
Os01g0228901	38.7753	0.168092	0.455425	0.369088	0.712062	0.817538
Os01g0229000	0	NA	NA	NA	NA	NA
Os01g0229100	565.923	-0.0771995	0.135454	-0.56993	0.568725	0.707612
Os04g0118800	70.162	1.54408	0.3533	4.37044	1.23999e-05	0.000151648
Os01g0229250	0	NA	NA	NA	NA	NA
Os01g0229300	222.38	-0.485146	0.202793	-2.39232	0.0167423	0.0540601
Os01g0229400	91.2038	0.0162479	0.332984	0.0487947	0.961083	0.977033
Os01g0229500	115.508	0.450496	0.262123	1.71864	0.0856793	0.186352
Os05g0506000	951.748	1.54205	0.222681	6.92494	4.36173e-12	3.34607e-10
Os01g0229700	14.8678	0.538494	0.628853	0.856311	0.391826	NA
Os01g0229800	0	NA	NA	NA	NA	NA
Os01g0229900	182.284	0.0328617	0.214134	0.153463	0.878033	0.928016
Os05g0202600	40.0186	1.54019	0.406294	3.79082	0.00015015	0.00122073
Os01g0230700	0.468396	0.642063	3.36111	0.191027	0.848504	NA
Os01g0230800	1.77233	1.27101	1.76841	0.718731	0.472307	NA
Os01g0231000	1555.62	0.290895	0.127297	2.28516	0.0223034	0.0673833
Os01g0231500	2599.31	-0.0914904	0.106445	-0.859506	0.390061	0.551588
Os10g0563550	40.6555	1.5393	0.446002	3.45134	0.000557803	0.00360113
Os01g0231700	205.174	0.149788	0.206724	0.724581	0.468709	0.623612
Os01g0231800	514.315	-0.169538	0.160211	-1.05822	0.289957	0.450053
Os01g0231900	1654.22	-0.029679	0.117908	-0.251714	0.801262	0.879064
Os01g0231950	0	NA	NA	NA	NA	NA
Os01g0232000	64.2791	0.791253	0.363335	2.17775	0.0294248	0.0825731
Os01g0232100	4.01654	-0.265185	1.28559	-0.206275	0.836576	NA
Os01g0232200	0	NA	NA	NA	NA	NA
Os01g0185300	247.758	1.53777	0.199848	7.69472	1.41807e-14	1.84463e-12
Os01g0837000	1837.93	1.53667	0.159583	9.62931	6.01329e-22	2.46934e-19
Os01g0232450	4.06236	-0.774989	1.24113	-0.624421	0.532351	NA
Os01g0232500	788.356	-0.103621	0.129141	-0.802388	0.422328	0.581055
Os01g0232550	18.2833	0.0630098	0.588238	0.107116	0.914697	0.950371
Os01g0232700	1364.21	0.206918	0.115617	1.7897	0.0735028	0.166743
Os01g0232800	1306.81	0.0678297	0.137753	0.4924	0.622437	0.75138
Os01g0233000	18835.3	0.0376965	0.137966	0.27323	0.784676	0.868881
Os01g0233100	0.292027	-0.27214	4.08047	-0.0666932	0.946826	NA
Os01g0233400	1.61174	-0.550396	1.97602	-0.278538	0.780599	NA
Os01g0233500	13.5024	-1.61754	0.676913	-2.38958	0.0168676	NA
Os01g0233800	2.86492	0.151643	1.46656	0.1034	0.917645	NA
Os01g0233850	0	NA	NA	NA	NA	NA
Os01g0233900	183.112	-0.460898	0.212117	-2.17285	0.029792	0.0833834
Os01g0234001	0.176368	0.689633	4.08047	0.169008	0.86579	NA
Os03g0769800	85.1184	1.53655	0.28638	5.36544	8.07524e-08	2.08276e-06
Os01g0234200	0.752852	1.56847	2.83464	0.553322	0.580043	NA
Os01g0234300	5.4734	-1.22019	1.24843	-0.977373	0.328385	NA
Os01g0234433	0	NA	NA	NA	NA	NA
Os01g0234499	0	NA	NA	NA	NA	NA
Os01g0234566	0.705473	2.79566	3.59324	0.778031	0.436551	NA
Os01g0234700	14.0023	-0.336989	0.64619	-0.521502	0.602017	NA
Os01g0234800	373.626	0.0375723	0.154895	0.242566	0.808341	0.883887
Os01g0234850	0	NA	NA	NA	NA	NA
Os03g0125600	1341.92	1.5346	0.161094	9.52611	1.63286e-21	6.21762e-19
Os01g0235100	3928.48	-0.253912	0.142707	-1.77925	0.0751981	0.169798
Os01g0235200	575.942	0.083118	0.134783	0.616681	0.537445	0.681834
Os01g0235300	424.933	0.238935	0.159367	1.49928	0.133802	0.258103
Os01g0235325	0	NA	NA	NA	NA	NA
Os01g0235350	683.886	-0.335605	0.142855	-2.34927	0.0188103	0.0590661
Os01g0235400	441.78	-0.236053	0.177991	-1.32621	0.18477	0.327682
Os01g0235500	0.352736	1.78614	4.02165	0.444132	0.656947	NA
Os01g0235632	5.39259	0.608162	0.956245	0.63599	0.524783	NA
Os01g0235700	0	NA	NA	NA	NA	NA
Os01g0235800	1205.57	-0.104473	0.120525	-0.866812	0.386045	0.547872
Os01g0235850	7.57245	-3.30907	1.20633	-2.74309	0.00608635	NA
Os01g0235900	145.502	-0.279858	0.318075	-0.879849	0.378941	0.540758
Os01g0236000	86.9482	0.057411	0.270215	0.212464	0.831745	0.899075
Os01g0236300	1636.18	0.057015	0.112294	0.507732	0.611642	0.743807
Os01g0236400	15.9336	-0.19391	0.58651	-0.330617	0.740934	0.838493
Os01g0236700	11606.9	-0.252058	0.160777	-1.56775	0.11694	0.234226
Os01g0236800	852.994	0.132505	0.144179	0.919029	0.35808	0.520205
Os01g0236900	1.03133	0.814491	2.36293	0.344696	0.730323	NA
Os01g0237000	9.96664	0.468684	0.857042	0.546862	0.584474	NA
Os12g0115950	109.009	1.53343	0.277907	5.51777	3.43325e-08	9.71656e-07
Os01g0237200	3.4777	-0.393081	1.36493	-0.287987	0.773357	NA
Os01g0237366	0	NA	NA	NA	NA	NA
Os01g0237400	0	NA	NA	NA	NA	NA
Os01g0237500	4.70794	-1.10633	1.06891	-1.03501	0.300666	NA
Os01g0237750	1.20824	-2.68483	2.41708	-1.11077	0.266666	NA
Os04g0388700	1186.16	1.53204	0.146432	10.4624	1.28515e-25	7.91613e-23
Os01g0238287	0	NA	NA	NA	NA	NA
Os01g0238375	0.455276	2.17856	3.32097	0.656001	0.511824	NA
Os01g0238500	1905.96	0.641232	0.53798	1.19193	0.23329	0.386688
Os04g0420033	38.8879	1.52844	0.396115	3.85858	0.000114049	0.000973319
Os01g0238700	1.59892	3.99908	2.0918	1.91179	0.0559029	NA
Os01g0238800	46.098	0.196027	0.339617	0.577201	0.563804	0.703565
Os01g0238850	8.81763	-0.353627	0.953395	-0.370913	0.710702	NA
Os01g0238900	1034.92	0.00574836	0.137097	0.041929	0.966555	0.98031
Os01g0239000	4112.73	0.0120079	0.149854	0.0801309	0.936133	0.963744
Os01g0239100	625.93	-0.172041	0.197734	-0.870061	0.384267	0.546385
Os01g0239150	0	NA	NA	NA	NA	NA
Os01g0239200	62.8457	-0.275584	0.390641	-0.705466	0.48052	0.633604
Os12g0242100	105.686	1.52621	0.344438	4.43102	9.37862e-06	0.000120872
Os01g0239700	2934.63	-0.0499692	0.119261	-0.418989	0.675224	0.790896
Os01g0240600	0	NA	NA	NA	NA	NA
Os01g0240700	0	NA	NA	NA	NA	NA
Os01g0240725	0	NA	NA	NA	NA	NA
Os01g0241000	24.6861	-0.454403	0.612345	-0.74207	0.458045	0.61402
Os01g0241100	322.63	-0.295304	0.202199	-1.46046	0.144163	0.273132
Os01g0241400	5.20565	-0.99361	1.01723	-0.97678	0.328678	NA
Os01g0242200	1.06629	-3.68361	2.7055	-1.36153	0.173347	NA
Os01g0242300	172.181	-0.375827	0.206554	-1.81951	0.0688331	0.158722
Os01g0242333	1.51819	-4.18096	2.16101	-1.93473	0.0530239	NA
Os01g0242400	2.55619	-2.95409	1.65092	-1.78936	0.0735566	NA
Os01g0242450	0	NA	NA	NA	NA	NA
Os01g0242500	313.263	0.0340706	0.173973	0.195838	0.844737	0.906922
Os01g0242600	2254.35	0.218273	0.118012	1.84958	0.0643736	0.151175
Os01g0242800	1.5624	1.07495	2.038	0.527456	0.597877	NA
Os01g0242900	426.497	0.249965	0.192857	1.29612	0.194934	0.339927
Os01g0243000	136.041	-0.170839	0.223376	-0.764805	0.444388	0.601216
Os01g0873000	95.6266	1.52377	0.333701	4.56627	4.9648e-06	7.05891e-05
Os01g0243200	666.369	0.0318676	0.129714	0.245675	0.805934	0.882173
Os01g0243300	4.72592	0.46201	1.02959	0.448732	0.653625	NA
Os01g0243400	38.9184	0.549593	0.421657	1.30341	0.192434	0.337082
Os01g0243450	71.9408	-0.359398	0.312967	-1.14836	0.25082	0.407314
Os01g0243600	1.46848	-0.509618	1.98589	-0.25662	0.797472	NA
Os01g0243700	7.18593	-0.921634	1.03674	-0.888976	0.374016	NA
Os01g0243800	26.0004	-0.100882	0.584009	-0.17274	0.862856	0.919072
Os01g0243901	0	NA	NA	NA	NA	NA
Os01g0244000	0	NA	NA	NA	NA	NA
Os01g0244150	0	NA	NA	NA	NA	NA
Os01g0244400	0	NA	NA	NA	NA	NA
Os01g0244966	0	NA	NA	NA	NA	NA
Os01g0245000	0	NA	NA	NA	NA	NA
Os01g0245532	0	NA	NA	NA	NA	NA
Os01g0245600	0	NA	NA	NA	NA	NA
Os01g0245700	0	NA	NA	NA	NA	NA
Os01g0245901	0	NA	NA	NA	NA	NA
Os12g0291400	10008.3	1.5224	0.207609	7.33303	2.25012e-13	2.29875e-11
Os01g0246200	0	NA	NA	NA	NA	NA
Os03g0347900	1590.06	1.52157	0.169175	8.99407	2.38249e-19	6.83512e-17
Os03g0229801	19.3597	1.51598	0.61345	2.47124	0.0134647	0.045637
Os01g0246601	0	NA	NA	NA	NA	NA
Os01g0246700	1090.21	-0.249501	0.183514	-1.35958	0.173964	0.31362
Os01g0247500	250.21	0.379849	0.178135	2.13237	0.0329763	0.0900422
Os01g0247550	0.130551	0.689633	4.08047	0.169008	0.86579	NA
Os08g0507701	74.5991	1.5156	0.373022	4.06301	4.84431e-05	0.000478785
Os01g0247700	7.60052	1.16799	1.15255	1.0134	0.310869	NA
Os01g0247900	0	NA	NA	NA	NA	NA
Os01g0248000	0	NA	NA	NA	NA	NA
Os01g0248300	0.322953	-1.98238	4.0522	-0.489212	0.624692	NA
Os01g0248350	0	NA	NA	NA	NA	NA
Os01g0248400	355.183	0.140833	0.160987	0.874812	0.381676	0.543402
Os01g0248450	11.1761	-0.544128	0.693235	-0.78491	0.432506	NA
Os07g0665100	15.8519	1.5139	0.613187	2.4689	0.0135529	0.0458652
Os01g0248600	507.208	0.175694	0.17813	0.986326	0.323973	0.486002
Os01g0248701	12.751	-0.65581	0.755803	-0.867699	0.385559	NA
Os01g0248800	12.0962	0.924154	0.767893	1.20349	0.228785	NA
Os01g0248850	0.130551	0.689633	4.08047	0.169008	0.86579	NA
Os01g0248900	0	NA	NA	NA	NA	NA
Os01g0249050	0	NA	NA	NA	NA	NA
Os01g0249100	0	NA	NA	NA	NA	NA
Os01g0249200	37.9558	-0.181757	0.40115	-0.453089	0.650484	0.772966
Os01g0249300	5872.98	-0.0199306	0.117059	-0.170261	0.864805	0.920422
Os01g0249700	0	NA	NA	NA	NA	NA
Os01g0249800	0	NA	NA	NA	NA	NA
Os01g0249900	2.29826	2.34854	1.96334	1.1962	0.231619	NA
Os01g0250200	0	NA	NA	NA	NA	NA
Os01g0250600	306.492	0.0109759	0.166756	0.06582	0.947521	0.969179
Os01g0250900	5050.86	0.176434	0.107171	1.64629	0.099705	0.208802
Os01g0251000	523.86	0.173847	0.151121	1.15038	0.249988	0.40664
Os01g0251100	243.335	-0.330232	0.17949	-1.83983	0.0657928	0.153611
Os01g0251200	686.938	-0.0360119	0.142351	-0.252981	0.800283	0.878516
Os01g0251400	0	NA	NA	NA	NA	NA
Os10g0160700	21.1347	1.51366	0.564776	2.68011	0.00735981	0.0284542
Os01g0252150	2.04859	1.4813	1.67374	0.885024	0.376144	NA
Os01g0252200	186.816	-0.0520634	0.207239	-0.251224	0.801641	0.879064
Os01g0252300	0.17723	-1.23392	4.08047	-0.302396	0.76235	NA
Os01g0252400	0.967274	3.28065	2.77956	1.18028	0.23789	NA
Os06g0607100	44.0321	1.51222	0.413847	3.65405	0.000258133	0.00191434
Os01g0252900	254.894	-0.18975	0.1917	-0.989825	0.32226	0.484396
Os01g0253000	0	NA	NA	NA	NA	NA
Os01g0253050	0	NA	NA	NA	NA	NA
Os01g0253100	1875.93	-0.0548974	0.112817	-0.486607	0.626537	0.754847
Os01g0253200	0	NA	NA	NA	NA	NA
Os01g0253300	4012.71	0.178598	0.105194	1.6978	0.0895451	0.192512
Os01g0253400	3.03703	0.373707	1.42563	0.262134	0.793218	NA
Os01g0253500	0.485012	-1.1376	3.69688	-0.30772	0.758296	NA
Os01g0253600	585.776	-0.337653	0.165423	-2.04115	0.0412358	0.106948
Os01g0253800	6.52169	0.261124	0.945965	0.27604	0.782518	NA
Os01g0253900	735.407	0.252684	0.129739	1.94762	0.05146	0.127316
Os01g0254000	2220.62	-0.210348	0.104983	-2.00364	0.0451087	0.114733
Os08g0518000	39.4744	1.51165	0.480791	3.14408	0.00166608	0.00868412
Os01g0254200	1836.77	0.360506	0.160262	2.24948	0.024482	0.0721947
Os01g0254300	0	NA	NA	NA	NA	NA
Os01g0254350	0	NA	NA	NA	NA	NA
Os01g0254400	0	NA	NA	NA	NA	NA
Os01g0254800	36.3443	-0.273643	0.386422	-0.708146	0.478855	0.632443
Os01g0254850	54.9158	-0.681053	0.507104	-1.34302	0.179264	0.320685
Os11g0604900	406.272	1.50901	0.197715	7.63226	2.30677e-14	2.87563e-12
Os01g0254950	12.7639	-0.460372	0.708697	-0.649603	0.515949	NA
Os01g0255000	1461.24	0.270912	0.164007	1.65183	0.0985699	0.206911
Os01g0255100	4.29978	1.63709	1.28548	1.27352	0.202833	NA
Os01g0255700	4.84607	0.090928	1.23242	0.0737798	0.941186	NA
Os01g0256300	2.50604	-0.589387	1.65359	-0.356428	0.72152	NA
Os01g0256400	611.929	0.226031	0.150378	1.50309	0.132817	0.256651
Os03g0587250	16.294	1.50776	0.597058	2.52531	0.0115596	0.040387
Os03g0342850	42.8324	1.50403	0.393016	3.82689	0.000129774	0.00108454
Os06g0707250	21.6607	1.49941	0.549991	2.72625	0.0064059	0.0254677
Os01g0256900	968.711	0.151824	0.154285	0.984053	0.32509	0.486984
Os01g0257100	41.6632	0.234037	0.369827	0.632829	0.526845	0.67246
Os01g0257300	11.6237	-0.487518	0.77284	-0.630813	0.528163	NA
Os01g0257400	608.479	0.043503	0.149748	0.290508	0.771427	0.859633
Os01g0257900	55.6224	0.438119	0.337778	1.29706	0.19461	0.339558
Os01g0258000	0	NA	NA	NA	NA	NA
Os01g0258100	49.8601	-0.539375	0.406264	-1.32765	0.184294	0.327146
Os01g0258600	134.393	-0.228112	0.228629	-0.99774	0.318405	0.480222
Os01g0258700	2905.04	-0.090675	0.114022	-0.795244	0.426472	0.584616
Os01g0259200	3681.27	-0.0895273	0.113239	-0.790607	0.429174	0.587144
Os02g0465900	2554.54	1.49447	0.172395	8.66888	4.36386e-18	1.02688e-15
Os01g0259400	119.688	0.524867	0.239361	2.19279	0.0283226	0.0803802
Os01g0259600	5856.95	0.252092	0.123855	2.03537	0.0418135	0.108098
Os01g0259900	68.8827	0.0545452	0.370933	0.147049	0.883094	0.931165
Os12g0274700	21913.4	1.4893	0.45956	3.24071	0.00119233	0.00664123
Os01g0259966	0.652755	2.71657	3.67954	0.73829	0.460338	NA
Os01g0260000	42.4466	-0.838971	0.36355	-2.30772	0.0210148	0.0645138
Os01g0260100	39.8847	-0.0893505	0.431337	-0.207148	0.835894	0.901402
Os01g0260500	123.032	-0.255176	0.27101	-0.941573	0.346411	0.508523
Os01g0260700	2061.86	-0.0381099	0.122984	-0.309877	0.756655	0.849548
Os04g0606000	17.2588	1.4812	0.604921	2.44858	0.0143419	0.047897
Os01g0260950	0	NA	NA	NA	NA	NA
Os01g0261000	0	NA	NA	NA	NA	NA
Os01g0261100	3750.6	0.0645823	0.119159	0.541982	0.587831	0.724386
Os03g0114400	26.4449	1.47803	0.488127	3.02797	0.00246207	0.0118699
Os01g0261500	1085.01	0.171591	0.117491	1.46047	0.144161	0.273132
Os01g0261600	0	NA	NA	NA	NA	NA
Os01g0261700	0	NA	NA	NA	NA	NA
Os01g0262000	0	NA	NA	NA	NA	NA
Os01g0262401	0	NA	NA	NA	NA	NA
Os01g0262500	20.1308	0.171594	0.561396	0.305655	0.759867	0.851648
Os01g0262600	794.056	0.236205	0.136879	1.72565	0.0844112	0.184283
Os12g0264800	19.7553	1.47748	0.562799	2.62524	0.00865882	0.0323074
Os01g0263000	0	NA	NA	NA	NA	NA
Os01g0263300	25.1881	0.231833	0.53624	0.432331	0.665501	0.783675
Os01g0263400	136.261	-0.560383	0.238759	-2.34707	0.0189217	0.0593228
Os01g0263500	395.09	-0.0200356	0.152771	-0.131148	0.895658	0.93958
Os01g0263600	438.685	-0.106678	0.145795	-0.731697	0.464354	0.619542
Os01g0263900	0	NA	NA	NA	NA	NA
Os01g0197400	700.271	1.47147	0.179923	8.17833	2.87807e-16	4.86092e-14
Os01g0264100	0.564655	-2.75791	3.43143	-0.803723	0.421557	NA
Os01g0264125	0	NA	NA	NA	NA	NA
Os01g0264400	45.4395	-0.763696	0.371426	-2.05612	0.0397709	0.103985
Os01g0264500	652.406	0.296304	0.155398	1.90674	0.0565542	0.137387
Os01g0264600	0	NA	NA	NA	NA	NA
Os01g0264700	1247.53	-0.265346	0.158962	-1.66924	0.0950701	0.20134
Os02g0232000	22.2198	1.47098	0.546666	2.69082	0.0071277	0.0277464
Os01g0265000	9.77405	-0.274375	0.836614	-0.327959	0.742942	NA
Os01g0265100	48.4379	-0.625252	0.414437	-1.50868	0.131381	0.254675
Os01g0265200	956.623	-0.178428	0.121852	-1.46431	0.14311	0.27172
Os01g0265400	1269.96	-0.0840283	0.138154	-0.608221	0.543041	0.686746
Os01g0265700	376.333	0.0333262	0.16473	0.202308	0.839676	0.903881
Os01g0265800	2248.49	0.0925609	0.112705	0.821268	0.411494	0.571324
Os01g0265900	182.331	-0.349232	0.1919	-1.81986	0.0687798	0.158669
Os01g0266000	817.059	-0.37906	0.167101	-2.26845	0.0233017	0.0694772
Os01g0266100	7.41019	1.06766	1.01958	1.04715	0.295029	NA
Os01g0266200	1444.6	-0.216143	0.142846	-1.51312	0.13025	0.252992
Os01g0266400	18.4143	-0.195639	0.540419	-0.362014	0.717341	0.82139
Os03g0684700	830.957	1.47096	0.443926	3.31353	0.000921246	0.00536835
Os01g0873100	496.562	1.46959	0.250786	5.85993	4.63053e-09	1.6136e-07
Os01g0266800	3665.23	-0.0569105	0.157645	-0.361004	0.718096	0.821595
Os01g0267050	0	NA	NA	NA	NA	NA
Os01g0267100	1933.64	-0.229194	0.140297	-1.63364	0.102335	0.212303
Os01g0267200	2326.88	0.0387796	0.114428	0.338898	0.734686	0.833494
Os01g0267300	0.769795	2.93637	3.07359	0.955353	0.339399	NA
Os10g0497700	103.904	1.46872	0.323849	4.5352	5.75501e-06	7.99252e-05
Os01g0267600	101.557	-0.144787	0.258186	-0.560786	0.574943	0.713163
Os01g0267800	20.7528	-0.150387	0.580569	-0.259034	0.795609	0.875818
Os04g0606200	339.892	1.46779	0.187997	7.80754	5.83172e-15	8.25228e-13
Os01g0268000	0	NA	NA	NA	NA	NA
Os01g0268100	171.085	-0.130918	0.203912	-0.642032	0.520852	0.667948
Os01g0268201	1.99054	0.0681012	1.80868	0.0376524	0.969965	NA
Os01g0881800	41.4668	1.46765	0.473956	3.09659	0.00195761	0.00985771
Os04g0676800	42.4531	1.46722	0.391081	3.7517	0.000175639	0.00139439
Os01g0268700	0	NA	NA	NA	NA	NA
Os01g0268733	0	NA	NA	NA	NA	NA
Os01g0268800	975.445	-0.00712395	0.161748	-0.0440434	0.96487	0.979224
Os05g0533301	38.0905	1.46654	0.467023	3.14019	0.00168837	0.008778
Os01g0269000	748.12	-0.24716	0.132951	-1.85902	0.0630241	0.148924
Os01g0269100	1046.02	0.0539498	0.120509	0.447682	0.654383	0.776561
Os01g0269500	51.4522	0.1034	0.383902	0.269341	0.787668	0.870692
Os01g0269550	18.0936	0.0974008	0.570134	0.170839	0.864351	0.920149
Os01g0269800	2.65971	1.98003	1.6037	1.23466	0.216957	NA
Os01g0269900	128.262	0.594703	0.248529	2.39289	0.0167164	0.0539848
Os01g0269950	0.469258	-1.08583	3.35658	-0.323492	0.746323	NA
Os01g0270100	1895.43	0.155115	0.110021	1.40986	0.15858	0.293127
Os01g0270300	6.3672	-0.0634399	0.977271	-0.0649154	0.948241	NA
Os01g0270501	0	NA	NA	NA	NA	NA
Os01g0270700	0	NA	NA	NA	NA	NA
Os01g0271000	155.602	0.00572175	0.216231	0.0264613	0.978889	0.987566
Os01g0271200	507.253	0.161575	0.141433	1.14242	0.25328	0.41037
Os08g0526633	91.353	1.46449	0.368991	3.9689	7.22049e-05	0.000668518
Os01g0271500	1608.25	-0.225072	0.110145	-2.04342	0.0410112	0.10648
Os01g0271700	359.192	-0.0535783	0.151017	-0.354784	0.722752	0.824882
Os01g0272600	75.2033	0.135269	0.285784	0.473325	0.635981	0.762152
Os01g0272650	0.645905	-2.97365	3.68701	-0.80652	0.419943	NA
Os01g0272700	0.309833	-0.27214	4.08047	-0.0666932	0.946826	NA
Os01g0272800	25.4153	0.627158	0.481126	1.30352	0.192397	0.337044
Os01g0272850	103.43	-0.432607	0.241146	-1.79396	0.072819	0.165478
Os01g0272901	0	NA	NA	NA	NA	NA
Os01g0273000	653.876	0.0852417	0.190102	0.448399	0.653865	0.776166
Os01g0273100	0.391653	1.98501	4.00706	0.495379	0.620333	NA
Os01g0273150	9.02477	-0.566146	0.880475	-0.643	0.520224	NA
Os01g0273200	1.88683	-1.59306	1.72639	-0.922769	0.356127	NA
Os01g0273300	911.455	0.0254503	0.15024	0.169398	0.865483	0.9207
Os05g0439100	118.133	1.46078	0.289836	5.04002	4.65472e-07	9.31077e-06
Os01g0273800	25.3419	-0.59921	0.540337	-1.10896	0.267449	0.425849
Os01g0273850	0.469258	-1.08583	3.35658	-0.323492	0.746323	NA
Os01g0273900	0	NA	NA	NA	NA	NA
Os01g0274100	3.76507	-0.656856	1.19168	-0.551203	0.581495	NA
Os01g0274201	0	NA	NA	NA	NA	NA
Os01g0274300	0	NA	NA	NA	NA	NA
Os01g0274500	0	NA	NA	NA	NA	NA
Os01g0274601	0.176368	0.689633	4.08047	0.169008	0.86579	NA
Os01g0274800	2.57429	-1.46205	1.52852	-0.956514	0.338813	NA
Os01g0274901	0	NA	NA	NA	NA	NA
Os01g0275200	0	NA	NA	NA	NA	NA
Os01g0275300	224.787	0.466219	0.210052	2.21954	0.0264497	0.0764472
Os01g0275500	0.296713	1.56777	4.04008	0.388056	0.697975	NA
Os01g0256500	1277.41	1.45308	0.220431	6.59202	4.33873e-11	2.6338e-09
Os01g0275700	0	NA	NA	NA	NA	NA
Os03g0708000	40.3018	1.45303	0.458423	3.16962	0.00152638	0.00808677
Os02g0591000	937.076	1.44795	0.179707	8.05729	7.80048e-16	1.21011e-13
Os06g0179000	181.395	1.44614	0.323978	4.46368	8.05649e-06	0.000106118
Os05g0125400	33.5868	1.44047	0.521299	2.76322	0.00572335	0.023261
Os01g0276033	0.55094	-1.34383	3.53749	-0.379882	0.704033	NA
Os01g0276066	13.097	-0.248473	0.661976	-0.37535	0.7074	NA
Os01g0276100	1868.89	-0.101768	0.121197	-0.839691	0.401082	0.562013
Os07g0243200	109.904	1.43958	0.350248	4.11018	3.95348e-05	0.000403892
Os01g0276300	0.840777	-3.31967	3.36346	-0.98698	0.323653	NA
Os01g0276400	168.545	-0.339368	0.208388	-1.62854	0.10341	0.213941
Os01g0276500	262.823	0.303481	0.170067	1.78448	0.0743457	0.168308
Os01g0276600	22.4512	0.582575	0.481236	1.21058	0.226056	0.378199
Os01g0276650	0	NA	NA	NA	NA	NA
Os03g0109300	1453.76	1.43943	0.18549	7.76013	8.48438e-15	1.15382e-12
Os01g0276800	3325.84	-0.10104	0.10823	-0.933571	0.350525	0.512464
Os02g0332700	181.826	1.43882	0.22837	6.30038	2.9691e-10	1.45285e-08
Os01g0277100	0.130551	0.689633	4.08047	0.169008	0.86579	NA
Os07g0475900	481.273	1.43634	0.228231	6.29336	3.10671e-10	1.50611e-08
Os01g0851000	407.654	1.43355	0.170397	8.41299	3.99673e-17	7.75033e-15
Os01g0277700	275.453	0.141182	0.180305	0.783014	0.433619	0.591229
Os01g0278000	145.719	-0.464997	0.275131	-1.69009	0.0910102	0.19497
Os01g0278050	0	NA	NA	NA	NA	NA
Os01g0278100	28.8834	1.17524	0.585654	2.00672	0.0447797	0.114043
Os01g0278200	454.703	0.326735	0.163637	1.99671	0.045857	0.116171
Os01g0278466	36.29	0.297604	0.434027	0.685679	0.492915	0.644189
Os01g0278600	297.13	0.19664	0.178033	1.10451	0.269372	0.427739
Os04g0323500	230.156	1.43271	0.268809	5.32983	9.83047e-08	2.46112e-06
Os01g0278950	6.15278	-1.13809	0.908719	-1.25241	0.21042	NA
Os01g0278975	0	NA	NA	NA	NA	NA
Os01g0279000	19.0886	-0.238933	0.526699	-0.453643	0.650086	0.772688
Os01g0279100	7744.59	0.303477	0.367119	0.826643	0.40844	0.56886
Os01g0279200	2710.77	-0.154763	0.105954	-1.46067	0.144106	0.273132
Os04g0645700	316.802	1.43026	0.225258	6.34943	2.16114e-10	1.08021e-08
Os01g0279400	2960.09	0.200911	0.116073	1.7309	0.0834692	0.182721
Os02g0588500	55.7151	1.42908	0.370029	3.86209	0.000112423	0.000961363
Os01g0279700	7431.18	0.171779	0.119727	1.43476	0.151356	0.283529
Os01g0279800	676.29	0.1242	0.137088	0.905993	0.36494	0.526808
Os01g0279900	1229.72	0.0506203	0.133771	0.378411	0.705125	0.81244
Os01g0280000	1306.32	-0.14392	0.116038	-1.24029	0.21487	0.364423
Os01g0280200	0.531691	-2.68163	3.97796	-0.674123	0.500233	NA
Os08g0469500	34.4503	1.4263	0.505582	2.8211	0.00478588	0.0201631
Os09g0503000	167.316	1.42521	0.245403	5.80763	6.33629e-09	2.14379e-07
Os01g0280600	0	NA	NA	NA	NA	NA
Os01g0281000	6730.19	0.120304	0.128845	0.933715	0.350451	0.512427
Os01g0281050	0	NA	NA	NA	NA	NA
Os06g0506000	180.756	1.42425	0.239385	5.9496	2.68805e-09	1.01434e-07
Os01g0281200	0.794845	-0.872104	2.54763	-0.342319	0.732111	NA
Os01g0281250	0	NA	NA	NA	NA	NA
Os01g0281301	0	NA	NA	NA	NA	NA
Os01g0281400	2384.27	-0.113514	0.136179	-0.833567	0.404525	0.564939
Os01g0281600	7.55717	-1.03806	1.0959	-0.947217	0.343528	NA
Os01g0282251	0.17723	-1.23392	4.08047	-0.302396	0.76235	NA
Os01g0282800	40.0459	-0.0743335	0.418874	-0.17746	0.859147	0.916563
Os01g0282866	0	NA	NA	NA	NA	NA
Os01g0283000	63.1615	-0.223798	0.310852	-0.71995	0.471556	0.625842
Os01g0283100	1137.2	0.192066	0.148534	1.29308	0.195985	0.341388
Os04g0584600	12650.6	1.42339	0.164853	8.63429	5.90927e-18	1.34519e-15
Os01g0283400	14.1632	0.660899	0.620184	1.06565	0.286582	NA
Os01g0283500	338.52	-0.352345	0.157675	-2.23462	0.0254421	0.0742936
Os01g0283600	0.17723	-1.23392	4.08047	-0.302396	0.76235	NA
Os01g0283700	8.37917	-0.311231	0.804643	-0.386794	0.698909	NA
Os01g0284300	0	NA	NA	NA	NA	NA
Os01g0284500	0.371671	-2.15493	4.03609	-0.533916	0.5934	NA
Os01g0284700	171.222	0.0609041	0.200621	0.303578	0.76145	0.852829
Os04g0523000	114.984	1.42234	0.278606	5.10521	3.3043e-07	6.92712e-06
Os01g0285200	4.86378	-1.08857	1.07547	-1.01218	0.311452	NA
Os01g0285300	57.2996	-0.284093	0.401521	-0.707543	0.479229	0.632659
Os01g0286000	420.734	0.00374859	0.15542	0.0241191	0.980758	0.988641
Os08g0172300	57.2224	1.42219	0.333073	4.26991	1.95552e-05	0.00022376
Os01g0286200	21.4763	0.478537	0.497494	0.961895	0.336103	0.497983
Os01g0286500	0.453504	-1.02408	3.78629	-0.27047	0.786799	NA
Os01g0286550	0	NA	NA	NA	NA	NA
Os03g0235000	66.2515	1.42218	0.357414	3.97909	6.91806e-05	0.000644778
Os01g0286900	15.202	0.449663	0.586002	0.76734	0.442879	0.599639
Os01g0287400	41.7008	-0.162514	0.398343	-0.407976	0.683292	0.797269
Os01g0287600	12.9242	-1.31502	0.662383	-1.98528	0.0471135	NA
Os01g0287700	159.942	-0.166846	0.209494	-0.796423	0.425786	0.584048
Os01g0287900	0	NA	NA	NA	NA	NA
Os01g0288200	1.13777	1.15649	2.7464	0.421092	0.673688	NA
Os01g0288700	0.161476	-1.23392	4.08047	-0.302396	0.76235	NA
Os01g0288800	0.828405	-0.842233	3.04628	-0.276479	0.78218	NA
Os01g0289100	0.568884	1.03021	3.47657	0.29633	0.766978	NA
Os05g0555600	3847.13	1.4219	0.410608	3.46293	0.000534333	0.00347424
Os01g0289732	2.35841	-2.13016	1.58676	-1.34246	0.179446	NA
Os01g0289750	0	NA	NA	NA	NA	NA
Os01g0289900	0	NA	NA	NA	NA	NA
Os01g0289950	0.307782	-0.27214	4.08047	-0.0666932	0.946826	NA
Os01g0290000	13777.4	-0.0451913	0.114651	-0.394163	0.69346	0.803912
Os01g0290100	1456.79	0.0321752	0.123477	0.260576	0.794419	0.875181
Os01g0290600	4.96453	2.26913	1.23564	1.83639	0.0662993	NA
Os01g0290650	101.967	-0.367519	0.246765	-1.48935	0.136396	0.261828
Os11g0605100	7891.46	1.41928	0.168977	8.39925	4.49321e-17	8.47759e-15
Os01g0290800	394.12	-0.15398	0.170387	-0.903704	0.366152	0.528038
Os01g0290901	0.130551	0.689633	4.08047	0.169008	0.86579	NA
Os01g0291500	5.11281	-0.0248605	1.18798	-0.0209268	0.983304	NA
Os01g0291733	0	NA	NA	NA	NA	NA
Os01g0292200	6532.06	-0.321812	0.163442	-1.96897	0.048956	0.122276
Os02g0827600	369.372	1.41789	0.223614	6.34081	2.28566e-10	1.13882e-08
Os07g0559400	57.9973	1.41712	0.319881	4.43015	9.41697e-06	0.000121142
Os01g0292900	6502.43	-0.116337	0.118801	-0.979255	0.327454	0.489199
Os01g0293000	26.9372	-1.22768	0.650477	-1.88736	0.0591122	0.141869
Os01g0293100	0	NA	NA	NA	NA	NA
Os05g0344200	2655.24	1.41661	0.181613	7.80017	6.18248e-15	8.63197e-13
Os01g0293501	0	NA	NA	NA	NA	NA
Os01g0293800	0	NA	NA	NA	NA	NA
Os01g0293900	0	NA	NA	NA	NA	NA
Os01g0294500	0.670561	2.75634	3.21249	0.858007	0.390888	NA
Os01g0294700	296.354	-0.0486812	0.256092	-0.190092	0.849237	0.909748
Os01g0295600	0.261102	1.40867	4.0553	0.347365	0.728317	NA
Os01g0295700	4444.5	-0.220292	0.128155	-1.71894	0.0856248	0.186273
Os03g0223900	100.656	1.41621	0.289777	4.88724	1.0226e-06	1.84782e-05
Os01g0296000	55.4172	-0.468312	0.333705	-1.40337	0.160506	0.296028
Os03g0133400	1312.05	1.41478	0.197154	7.17604	7.17586e-13	6.56262e-11
Os01g0296133	1.91268	1.27678	1.68266	0.75879	0.447978	NA
Os01g0296166	21.7035	1.0283	0.518178	1.98445	0.047206	0.118812
Os01g0296200	0	NA	NA	NA	NA	NA
Os01g0296450	0	NA	NA	NA	NA	NA
Os01g0296700	0	NA	NA	NA	NA	NA
Os01g0296900	0.176368	0.689633	4.08047	0.169008	0.86579	NA
Os01g0297200	5.52595	-1.20713	1.16788	-1.0336	0.301323	NA
Os01g0297700	0	NA	NA	NA	NA	NA
Os01g0297950	0	NA	NA	NA	NA	NA
Os01g0298301	30.7289	0.00875152	0.441167	0.0198372	0.984173	0.990511
Os01g0298400	5.70512	-0.896215	1.08379	-0.826923	0.408281	NA
Os01g0298500	0.17723	-1.23392	4.08047	-0.302396	0.76235	NA
Os01g0299100	1.54021	-0.890784	2.23111	-0.399256	0.689705	NA
Os01g0299150	0.210194	-1.23392	4.08047	-0.302396	0.76235	NA
Os01g0299200	40.1214	-0.458554	0.37629	-1.21862	0.22299	0.374414
Os01g0299300	88.8904	-0.204348	0.274141	-0.74541	0.456024	0.612291
Os01g0299400	163.078	-0.212701	0.214312	-0.992483	0.320962	0.483034
Os07g0595750	105.219	1.40959	0.320311	4.4007	1.07903e-05	0.000135318
Os01g0299700	0	NA	NA	NA	NA	NA
Os01g0299801	0	NA	NA	NA	NA	NA
Os01g0300000	0	NA	NA	NA	NA	NA
Os01g0300200	3401.51	-0.233407	0.11641	-2.00504	0.0449591	0.11438
Os01g0300400	7.07156	-0.56839	0.96904	-0.586549	0.557506	NA
Os01g0300600	1831.55	-0.271906	0.121189	-2.24365	0.0248549	0.0729654
Os12g0115900	59.2745	1.40852	0.337644	4.17163	3.02431e-05	0.000324312
Os01g0301000	176.048	-0.0856114	0.246398	-0.347451	0.728252	0.828802
Os01g0301100	0.568745	-1.34303	3.49773	-0.383971	0.701	NA
Os01g0301300	42.456	0.179729	0.378343	0.475043	0.634756	0.761119
Os01g0301500	0.210194	-1.23392	4.08047	-0.302396	0.76235	NA
Os01g0301700	67.0973	-0.699284	0.303659	-2.30286	0.021287	0.0651583
Os01g0301900	81.3109	0.375325	0.281867	1.33157	0.183002	0.325349
Os01g0302000	627.546	-0.0882955	0.155542	-0.567662	0.570264	0.709165
Os01g0302100	75.2874	0.0784424	0.298419	0.26286	0.792658	0.873878
Os01g0302250	8.12294	1.59119	0.875536	1.81739	0.0691572	NA
Os01g0302500	0	NA	NA	NA	NA	NA
Os01g0302800	217.323	0.482558	0.212695	2.26878	0.0232815	0.0694304
Os01g0302900	8.94107	-0.533521	0.904485	-0.589861	0.555284	NA
Os01g0303000	22822.4	0.268131	0.167954	1.59646	0.110387	0.224645
Os01g0303100	3.82757	0.966946	1.23276	0.784372	0.432822	NA
Os10g0166300	97.6069	1.40749	0.341589	4.12041	3.78198e-05	0.000389986
Os01g0303300	0.499321	-1.02608	3.65523	-0.280715	0.778929	NA
Os01g0303401	0.148357	0.689633	4.08047	0.169008	0.86579	NA
Os01g0303600	22.4177	-1.2272	0.699752	-1.75377	0.0794704	0.176607
Os08g0266400	793.101	1.40655	0.204505	6.87784	6.0768e-12	4.54523e-10
Os01g0304000	1214.44	-0.159066	0.117853	-1.34969	0.177115	0.31766
Os01g0304050	5.11571	-0.544888	1.16305	-0.468501	0.639427	NA
Os01g0304100	1.16711	-1.55511	2.45327	-0.633894	0.52615	NA
Os01g0304200	0	NA	NA	NA	NA	NA
Os01g0304300	298.366	0.161346	0.165721	0.973601	0.330254	0.492048
Os01g0304400	6.14297	-1.56759	1.08423	-1.44581	0.14823	NA
Os01g0304500	1.93674	-0.952975	1.67844	-0.567775	0.570188	NA
Os09g0380050	764.141	1.40187	0.165809	8.45471	2.79773e-17	5.7444e-15
Os01g0305300	109.314	0.392513	0.267475	1.46747	0.142247	0.270433
Os03g0726200	4114.95	1.40135	0.17855	7.84853	4.20945e-15	6.0799e-13
Os01g0306100	0	NA	NA	NA	NA	NA
Os01g0306200	0	NA	NA	NA	NA	NA
Os01g0306400	1.07579	0.887573	2.28174	0.388989	0.697284	NA
Os04g0691400	104.437	1.3983	0.275954	5.06715	4.03809e-07	8.26683e-06
Os01g0306900	905.045	0.132449	0.13051	1.01485	0.310175	0.471956
Os01g0307500	32.5381	0.522157	0.457101	1.14232	0.25332	0.410403
Os01g0307562	0.422578	0.449456	3.8869	0.115633	0.907943	NA
Os01g0307624	110.855	-0.442236	0.278856	-1.5859	0.112763	0.227821
Os01g0307686	126.021	-1.53695	0.76317	-2.0139	0.0440196	0.112427
Os01g0307750	0	NA	NA	NA	NA	NA
Os01g0308200	6.03743	1.64317	0.99192	1.65655	0.0976096	NA
Os01g0308300	0	NA	NA	NA	NA	NA
Os01g0308600	1.38869	-0.32426	2.04426	-0.15862	0.873968	NA
Os01g0308700	0	NA	NA	NA	NA	NA
Os01g0309100	0	NA	NA	NA	NA	NA
Os01g0309451	378.396	0.0407402	0.204352	0.199363	0.841979	0.905299
Os06g0246500	27.087	1.39495	0.491031	2.84086	0.00449922	0.019234
Os04g0616900	2143.51	1.39375	0.133348	10.452	1.43529e-25	8.58839e-23
Os01g0309966	1.37895	2.63431	2.09522	1.25729	0.208647	NA
Os01g0310032	2.18155	0.58638	1.75285	0.33453	0.73798	NA
Os01g0310100	1120.85	-0.313556	0.157268	-1.99376	0.0461779	0.116751
Os03g0251425	52.8585	1.39238	0.401889	3.46459	0.000531049	0.00345503
Os08g0536200	30.9419	1.3899	0.454046	3.06114	0.00220499	0.0108376
Os10g0534600	23.5755	1.38919	0.538361	2.58041	0.00986835	0.0356394
Os01g0310700	8.59435	0.0109595	0.867722	0.0126302	0.989923	NA
Os01g0310800	1057.11	-0.306031	0.144695	-2.11501	0.034429	0.0930742
Os01g0311100	92.2751	-0.659303	0.354006	-1.86241	0.0625454	0.148127
Os01g0311300	2.76634	2.6792	1.57312	1.70311	0.0885473	NA
Os01g0311400	36.0247	-0.142063	0.423385	-0.335542	0.737216	0.8355
Os01g0311500	527.159	-0.355433	0.154445	-2.30135	0.0213717	0.0653603
Os01g0311600	0.501955	0.710712	3.2856	0.216311	0.828745	NA
Os01g0311700	0	NA	NA	NA	NA	NA
Os01g0311800	2.14224	-0.685042	1.74421	-0.392752	0.694502	NA
Os01g0312500	0.353599	-0.27214	4.08047	-0.0666932	0.946826	NA
Os01g0312600	0	NA	NA	NA	NA	NA
Os01g0312800	0	NA	NA	NA	NA	NA
Os01g0313050	0	NA	NA	NA	NA	NA
Os01g0313300	80.3653	-0.879529	0.363452	-2.41993	0.0155234	0.0509333
Os01g0313600	0	NA	NA	NA	NA	NA
Os01g0314000	29.909	0.857239	0.457221	1.87489	0.0608079	0.144946
Os01g0314100	1628.56	0.0373541	0.125564	0.297491	0.766091	0.856013
Os01g0314300	3299.47	-0.062723	0.113438	-0.552928	0.580313	0.71774
Os01g0314600	0	NA	NA	NA	NA	NA
Os01g0314800	3405.12	0.484293	0.207752	2.33111	0.0197474	0.061397
Os01g0315600	4.75773	-0.472186	1.00652	-0.469128	0.638978	NA
Os01g0315700	2.92496	0.0139298	1.83505	0.00759097	0.993943	NA
Os11g0438700	1431.26	1.3883	0.16826	8.25096	1.57128e-16	2.76531e-14
Os01g0315850	0.176368	0.689633	4.08047	0.169008	0.86579	NA
Os01g0316001	0.296713	1.56777	4.04008	0.388056	0.697975	NA
Os01g0316100	0	NA	NA	NA	NA	NA
Os01g0316500	269.259	-0.107543	0.169889	-0.633022	0.526719	0.672414
Os12g0466200	299.673	1.38472	0.187052	7.40289	1.33255e-13	1.42695e-11
Os01g0316800	2320.44	-0.0338259	0.113677	-0.297561	0.766038	0.855999
Os01g0316900	1499.8	0.165459	0.131612	1.25717	0.208692	0.357137
Os01g0317125	7.41389	-0.0902035	0.824501	-0.109404	0.912882	NA
Os01g0317500	0	NA	NA	NA	NA	NA
Os01g0317800	41.0137	0.692372	0.442069	1.56621	0.1173	0.234723
Os01g0318000	0	NA	NA	NA	NA	NA
Os01g0318201	0	NA	NA	NA	NA	NA
Os01g0318202	0.340745	-0.27214	4.08047	-0.0666932	0.946826	NA
Os01g0318400	0	NA	NA	NA	NA	NA
Os01g0318600	105.432	-0.0834063	0.248796	-0.335239	0.737445	0.83564
Os12g0135100	23.2526	1.38332	0.515776	2.68202	0.00731791	0.0283187
Os01g0319000	2.45457	0.30685	1.71789	0.178621	0.858236	NA
Os01g0319066	0	NA	NA	NA	NA	NA
Os01g0319200	0	NA	NA	NA	NA	NA
Os01g0319400	0.161476	-1.23392	4.08047	-0.302396	0.76235	NA
Os01g0320400	0.522204	2.39535	3.98249	0.601471	0.547527	NA
Os04g0419600	25.4667	1.3815	0.502594	2.74874	0.00598257	0.0240948
Os01g0321300	6883.54	-0.0547684	0.125143	-0.437646	0.661643	0.781368
Os01g0321500	0	NA	NA	NA	NA	NA
Os01g0321700	1053.12	-0.215074	0.130237	-1.6514	0.0986577	0.207003
Os05g0215033	38.5409	1.38087	0.52135	2.64864	0.00808157	0.0305786
Os01g0321900	6.28802	0.64331	1.01423	0.634287	0.525893	NA
Os01g0322300	0	NA	NA	NA	NA	NA
Os01g0322700	22.6315	-0.589016	0.50504	-1.16628	0.243503	0.399224
Os01g0322800	788.261	-0.152595	0.128031	-1.19186	0.233316	0.3867
Os01g0323000	52.5207	-0.939523	0.456939	-2.05612	0.0397706	0.103985
Os01g0323100	4.2285	-0.837801	1.3964	-0.599974	0.548524	NA
Os01g0323300	722.074	-0.0215331	0.159126	-0.135321	0.892358	0.937292
Os01g0323500	0.500183	-2.60476	3.58047	-0.72749	0.466926	NA
Os01g0323600	170.099	-0.576338	0.306691	-1.87922	0.0602151	0.143894
Os01g0323775	2.35985	-2.24569	1.70384	-1.31801	0.187499	NA
Os01g0323950	0	NA	NA	NA	NA	NA
Os02g0254600	960.423	1.37976	0.179113	7.70332	1.32581e-14	1.7354e-12
Os01g0326000	7.75897	1.01726	0.925939	1.09862	0.271932	NA
Os01g0326100	1.93846	-2.37648	1.75781	-1.35196	0.176389	NA
Os01g0326300	6.45742	0.138834	0.859721	0.161487	0.871709	NA
Os01g0327000	2.88516	0.468235	1.49029	0.314191	0.753376	NA
Os01g0327100	16.1808	-0.0487177	0.651045	-0.0748301	0.94035	0.965729
Os01g0327250	0	NA	NA	NA	NA	NA
Os01g0327400	106.055	0.158399	0.320997	0.49346	0.621688	0.750779
Os01g0327500	0	NA	NA	NA	NA	NA
Os06g0298200	9311.89	1.37904	0.1439	9.58338	9.39216e-22	3.71132e-19
Os01g0327900	342.042	0.39961	0.183573	2.17684	0.0294924	0.0827296
Os01g0328300	245.949	-0.235814	0.219505	-1.0743	0.282689	0.442776
Os01g0328400	1348.76	0.180933	0.148253	1.22043	0.222301	0.373587
Os01g0328500	322.899	-0.267709	0.162856	-1.64383	0.100211	0.209448
Os01g0328600	3637.49	0.131537	0.105532	1.24641	0.212613	0.361953
Os01g0328700	6768.63	0.236865	0.148945	1.59029	0.11177	0.226577
Os01g0328900	271.787	-0.0818614	0.185225	-0.441956	0.658521	0.779044
Os01g0329000	0	NA	NA	NA	NA	NA
Os01g0329075	0	NA	NA	NA	NA	NA
Os01g0329150	0	NA	NA	NA	NA	NA
Os01g0329300	0	NA	NA	NA	NA	NA
Os01g0329350	0	NA	NA	NA	NA	NA
Os06g0661500	223.942	1.37899	0.215958	6.38544	1.7091e-10	8.83793e-09
Os01g0329800	344.937	0.0136171	0.17989	0.0756967	0.93966	0.965501
Os01g0329900	100.742	-0.645841	0.281082	-2.29769	0.0215793	0.0658223
Os01g0330001	0.296713	1.56777	4.04008	0.388056	0.697975	NA
Os01g0330100	66.2281	-0.709815	0.341961	-2.07572	0.03792	0.100404
Os01g0330200	0	NA	NA	NA	NA	NA
Os01g0330650	0.296713	1.56777	4.04008	0.388056	0.697975	NA
Os01g0331100	18.667	-0.398671	0.548902	-0.726307	0.467651	0.622799
Os01g0331500	0	NA	NA	NA	NA	NA
Os01g0331900	1866.47	0.014441	0.130728	0.110466	0.91204	0.948792
Os01g0332002	0	NA	NA	NA	NA	NA
Os03g0190100	1128.81	1.37824	0.144634	9.52918	1.58526e-21	6.14819e-19
Os01g0332150	63.9235	-0.469053	0.310041	-1.51288	0.130311	0.253047
Os01g0332200	3.88712	-1.27804	1.22343	-1.04464	0.296191	NA
Os01g0332500	5.5115	1.27827	0.976302	1.3093	0.190434	NA
Os01g0332700	12.8599	-0.0759502	0.641033	-0.118481	0.905687	NA
Os12g0291100	31174.7	1.37762	0.180377	7.63746	2.21544e-14	2.77832e-12
Os01g0332900	6689.39	-0.0612022	0.11795	-0.518881	0.603844	0.738211
Os02g0775900	18.8218	1.37728	0.555595	2.47893	0.0131777	0.0449407
Os01g0333600	0	NA	NA	NA	NA	NA
Os01g0335600	0	NA	NA	NA	NA	NA
Os01g0335700	495.022	-0.151136	0.161787	-0.93417	0.350216	0.512155
Os01g0336300	0	NA	NA	NA	NA	NA
Os01g0337100	7.73164	-4.02486	1.35734	-2.96526	0.0030243	NA
Os01g0337160	33.7671	0.617496	0.483348	1.27754	0.201412	0.348137
Os01g0337180	0	NA	NA	NA	NA	NA
Os02g0605900	117.064	1.37605	0.335782	4.09805	4.16639e-05	0.000421123
Os03g0153100	22.1547	1.37463	0.549452	2.50181	0.0123559	0.0426099
Os05g0205000	150.214	1.37372	0.234296	5.86318	4.54081e-09	1.59027e-07
Os01g0337900	674.779	-0.226238	0.141067	-1.60376	0.108766	0.222016
Os01g0338000	1872.26	0.171951	0.120775	1.42373	0.154525	0.287945
Os01g0338100	0	NA	NA	NA	NA	NA
Os01g0338150	295.076	0.302434	0.169202	1.78741	0.0738705	0.167426
Os10g0493600	2770.63	1.3731	0.177611	7.73097	1.06729e-14	1.42371e-12
Os01g0338401	0	NA	NA	NA	NA	NA
Os02g0716500	2153.48	1.37247	0.219719	6.24649	4.1979e-10	1.96681e-08
Os01g0339001	3.31592	-0.637477	1.3217	-0.482316	0.629581	NA
Os01g0339400	0	NA	NA	NA	NA	NA
Os01g0339500	226.906	0.364148	0.197119	1.84736	0.0646956	0.151744
Os01g0339600	224.542	-0.0481972	0.269684	-0.178717	0.85816	0.915793
Os01g0339851	0.473944	0.606618	3.72878	0.162686	0.870766	NA
Os02g0815200	210.356	1.36414	0.243357	5.60551	2.07641e-08	6.23012e-07
Os01g0339950	20.0164	-1.07217	0.590416	-1.81596	0.0693764	0.159645
Os01g0340100	0	NA	NA	NA	NA	NA
Os01g0340400	0	NA	NA	NA	NA	NA
Os01g0340600	0.17723	-1.23392	4.08047	-0.302396	0.76235	NA
Os01g0340801	0	NA	NA	NA	NA	NA
Os01g0341000	4.88287	-1.07761	1.05875	-1.01781	0.308769	NA
Os01g0341200	14.79	-0.0374321	0.741927	-0.0504526	0.959762	NA
Os01g0341300	0.210194	-1.23392	4.08047	-0.302396	0.76235	NA
Os01g0341750	32.1717	0.115602	0.463274	0.249533	0.802948	0.879782
Os01g0579600	659.611	1.36268	0.220455	6.1812	6.36178e-10	2.85299e-08
Os06g0484500	145.8	1.36256	0.267285	5.09778	3.43656e-07	7.18282e-06
Os01g0342800	17.2745	0.922042	0.620551	1.48584	0.13732	0.262999
Os01g0342900	1.34448	0.0936139	2.30815	0.040558	0.967648	NA
Os01g0343001	0	NA	NA	NA	NA	NA
Os01g0343100	0.768023	0.429395	3.1268	0.137328	0.890772	NA
Os01g0343200	943.629	0.0565729	0.127124	0.445022	0.656304	0.777826
Os01g0343300	478.256	-0.0544922	0.157697	-0.345551	0.72968	0.82985
Os01g0343350	1.58158	1.82671	2.07803	0.879061	0.379368	NA
Os01g0343400	14.6109	1.23959	0.619046	2.00242	0.0452396	NA
Os04g0119400	678.779	1.36212	0.166908	8.16092	3.32479e-16	5.48277e-14
Os01g0343780	0	NA	NA	NA	NA	NA
Os01g0344620	3.06243	-0.793832	1.44228	-0.5504	0.582045	NA
Os01g0346250	104.307	0.114481	0.28914	0.395936	0.692153	0.803334
Os01g0346400	26.4631	0.0382421	0.526395	0.072649	0.942085	0.966498
Os01g0346600	49.563	-0.297963	0.37491	-0.794759	0.426754	0.584762
Os01g0346700	859.974	0.33371	0.173793	1.92016	0.0548375	0.13415
Os01g0347000	4.17817	-0.198936	1.07433	-0.185172	0.853094	NA
Os05g0427200	530.947	1.36078	0.162927	8.35209	6.7068e-17	1.23211e-14
Os01g0347150	0	NA	NA	NA	NA	NA
Os12g0136500	37884.5	1.35908	0.178299	7.62246	2.48879e-14	3.06605e-12
Os01g0347300	13.4245	-0.996811	0.682106	-1.46137	0.143913	NA
Os01g0347500	0	NA	NA	NA	NA	NA
Os01g0347600	0	NA	NA	NA	NA	NA
Os01g0348000	0	NA	NA	NA	NA	NA
Os01g0310600	166.21	1.35898	0.31668	4.29133	1.77606e-05	0.000205844
Os01g0348700	846.258	0.123741	0.135528	0.913029	0.361227	0.52292
Os01g0348800	0	NA	NA	NA	NA	NA
Os01g0348900	22.4886	-0.864934	0.54079	-1.59939	0.109734	0.223556
Os01g0349000	3.31516	-1.8244	1.28692	-1.41765	0.156293	NA
Os01g0349400	1652.42	0.214825	0.13586	1.58123	0.113826	0.229426
Os01g0833000	138.254	1.35891	0.303899	4.47157	7.76488e-06	0.000102859
Os01g0349800	53.3092	-0.684322	0.396888	-1.72422	0.0846681	0.184786
Os01g0350000	25.373	-0.491127	0.468861	-1.04749	0.294874	0.455693
Os01g0350100	0.807965	-2.08225	2.74203	-0.759382	0.447624	NA
Os01g0350300	0.500183	-2.60476	3.58047	-0.72749	0.466926	NA
Os01g0350500	0	NA	NA	NA	NA	NA
Os01g0350900	2714.69	-0.0636433	0.108559	-0.586257	0.557703	0.698537
Os01g0351100	139.505	-0.249727	0.23904	-1.04471	0.296159	0.457017
Os01g0351200	57.4651	-0.687008	0.312046	-2.20163	0.0276918	0.07912
Os07g0680900	66.7512	1.35889	0.325412	4.17592	2.96788e-05	0.000319078
Os01g0351500	0	NA	NA	NA	NA	NA
Os01g0351800	77.7492	-0.518486	0.336938	-1.53882	0.123849	0.244051
Os01g0352100	1408.57	0.114125	0.135315	0.843407	0.399001	0.560072
Os01g0352200	0	NA	NA	NA	NA	NA
Os01g0352751	0	NA	NA	NA	NA	NA
Os01g0353400	0	NA	NA	NA	NA	NA
Os01g0353501	0	NA	NA	NA	NA	NA
Os01g0353600	0.176368	0.689633	4.08047	0.169008	0.86579	NA
Os01g0353633	0	NA	NA	NA	NA	NA
Os01g0353900	119.87	0.266511	0.240573	1.10782	0.267941	0.426211
Os01g0354175	6.34077	-0.814796	1.20123	-0.678304	0.497579	NA
Os01g0354200	40.1953	0.651904	0.461623	1.4122	0.157891	0.292293
Os01g0354450	1.88758	0.690282	1.58537	0.435408	0.663266	NA
Os01g0354700	93.7845	-0.262739	0.264993	-0.991492	0.321445	0.483449
Os01g0355100	7.71553	-0.721719	0.856464	-0.842674	0.399411	NA
Os01g0355175	0	NA	NA	NA	NA	NA
Os01g0355250	0	NA	NA	NA	NA	NA
Os01g0355400	0	NA	NA	NA	NA	NA
Os01g0883000	38.7366	1.358	0.546658	2.48418	0.0129852	0.0443925
Os01g0355600	3080.24	-0.225104	0.123075	-1.829	0.0673999	0.156497
Os01g0355700	6.33277	0.412867	1.18344	0.348871	0.727186	NA
Os01g0355800	18.9562	0.703248	0.558504	1.25916	0.207971	0.356369
Os02g0215950	27.1548	1.35775	0.48822	2.78103	0.00541875	0.0223021
Os01g0356400	7205.46	-0.0465139	0.11777	-0.394956	0.692875	0.803649
Os01g0356450	0	NA	NA	NA	NA	NA
Os01g0356500	384.738	-0.307492	0.163352	-1.88239	0.0597829	0.143041
Os01g0356800	0	NA	NA	NA	NA	NA
Os01g0356900	0.898574	0.795554	2.66102	0.298965	0.764966	NA
Os01g0356951	0	NA	NA	NA	NA	NA
Os01g0357100	30.786	0.25875	0.543605	0.475989	0.634083	0.760529
Os01g0357150	0	NA	NA	NA	NA	NA
Os01g0357200	1.93065	0.659196	1.93002	0.341549	0.73269	NA
Os01g0357400	0	NA	NA	NA	NA	NA
Os01g0357500	0.325587	-0.27214	4.08047	-0.0666932	0.946826	NA
Os01g0357800	3715.34	-0.136761	0.13036	-1.0491	0.294132	0.454727
Os01g0357900	88.2891	0.210881	0.272156	0.774853	0.438427	0.595606
Os01g0358100	3.98978	-0.0180559	1.28228	-0.0140812	0.988765	NA
Os12g0552400	576.941	1.35476	0.201691	6.71702	1.85477e-11	1.22538e-09
Os01g0358400	27.4663	0.00550931	0.446914	0.0123275	0.990164	0.994247
Os01g0358551	0.161476	-1.23392	4.08047	-0.302396	0.76235	NA
Os01g0358700	3.36787	-0.0939993	1.31944	-0.0712416	0.943205	NA
Os01g0358800	0	NA	NA	NA	NA	NA
Os01g0358900	0	NA	NA	NA	NA	NA
Os01g0359400	2920.68	-0.308822	0.13155	-2.34756	0.0188968	0.0592715
Os10g0462600	1374.12	1.35379	0.123881	10.9281	8.45824e-28	7.08564e-25
Os01g0359800	70.0409	-0.0951772	0.324216	-0.293561	0.769094	0.858223
Os03g0737701	24.077	1.35278	0.498749	2.71235	0.00668085	0.0263646
Os01g0360150	0	NA	NA	NA	NA	NA
Os07g0520100	23.8694	1.34874	0.504045	2.67583	0.00745455	0.0287125
Os01g0360333	1.78434	0.505665	1.98837	0.254312	0.799255	NA
Os01g0360600	1795.75	0.138967	0.123034	1.1295	0.258686	0.416023
Os06g0199300	4163.98	1.3482	0.140257	9.61232	7.09354e-22	2.85692e-19
Os01g0361500	5319.44	0.21365	0.127455	1.67628	0.0936835	0.199189
Os01g0361700	1.09941	-2.60059	2.79736	-0.92966	0.352547	NA
Os01g0361800	873.049	0.303648	0.134884	2.25118	0.024374	0.0719875
Os01g0362000	273.573	0.145967	0.166187	0.878332	0.379764	0.541464
Os01g0362100	7770.47	0.0985108	0.110472	0.891724	0.372541	0.534575
Os01g0362400	101.913	0.601333	0.273035	2.2024	0.0276367	0.0789847
Os01g0362533	15.841	-0.18208	0.616114	-0.295529	0.76759	0.857276
Os01g0362800	41.7473	0.446781	0.416782	1.07198	0.28373	0.443809
Os01g0363000	0	NA	NA	NA	NA	NA
Os01g0363300	282.115	0.47315	0.207189	2.28366	0.0223915	0.0675546
Os01g0363500	993.741	0.252866	0.14037	1.80142	0.0716367	0.16355
Os01g0363600	23.757	-0.206974	0.465922	-0.444226	0.656879	0.7782
Os01g0332100	9882.04	1.34443	0.192559	6.98188	2.91256e-12	2.31931e-10
Os01g0363950	0.17723	-1.23392	4.08047	-0.302396	0.76235	NA
Os01g0364000	239.572	0.146319	0.195587	0.748101	0.4544	0.610618
Os03g0373500	48.62	1.34432	0.407181	3.30153	0.000961605	0.0055663
Os01g0806200	227.552	1.34428	0.211638	6.35178	2.12839e-10	1.06638e-08
Os01g0364412	0.44507	2.15163	3.99625	0.538411	0.590293	NA
Os01g0364450	0	NA	NA	NA	NA	NA
Os01g0364800	536.711	-0.1033	0.145653	-0.709221	0.478188	0.631991
Os01g0364900	7.1123	0.623506	0.865546	0.720361	0.471303	NA
Os01g0365000	93.4347	0.258523	0.389008	0.66457	0.506325	0.655784
Os01g0365300	0	NA	NA	NA	NA	NA
Os01g0366100	433.107	-0.343635	0.172706	-1.98971	0.0466226	0.117584
Os01g0366300	19.342	0.8341	0.592697	1.4073	0.15934	0.294403
Os01g0366400	0.599809	-0.350506	3.08472	-0.113627	0.909534	NA
Os01g0366501	0	NA	NA	NA	NA	NA
Os01g0367100	358.243	0.403238	0.173391	2.3256	0.0200399	0.0621494
Os01g0367201	9.81379	0.921307	0.780682	1.18013	0.237948	NA
Os01g0367300	2318.18	-0.123348	0.11144	-1.10686	0.268356	0.426643
Os03g0241300	76.2909	1.34312	0.323525	4.15153	3.30258e-05	0.000348795
Os01g0367450	1.88483	0.609394	1.89126	0.322216	0.747289	NA
Os01g0367500	0	NA	NA	NA	NA	NA
Os02g0700500	118.784	1.34269	0.310862	4.31924	1.56565e-05	0.000184991
Os08g0484100	254.702	1.34092	0.182954	7.32927	2.31412e-13	2.35265e-11
Os01g0368000	15.0679	0.223024	0.644773	0.345895	0.729421	0.829601
Os01g0368500	0	NA	NA	NA	NA	NA
Os01g0368600	0	NA	NA	NA	NA	NA
Os06g0625800	84.9908	1.34003	0.29341	4.56708	4.94565e-06	7.04124e-05
Os01g0368900	42.3888	-0.353755	0.660672	-0.535447	0.592341	0.72793
Os01g0369000	8521.39	-0.127785	0.116659	-1.09538	0.273351	0.431897
Os01g0369200	10.2662	-0.782722	0.757016	-1.03396	0.301156	NA
Os01g0369300	1.53574	1.0667	2.17746	0.489883	0.624217	NA
Os01g0369366	0	NA	NA	NA	NA	NA
Os01g0369500	0.325587	-0.27214	4.08047	-0.0666932	0.946826	NA
Os01g0369600	1048.91	-0.0586515	0.138848	-0.422416	0.672722	0.789068
Os01g0808100	2661.14	1.33621	0.185093	7.21911	5.23305e-13	4.89267e-11
Os01g0369800	0.148357	0.689633	4.08047	0.169008	0.86579	NA
Os01g0369900	490.992	0.340932	0.164532	2.07213	0.038253	0.101057
Os01g0369950	0.883403	1.86648	2.65912	0.701914	0.482733	NA
Os01g0370000	17.4293	-0.470715	0.697845	-0.674527	0.499976	0.650211
Os01g0370200	0	NA	NA	NA	NA	NA
Os01g0370400	0.705473	2.79566	3.59324	0.778031	0.436551	NA
Os01g0370600	0	NA	NA	NA	NA	NA
Os01g0370750	18.3866	-0.29354	0.681013	-0.431034	0.666444	0.784208
Os01g0370900	0	NA	NA	NA	NA	NA
Os01g0371200	258.491	0.244282	0.250954	0.973413	0.330348	0.492102
Os01g0371300	6.11551	-0.416328	0.902343	-0.461386	0.644522	NA
Os01g0371400	6.41445	-2.31695	0.966205	-2.39799	0.0164854	NA
Os01g0371500	14.2258	-1.06356	0.620553	-1.7139	0.0865476	NA
Os01g0372100	19.0928	-0.122523	0.613325	-0.199769	0.841661	0.905198
Os01g0372350	57.1157	-0.711036	0.333882	-2.1296	0.0332046	0.0904886
Os01g0372400	11.569	-1.27938	0.794418	-1.61046	0.107296	NA
Os01g0372450	0.387425	-2.20852	3.98107	-0.554756	0.579062	NA
Os01g0372500	0.55094	-1.34383	3.53749	-0.379882	0.704033	NA
Os03g0796900	635.135	1.33597	0.146662	9.10919	8.30018e-20	2.51929e-17
Os01g0372866	0	NA	NA	NA	NA	NA
Os01g0373200	0.148357	0.689633	4.08047	0.169008	0.86579	NA
Os01g0373400	253.255	-0.112924	0.208994	-0.540322	0.588975	0.725412
Os01g0373500	0	NA	NA	NA	NA	NA
Os08g0507702	216.814	1.33524	0.232799	5.73561	9.71642e-09	3.16471e-07
Os11g0138300	21.7013	1.33347	0.513279	2.59795	0.00937828	0.0342953
Os01g0374000	3.54748	0.535054	1.51934	0.352162	0.724717	NA
Os01g0374100	0	NA	NA	NA	NA	NA
Os01g0374200	20.7251	-0.802214	0.57616	-1.39235	0.163818	0.300292
Os01g0374501	0.17723	-1.23392	4.08047	-0.302396	0.76235	NA
Os01g0374600	6.29783	-0.130579	0.912854	-0.143045	0.886255	NA
Os01g0374900	618.835	0.11741	0.142913	0.82155	0.411333	0.571143
Os06g0184866	235.893	1.33284	0.238427	5.59014	2.26887e-08	6.73044e-07
Os03g0169500	39.9878	1.33238	0.419517	3.17599	0.00149325	0.00793534
Os11g0155500	27.0818	1.33137	0.468828	2.83978	0.00451451	0.0192757
Os11g0550800	108.642	1.33047	0.283683	4.68999	2.73212e-06	4.28606e-05
Os01g0376200	28.1849	-0.391539	0.565142	-0.692816	0.488425	0.64049
Os01g0376600	0	NA	NA	NA	NA	NA
Os02g0731700	406.51	1.32376	0.179515	7.37405	1.65519e-13	1.74038e-11
Os01g0377000	0.741783	2.88807	3.51884	0.820746	0.411791	NA
Os01g0377250	0	NA	NA	NA	NA	NA
Os01g0377500	1784.79	0.217546	0.117815	1.84651	0.0648183	0.15193
Os01g0377700	1046.02	0.115453	0.14546	0.793706	0.427366	0.58529
Os01g0378100	7.545	1.07758	1.02567	1.05061	0.293437	NA
Os01g0379101	8.93073	-0.143882	0.924594	-0.155617	0.876335	NA
Os01g0379400	420.622	-0.2159	0.167777	-1.28683	0.198155	0.344053
Os01g0379800	0.148357	0.689633	4.08047	0.169008	0.86579	NA
Os01g0380800	0	NA	NA	NA	NA	NA
Os01g0381325	0	NA	NA	NA	NA	NA
Os05g0567600	1761.92	1.32291	0.413014	3.20306	0.00135976	0.0073776
Os01g0382200	0	NA	NA	NA	NA	NA
Os01g0382400	48.8204	-0.178174	0.452978	-0.393339	0.694069	0.804267
Os07g0581400	92.1649	1.31983	0.315953	4.17732	2.94963e-05	0.000317442
Os01g0382500	0.130551	0.689633	4.08047	0.169008	0.86579	NA
Os01g0871500	1086.46	1.31938	0.423094	3.1184	0.00181836	0.00930188
Os01g0382900	22.674	0.651808	0.504836	1.29113	0.196659	0.342221
Os01g0383001	0	NA	NA	NA	NA	NA
Os01g0383100	5.67341	-1.96138	1.1198	-1.75155	0.0798516	NA
Os01g0383700	13537.5	-0.00372285	0.131972	-0.0282095	0.977495	0.986587
Os01g0383900	51.3972	-0.0121335	0.343739	-0.0352986	0.971842	0.983298
Os01g0384300	135.445	0.38775	0.225313	1.72094	0.0852623	0.185638
Os01g0384375	0.148357	0.689633	4.08047	0.169008	0.86579	NA
Os01g0384450	0	NA	NA	NA	NA	NA
Os01g0384800	768.216	-0.00836103	0.207777	-0.0402403	0.967902	0.98113
Os01g0384901	0.130551	0.689633	4.08047	0.169008	0.86579	NA
Os01g0385000	0	NA	NA	NA	NA	NA
Os01g0385400	6.18294	1.15782	0.94419	1.22626	0.220102	NA
Os01g0386500	0.706172	2.82426	3.1219	0.904659	0.365646	NA
Os01g0386600	1.9812	-0.821235	1.61232	-0.50935	0.610507	NA
Os07g0537500	24.5382	1.31826	0.47671	2.76532	0.00568674	0.0231611
Os01g0387133	45.7079	0.57381	0.351002	1.63478	0.102096	0.211891
Os01g0387566	0.210194	-1.23392	4.08047	-0.302396	0.76235	NA
Os01g0387865	0.261102	1.40867	4.0553	0.347365	0.728317	NA
Os01g0388000	3.65751	1.98421	1.34491	1.47535	0.140119	NA
Os01g0388101	1.20372	-0.224183	2.36364	-0.0948466	0.924437	NA
Os01g0388200	37.7652	-0.375554	0.406869	-0.923035	0.355989	0.518173
Os01g0388500	1296.36	0.233986	0.133242	1.7561	0.0790713	0.175964
Os01g0388700	5.70754	0.17994	0.973905	0.184761	0.853416	NA
Os01g0389200	10.0655	-0.729733	0.734839	-0.993053	0.320684	NA
Os09g0517900	29.9122	1.31803	0.483229	2.72755	0.00638071	0.02541
Os01g0390300	1002.06	-0.0391836	0.136473	-0.287117	0.774023	0.861632
Os01g0390400	2495.33	0.0935581	0.110187	0.849087	0.395833	0.557065
Os01g0390600	206.385	-0.274509	0.211806	-1.29604	0.194961	0.339934
Os01g0390900	2738.31	-0.108677	0.118625	-0.916136	0.359596	0.521647
Os01g0391100	282.68	-0.270474	0.170314	-1.58809	0.112267	0.227106
Os01g0391500	350.817	-0.0517297	0.169847	-0.304567	0.760696	0.852258
Os01g0391600	20.5101	0.302546	0.537358	0.563024	0.573418	0.712283
Os01g0391800	21.9295	0.190773	0.515372	0.370165	0.711259	0.817151
Os01g0391951	0	NA	NA	NA	NA	NA
Os01g0392100	245.519	0.0339844	0.176837	0.192179	0.847602	0.908693
Os01g0392600	29.9755	1.03897	0.495991	2.09473	0.0361953	0.0967132
Os01g0392800	702.719	-0.0992325	0.133752	-0.741915	0.458139	0.614028
Os02g0805100	28.3371	1.31579	0.486755	2.70318	0.00686787	0.0269705
Os01g0393100	0.17723	-1.23392	4.08047	-0.302396	0.76235	NA
Os01g0393200	0	NA	NA	NA	NA	NA
Os01g0393300	1.29283	-2.83015	2.37486	-1.19171	0.233373	NA
Os01g0393400	10.613	-0.517019	0.702807	-0.735649	0.461945	NA
Os01g0444100	12.5698	6.96051	1.4773	4.71164	2.45729e-06	NA
Os01g0495200	0	NA	NA	NA	NA	NA
Os01g0222500	139.168	1.31575	0.287322	4.57935	4.66421e-06	6.69977e-05
Os02g0755500	101.362	1.31376	0.285085	4.60831	4.05956e-06	5.98307e-05
Os01g0496900	571.912	-0.118659	0.132542	-0.895255	0.370651	0.532739
Os01g0497400	0.17723	-1.23392	4.08047	-0.302396	0.76235	NA
Os01g0498200	2319.87	0.133898	0.152073	0.880486	0.378596	0.54034
Os01g0498300	49.256	-0.856637	0.361327	-2.37081	0.0177491	0.0564495
Os01g0498802	0.502818	-1.13778	3.64867	-0.311833	0.755168	NA
Os01g0499300	1317.45	0.0281615	0.115764	0.243267	0.807799	0.883479
Os01g0500100	4.523	-0.353426	1.2004	-0.294423	0.768434	NA
Os01g0500400	11.8455	1.2589	0.691776	1.81981	0.0687882	NA
Os01g0500500	967.499	0.010443	0.126874	0.0823094	0.934401	0.962663
Os01g0500600	542.45	-0.272211	0.162074	-1.67955	0.0930451	0.198133
Os01g0500750	15.4477	-0.101059	0.615293	-0.164245	0.869538	0.923232
Os01g0500825	31.0422	0.168808	0.426382	0.395909	0.692172	0.803334
Os01g0500900	288.416	0.132645	0.178979	0.741121	0.45862	0.614555
Os01g0662700	784.785	1.31041	0.201526	6.50245	7.90245e-11	4.36678e-09
Os01g0501700	3326.18	0.136463	0.111768	1.22095	0.222105	0.373421
Os06g0729800	44.5133	1.30723	0.429433	3.04409	0.00233388	0.0113671
Os01g0502300	0	NA	NA	NA	NA	NA
Os01g0502400	1720.87	0.103495	0.112359	0.921105	0.356996	0.519169
Os01g0502700	19.0497	-0.686101	0.561509	-1.22189	0.22175	0.373009
Os01g0502800	1144.2	0.0477549	0.123176	0.387696	0.698241	0.807246
Os01g0502900	141.838	-0.000761254	0.242232	-0.00314266	0.997493	0.998685
Os01g0503400	4954.57	0.0672797	0.152432	0.441375	0.658942	0.779277
Os03g0748600	38.9731	1.30599	0.412944	3.16264	0.00156344	0.00822899
Os01g0504300	0	NA	NA	NA	NA	NA
Os01g0619800	236.182	1.30458	0.244842	5.32826	9.91595e-08	2.47816e-06
Os01g0504950	8.30868	0.181997	0.825645	0.220431	0.825536	NA
Os01g0505400	0	NA	NA	NA	NA	NA
Os01g0505500	30.7408	-0.373887	0.421843	-0.886316	0.375447	0.53753
Os01g0505600	4.19086	0.109737	1.08226	0.101395	0.919237	NA
Os01g0505700	79.1468	-0.278928	0.270322	-1.03184	0.302149	0.463544
Os01g0505866	0	NA	NA	NA	NA	NA
Os01g0506100	138.603	0.0895622	0.226814	0.39487	0.692939	0.803649
Os01g0506200	752.343	0.148811	0.134323	1.10786	0.267922	0.426211
Os01g0507000	1678.63	0.184514	0.122038	1.51194	0.130549	0.253344
Os01g0507300	626.641	0.208098	0.145987	1.42546	0.154023	0.287249
Os03g0765400	2085.36	1.30424	0.137393	9.49279	2.24921e-21	8.41165e-19
Os01g0507700	3422.14	0.125557	0.152707	0.822213	0.410956	0.57077
Os01g0507900	1280.09	0.100397	0.120724	0.831624	0.405621	0.566026
Os01g0508000	690.707	0.0287028	0.141691	0.202573	0.839469	0.903722
Os01g0508050	0.296713	1.56777	4.04008	0.388056	0.697975	NA
Os01g0508100	19.408	0.880294	0.647049	1.36048	0.173679	0.313269
Os01g0508300	167.096	-0.0753104	0.247176	-0.304683	0.760607	0.852258
Os01g0508500	262.892	-0.88662	1.0607	-0.835886	0.403219	0.564103
Os01g0509400	0	NA	NA	NA	NA	NA
Os01g0509700	155.107	0.222404	0.211806	1.05003	0.293702	0.454317
Os01g0509750	0.17723	-1.23392	4.08047	-0.302396	0.76235	NA
Os01g0509800	0	NA	NA	NA	NA	NA
Os01g0509900	27.5987	-0.955583	0.446386	-2.14071	0.0322975	0.0886375
Os01g0510100	3576.17	0.182589	0.142707	1.27946	0.200734	0.347264
Os01g0510200	161.958	-0.489325	0.281449	-1.73859	0.0821071	0.180684
Os01g0510500	932.191	-0.0606427	0.14273	-0.424876	0.670927	0.787757
Os07g0622000	7075.92	1.30317	0.150853	8.63866	5.68743e-18	1.30892e-15
Os01g0510701	53.325	0.470822	0.339293	1.38766	0.165241	0.301844
Os01g0510800	2479.64	0.150817	0.108988	1.3838	0.166421	0.303348
Os01g0510901	38.185	0.0502829	0.437461	0.114942	0.908491	0.946962
Os01g0511000	56.8465	0.946965	0.444204	2.13183	0.0330212	0.0901058
Os01g0511100	793.207	-0.259705	0.139762	-1.85819	0.0631421	0.149119
Os01g0511200	356.935	-0.231846	0.169351	-1.36903	0.17099	0.309342
Os01g0511300	749.363	-0.252854	0.122614	-2.06219	0.0391896	0.102876
Os01g0511400	0	NA	NA	NA	NA	NA
Os02g0703600	185.783	1.30265	0.231323	5.63129	1.78872e-08	5.42915e-07
Os01g0511700	662.645	0.308549	0.14577	2.11668	0.034287	0.0928342
Os07g0191500	137.244	1.30111	0.283442	4.5904	4.42403e-06	6.38982e-05
Os01g0512100	1701.52	0.259547	0.108712	2.38748	0.0169645	0.0545758
Os01g0512200	486.253	0.304195	0.164461	1.84965	0.0643633	0.151167
Os01g0512400	6.26007	-0.183666	0.982738	-0.186892	0.851746	NA
Os01g0512700	0	NA	NA	NA	NA	NA
Os01g0512800	0	NA	NA	NA	NA	NA
Os01g0935400	57.3852	1.30069	0.36988	3.51651	0.000437259	0.00293981
Os01g0513200	638.388	0.097754	0.135228	0.722883	0.469752	0.624557
Os08g0521200	46.4929	1.30064	0.383725	3.38951	0.000700172	0.00434199
Os01g0513500	40.1987	-0.463937	0.43139	-1.07545	0.282174	0.442267
Os10g0417600	13485.7	1.29882	0.151773	8.55761	1.15227e-17	2.51374e-15
Os01g0513800	216.851	-0.0497759	0.189644	-0.26247	0.792959	0.874142
Os01g0513850	0.801112	3.01305	3.02101	0.997367	0.318586	NA
Os01g0513900	4.13306	-0.948214	1.18009	-0.803507	0.421682	NA
Os01g0513950	0	NA	NA	NA	NA	NA
Os01g0514000	651.377	0.14111	0.12839	1.09907	0.271737	0.430288
Os05g0321600	76.2168	1.29881	0.324252	4.00556	6.18697e-05	0.000590582
Os01g0514450	6.50399	-0.0086466	0.889709	-0.00971846	0.992246	NA
Os01g0514600	6.81536	-0.273861	0.868487	-0.315331	0.75251	NA
Os01g0514700	0	NA	NA	NA	NA	NA
Os01g0514850	0	NA	NA	NA	NA	NA
Os01g0515300	449.229	-0.27652	0.185546	-1.4903	0.136144	0.26144
Os01g0516200	0	NA	NA	NA	NA	NA
Os01g0516600	777.962	0.149844	0.147176	1.01813	0.308617	0.470097
[truncated: 35,849 more rows]
