# Supplementary material for: Monitoring of Rice Transcriptional Responses to Contrasted Colonizing Patterns of Phytobeneficial Burkholderia s.l. Reveals a Temporal Shift in JA Systemic Response
Source: Front Plant Sci. 2019 Sep 24;10:1141. doi: 10.3389/fpls.2019.01141 (PMC6769109; doi:10.3389/fpls.2019.01141)
Supplement: Supplementary file 8 [file Table_8.xls]

## Sheet: Functional analysis
Supplementary Table 8 : List and functional categories of the top 200 up and down-regulated differentially expressed genes in response to each strain in roots
	Log2FoldChange
RAP ID	P. kururiensis	B. vietnamiensis	RAP Annotation	Gene name	GO terms
Hormons
Os02g0771600	1.02923	1.05826	Similar to 1-aminocyclopropane-1-carboxylate oxidase (Fragment).	OsACO3	Biological Process: oxidation-reduction process (GO:0055114), Molecular Function: oxidoreductase activity (GO:0016491), Molecular Function: oxidoreductase activity, acting on paired donors, with incorporation or reduction of molecular oxygen, 2-oxoglutarate as one donor, and incorporation of one atom each of oxygen into both donors (GO:0016706)
Os06g0573900	1.31316	2.12313	Similar to 1-aminocyclopropane-1-carboxylic acid oxidase.		Biological Process: oxidation-reduction process (GO:0055114), Molecular Function: oxidoreductase activity (GO:0016491), Molecular Function: oxidoreductase activity, acting on paired donors, with incorporation or reduction of molecular oxygen, 2-oxoglutarate as one donor, and incorporation of one atom each of oxygen into both donors (GO:0016706)
Os01g0370000	0.874948	0.957084	NADH:flavin oxidoreductase/NADH oxidase, N-terminal domain containing protein.	OsOPR9, OsOPR01-2	Biological Process: metabolic process (GO:0008152), Biological Process: oxidation-reduction process (GO:0055114), Molecular Function: catalytic activity (GO:0003824), Molecular Function: FMN binding (GO:0010181), Molecular Function: oxidoreductase activity (GO:0016491)
Os04g0610900	0.765345	0.92631	Similar to EDR1.		Biological Process: protein phosphorylation (GO:0006468), Molecular Function: protein kinase activity (GO:0004672), Molecular Function: protein serine/threonine kinase activity (GO:0004674), Molecular Function: ATP binding (GO:0005524), Molecular Function: transferase activity, transferring phosphorus-containing groups (GO:0016772)
Os04g0673300	0.657294	0.943549	A-type response regulator, Cytokinin signaling	OsRR6, rr6, Rra6, OsRRA6	Biological Process: two-component signal transduction system (phosphorelay) (GO:0000160), Biological Process: regulation of transcription, DNA-dependent (GO:0006355), Molecular Function: two-component response regulator activity (GO:0000156)
Os01g0132766	0.631341	0.830376	Zinc finger, C2H2-like domain containing protein.		Cellular Component: intracellular (GO:0005622), Molecular Function: nucleic acid binding (GO:0003676), Molecular Function: zinc ion binding (GO:0008270)
Os11g0671000	0.473264	0.903668	Similar to Dormancy-associated protein.
Os02g0255500	0.421185	0.715864	Similar to Extensin (Fragment).	OsPYL/RCAR3, PYL3, OsPYL3, OsPYL10, OsRCAR1, RCAR1
Os03g0341000	-1.79103	-1.99234	Similar to AP2 domain containing protein RAP2.2 (Fragment).	OsERF#066, OsERF066, OsERF66, AP2/EREBP#030, AP2/EREBP30	Biological Process: regulation of transcription, DNA-dependent (GO:0006355), Molecular Function: DNA binding (GO:0003677), Molecular Function: sequence-specific DNA binding transcription factor activity (GO:0003700)
Os05g0560900	-1.15154	-1.72758	Similar to gibberellin 2-beta-dioxygenase.	OsGA2ox8	Biological Process: oxidation-reduction process (GO:0055114), Molecular Function: iron ion binding (GO:0005506), Molecular Function: oxidoreductase activity (GO:0016491), Molecular Function: oxidoreductase activity, acting on paired donors, with incorporation or reduction of molecular oxygen, 2-oxoglutarate as one donor, and incorporation of one atom each of oxygen into both donors (GO:0016706)
Os04g0556500	-1.34931	-1.63548	cis-Zeatin-O-glucosyltransferase, Catalyze O-glucosylation of cZ and cZ-riboside	OscZOGT1, cZOGT1	Biological Process: metabolic process (GO:0008152), Molecular Function: transferase activity, transferring hexosyl groups (GO:0016758)
Os03g0437200	-1.99007	-1.67409	C2H2-type zinc finger protein, Abscisic acid-induced antioxidant defence, Water stress and oxidative stress tolerance	ZFP36, Bsr-d1, bsr-d1	Molecular Function: nucleic acid binding (GO:0003676), Molecular Function: metal ion binding (GO:0046872)
Os11g0289700	1.2778		Cytochrome P450 family protein.		Biological Process: oxidation-reduction process (GO:0055114), Molecular Function: iron ion binding (GO:0005506), Molecular Function: electron carrier activity (GO:0009055), Molecular Function: oxidoreductase activity, acting on paired donors, with incorporation or reduction of molecular oxygen (GO:0016705), Molecular Function: heme binding (GO:0020037)
Os07g0449700	1.54713		A-type response regulator, Cytokinin signaling	rr7, OsRR7, Rra5, OsRRA5	Biological Process: two-component signal transduction system (phosphorelay) (GO:0000160), Biological Process: regulation of transcription, DNA-dependent (GO:0006355), Molecular Function: two-component response regulator activity (GO:0000156)
Os10g0483500	0.655792		FAD linked oxidase, N-terminal domain containing protein.	OsCKX3, ckx3	Biological Process: cytokinin metabolic process (GO:0009690), Biological Process: oxidation-reduction process (GO:0055114), Molecular Function: catalytic activity (GO:0003824), Molecular Function: UDP-N-acetylmuramate dehydrogenase activity (GO:0008762), Molecular Function: oxidoreductase activity (GO:0016491), Molecular Function: oxidoreductase activity, acting on CH-OH group of donors (GO:00166…
Os02g0228900	0.582548		Similar to Auxin-responsive protein IAA18 (Indoleacetic acid-induced protein 18).		Biological Process: regulation of transcription, DNA-dependent (GO:0006355), Cellular Component: nucleus (GO:0005634), Molecular Function: protein dimerization activity (GO:0046983)
Os05g0362100	0.568729		Similar to Protein MFP-b.		Biological Process: fatty acid metabolic process (GO:0006631), Biological Process: metabolic process (GO:0008152), Biological Process: oxidation-reduction process (GO:0055114), Molecular Function: nucleotide binding (GO:0000166), Molecular Function: catalytic activity (GO:0003824), Molecular Function: 3-hydroxyacyl-CoA dehydrogenase activity (GO:0003857), Molecular Function: oxidoreductase activi…
Os06g0729400	0.551305		Similar to Gibberellin-regulated protein 2 precursor.
Os11g0523800	0.493857		Similar to Isoform 3 of Auxin response factor 23.	OsARF1, arf1, OsARF23, ARF23	Biological Process: regulation of transcription, DNA-dependent (GO:0006355), Biological Process: response to hormone stimulus (GO:0009725), Cellular Component: nucleus (GO:0005634), Molecular Function: DNA binding (GO:0003677)
Os05g0155200	0.488937		Similar to Ethylene receptor.	OS-ERS2, OsERS2, OsERS2a, OsERS2b, OsERS2c	Biological Process: signal transduction (GO:0007165), Biological Process: peptidyl-histidine phosphorylation (GO:0018106), Cellular Component: membrane (GO:0016020), Molecular Function: two-component sensor activity (GO:0000155), Molecular Function: protein histidine kinase activity (GO:0004673), Molecular Function: signal transducer activity (GO:0004871), Molecular Function: protein binding (GO:…
Os08g0509100	-2.06598		Similar to Lipoxygenase, chloroplast precursor (EC 1.13.11.12).		Biological Process: oxidation-reduction process (GO:0055114), Molecular Function: iron ion binding (GO:0005506), Molecular Function: protein binding (GO:0005515), Molecular Function: lipoxygenase activity (GO:0016165), Molecular Function: oxidoreductase activity, acting on single donors with incorporation of molecular oxygen, incorporation of two atoms of oxygen (GO:0016702), Molecular Function: …
Os04g0581100	-2.05879		2OG-Fe(II) oxygenase domain containing protein.	OsS3H, S3H	Biological Process: oxidation-reduction process (GO:0055114), Molecular Function: oxidoreductase activity (GO:0016491), Molecular Function: oxidoreductase activity, acting on paired donors, with incorporation or reduction of molecular oxygen, 2-oxoglutarate as one donor, and incorporation of one atom each of oxygen into both donors (GO:0016706)
Os04g0641700	-1.32055		Similar to H0423H10.4 protein.	ILI1, OsbHLH154, OsILI1
Os06g0586000	-1.31334		Conserved hypothetical protein.
Os12g0139400		1.00433	A-type response regulator, Cytokinin signaling	OsRR10, Rra2, OsRRA2, RR2	Biological Process: two-component signal transduction system (phosphorelay) (GO:0000160), Biological Process: regulation of transcription, DNA-dependent (GO:0006355), Molecular Function: two-component response regulator activity (GO:0000156)
Os05g0316800		1.02931	Similar to Ethylene-responsive transcription factor 9 (Ethylene-responsive element binding factor 9) (EREBP-9) (AtERF9).	OsERF#056, OsERF056, OsERF56, AP2/EREBP#164, AP2/EREBP164	Biological Process: regulation of transcription, DNA-dependent (GO:0006355), Molecular Function: DNA binding (GO:0003677), Molecular Function: sequence-specific DNA binding transcription factor activity (GO:0003700)
Os11g0143300		1.02386	A-type response regulator, Cytokinin signaling	OsRR9, Rra1, OsRRA1, OsRR10, RR10	Biological Process: two-component signal transduction system (phosphorelay) (GO:0000160), Biological Process: regulation of transcription, DNA-dependent (GO:0006355), Molecular Function: two-component response regulator activity (GO:0000156)
Os08g0460600		1.29136	Similar to Cytokinin dehydrogenase 11.	OsCKX11	Biological Process: cytokinin metabolic process (GO:0009690), Biological Process: oxidation-reduction process (GO:0055114), Molecular Function: catalytic activity (GO:0003824), Molecular Function: cytokinin dehydrogenase activity (GO:0019139), Molecular Function: flavin adenine dinucleotide binding (GO:0050660)
Os03g0183200		1.24929	Similar to AP2 domain containing protein, expressed.	OsERF#069, OsERF069, OsERF69, AP2/EREBP#028, AP2/EREBP28
Os11g0259700		2.02455	Similar to SAM dependent carboxyl methyltransferase family protein.		Molecular Function: methyltransferase activity (GO:0008168)
Os09g0545300		0.916039	SAUR family protein, Negative regulator of auxin synthesis and transport	OsSAUR39
Os08g0453200		0.874058	Similar to Auxin-repressed protein.
Os02g0830200		0.812392	A-type response regulator, Cytokinin signaling	OSRR3, OsRR3, rr3, Rra7, OsRRA7	Biological Process: two-component signal transduction system (phosphorelay) (GO:0000160), Biological Process: regulation of transcription, DNA-dependent (GO:0006355), Molecular Function: two-component response regulator activity (GO:0000156)
Os09g0437500		0.79548	Dormancyauxin associated family protein.
Os10g0390800		0.745492	Similar to Ethylene-responsive transcription factor 3 (Ethylene-responsive element binding factor 3) (EREBP-3) (AtERF3).	OsERF#059, OsERF059, OsERF59, EBL1, AP2/EREBP#006, AP2/EREBP6	Biological Process: regulation of transcription, DNA-dependent (GO:0006355), Molecular Function: DNA binding (GO:0003677), Molecular Function: sequence-specific DNA binding transcription factor activity (GO:0003700)
Os03g0342900		0.712021	Dormancyauxin associated family protein.
Os03g0203200		0.687324	Alpha/beta hydrolase, Strigolactone receptor, Strigolactone perception, Reguration of shoot branching	d14(d10), dwf13, d10, d14, D88, HTD2, OsD14, qPPB3, D88/D14, HTD4
Os02g0164900		0.675483	Similar to Auxin response factor 3.	OsARF6a, OsARF6, ARF6	Biological Process: regulation of transcription, DNA-dependent (GO:0006355), Biological Process: response to hormone stimulus (GO:0009725), Cellular Component: nucleus (GO:0005634), Molecular Function: DNA binding (GO:0003677), Molecular Function: protein dimerization activity (GO:0046983)
Os08g0529000		-7.1455	Auxin efflux carrier, Auxin homeostasis, transport and distribution	PIN5C, OsPIN5c, OsPIN5b	Biological Process: transmembrane transport (GO:0055085), Cellular Component: integral component of membrane (GO:0016021)
Os02g0305950		-2.91852	Similar to calmodulin binding protein.	OsSAUR7
Os03g0180800		-2.00611	TIFY domain-containing transcriptional regulator, Salt and dehydration stress tolerance	OsJAZ3, JAZ3, OsJAZ 9, OsJAZ9, Os-JAZ9, JAZ9, OsTIFY11a
Os03g0741100		-1.92527	Basic helix-loop-helix transcription factor, Drought tolerance	OsbHLH148	Molecular Function: protein dimerization activity (GO:0046983)
Os05g0591600		-1.75717	Similar to Carboxy-lyase.	LOGL8
Os03g0181100		-1.62309	Tify domain containing protein.	OsJAZ4, JAZ4, OsJAZ 10, OsJAZ10, JAZ10, OsTIFY11b	Molecular Function: protein binding (GO:0005515)
Development
Os12g0589000	2.03071	1.64202	Similar to Helix-loop-helix DNA-binding domain containing protein.	OsbHLH130, bHLH130, OsRSL9, RSL9	Biological Process: regulation of transcription, DNA-dependent (GO:0006355)
Os05g0552600	1.18197	1.34704	Similar to root cap periphery gene2.
Os09g0306500	1.26277	1.63535	Similar to DVL6/RTFL16 (ROTUNDIFOLIA LIKE 16).
Os04g0437000	1.08222	1.09555	No apical meristem (NAM) protein domain containing protein.	ONAC079, ONAC79	Biological Process: regulation of transcription, DNA-dependent (GO:0006355), Molecular Function: DNA binding (GO:0003677)
Os01g0924933	0.960619	1.18336	Transferase family protein.		Molecular Function: transferase activity, transferring acyl groups other than amino-acyl groups (GO:0016747)
Os10g0561800	0.66809	0.84252	Similar to homeodomain leucine zipper protein hox1.	Oshox1, OsHox1	Biological Process: transcription, DNA-dependent (GO:0006351), Biological Process: regulation of transcription, DNA-dependent (GO:0006355), Cellular Component: nucleus (GO:0005634), Molecular Function: DNA binding (GO:0003677), Molecular Function: sequence-specific DNA binding transcription factor activity (GO:0003700), Molecular Function: protein binding (GO:0005515), Molecular Function: sequenc…
Os07g0524000	0.486218	0.699287	Conserved hypothetical protein.
Os02g0587800	-3.64602	-7.46532	Virulence factor, pectin lyase fold family protein.
Os02g0808800	-2.51618	-4.84202	Similar to Cinnamoyl-CoA reductase (EC 1.2.1.44).		Biological Process: cellular metabolic process (GO:0044237), Molecular Function: nucleotide binding (GO:0000166), Molecular Function: catalytic activity (GO:0003824), Molecular Function: coenzyme binding (GO:0050662)
Os07g0124100	-1.54102	-2.28399	Similar to Phytosulfokines 4 precursor.	OsPSK4, Psk4	Biological Process: cell proliferation (GO:0008283), Cellular Component: extracellular region (GO:0005576), Molecular Function: growth factor activity (GO:0008083)
Os04g0612700	-2.62506	-6.68999	Similar to Cinnamyl alcohol dehydrogenase (EC 1.1.1.195).	OsCAD7, fc1, CAD7	Biological Process: oxidation-reduction process (GO:0055114), Molecular Function: nucleotide binding (GO:0000166), Molecular Function: zinc ion binding (GO:0008270), Molecular Function: oxidoreductase activity (GO:0016491)
Os01g0730400	-2.60355	-3.15758	Conserved hypothetical protein.	OsCEP6, CEP6
Os02g0584200	-1.33136	-1.86491	Conserved hypothetical protein.	OsRSP3, RSP3
Os01g0164300	1.20386		Pollen Ole e 1 allergen/extensin domain containing protein.
Os07g0484200	1.23256		Similar to Actin-depolymerizing factor 1 (ADF 1) (ZmABP1) (ZmADF1).	OsADF9	Cellular Component: intracellular (GO:0005622), Molecular Function: actin binding (GO:0003779)
Os11g0102200	1.19372		Similar to NPH1-1.		Biological Process: two-component signal transduction system (phosphorelay) (GO:0000160), Biological Process: regulation of transcription, DNA-dependent (GO:0006355), Biological Process: protein phosphorylation (GO:0006468), Biological Process: signal transduction (GO:0007165), Molecular Function: two-component sensor activity (GO:0000155), Molecular Function: protein kinase activity (GO:0004672)…
Os12g0101800	1.15885		Similar to Nonphototrophic hypocotyl 1a.		Biological Process: two-component signal transduction system (phosphorelay) (GO:0000160), Biological Process: regulation of transcription, DNA-dependent (GO:0006355), Biological Process: signal transduction (GO:0007165), Molecular Function: two-component sensor activity (GO:0000155), Molecular Function: signal transducer activity (GO:0004871), Molecular Function: protein binding (GO:0005515)
Os07g0588400	1.15762		Similar to basic helix-loop-helix protein / bHLH protein.	OsbHLH128, bHLH128, OsRSL6, RSL6	Biological Process: regulation of transcription, DNA-dependent (GO:0006355)
Os02g0280200	1.14925		Similar to Xyloglucan endotransglucosylase/hydrolase protein 26.	OsXTH13	Biological Process: carbohydrate metabolic process (GO:0005975), Molecular Function: hydrolase activity, hydrolyzing O-glycosyl compounds (GO:0004553)
Os06g0335975	1.11713		Similar to Xet3 protein.		Biological Process: carbohydrate metabolic process (GO:0005975), Molecular Function: hydrolase activity, hydrolyzing O-glycosyl compounds (GO:0004553)
Os01g0202800	1.08696		Similar to NOD26-like membrane integral protein ZmNIP1-1.	OsNIP1;2, NIP1-2, OsNIP1.2, NIP1.2	Biological Process: transport (GO:0006810), Biological Process: water transport (GO:0006833), Biological Process: transmembrane transport (GO:0055085), Cellular Component: membrane (GO:0016020), Cellular Component: integral to membrane (GO:0016021), Molecular Function: transporter activity (GO:0005215)
Os10g0122600	0.98956		Sec14 and nodulin domain-containing protein, Root hair elongation	OsSNDP1, SNDP1	Biological Process: transport (GO:0006810), Molecular Function: transporter activity (GO:0005215), Cellular Component: intracellular (GO:0005622)
Os09g0567500	0.819005		Similar to Fatty acyl coA reductase.		Biological Process: oxidation-reduction process (GO:0055114), Molecular Function: nucleotide binding (GO:0000166), Molecular Function: oxidoreductase activity, acting on the aldehyde or oxo group of donors, NAD or NADP as acceptor (GO:0016620)
Os03g0165300	0.662152		Conserved hypothetical protein.	OsBLH6
Os03g0215700	0.61868		Myosin II heavy chain-like family protein.
Os08g0433500	0.615545		Senescence-associated NAC transcription factor, Negative regulation of leaf senescence, Salt stress tolerance, Plant architecture	ONAC106	Biological Process: regulation of transcription, DNA-templated (GO:0006355), Molecular Function: DNA binding (GO:0003677)
Os05g0486100	0.56506		Leucine-rich repeat receptor-like kinase, Mn<sup>2+</sup>/Mg<sup>2+</sup>-dependent serine/threonine (Ser/Thr) kinase, Ca<sup>2+</sup>-independent Ser/Thr kinase, Negative regulation of polar auxin transport, Root development	OsRPK1	Biological Process: protein phosphorylation (GO:0006468), Molecular Function: protein kinase activity (GO:0004672), Molecular Function: protein binding (GO:0005515), Molecular Function: ATP binding (GO:0005524)
Os07g0603300	0.504144		TON1 RECRUIT MOTIF (TRM)-containing protein, Regulation of grain size and shape	GL7, GW7, qGW7, qGL7, SLG7, GL7/GW7/SLG7
Os09g0433800	0.499074		Similar to Senescence-associated protein SAG102.
Os01g0559600	0.432682		Similar to C13 endopeptidase NP1 precursor.	OsVPE2, OsaLeg1	Biological Process: proteolysis (GO:0006508), Molecular Function: cysteine-type endopeptidase activity (GO:0004197)
Os09g0472900	-3.85348		Similar to Blight-associated protein p12 precursor.
Os03g0235000	-1.52984		Similar to Peroxidase.	poxN, prx38, prxRPN, RPN	Biological Process: response to oxidative stress (GO:0006979), Biological Process: oxidation-reduction process (GO:0055114), Molecular Function: peroxidase activity (GO:0004601), Molecular Function: heme binding (GO:0020037)
Os04g0664900	-1.35193		Similar to H1005F08.5 protein.	OsCIN5, OsCIN6	Biological Process: carbohydrate metabolic process (GO:0005975), Molecular Function: hydrolase activity, hydrolyzing O-glycosyl compounds (GO:0004553)
Os01g0795400	-1.26406		Similar to Subtilase.	Hwi2, OsSub9, SUB9	Biological Process: proteolysis (GO:0006508), Biological Process: negative regulation of catalytic activity (GO:0043086), Molecular Function: serine-type endopeptidase activity (GO:0004252), Molecular Function: identical protein binding (GO:0042802)
Os09g0459900	-1.10828		Similar to Cyclin-dependent kinase inhibitor 6.	OsiICK4, Orysa;KRP6, OrysaICK4, Orysa;ICK4, OsKRP6
Os01g0813800	-1.09865		Similar to Beta-glucosidase 3.	Os1bglu3, Os1Bglu3	Biological Process: carbohydrate metabolic process (GO:0005975), Molecular Function: catalytic activity (GO:0003824), Molecular Function: hydrolase activity, hydrolyzing O-glycosyl compounds (GO:0004553), Molecular Function: cation binding (GO:0043169)
Os02g0215200	-1.58166		Class-I type histone deacetylase, Vegetative growth	OsHDAC2, HDA710	Biological Process: histone deacetylation (GO:0016575), Molecular Function: histone deacetylase activity (GO:0004407)
Os05g0541400		3.33753	Atypical bHLH transcription factor, Regulation of flowering time	OsLF, LF, OsbHLH119	Molecular Function: protein dimerization activity (GO:0046983)
Os03g0351300		1.14253	Similar to beta-amylase.		Biological Process: polysaccharide catabolic process (GO:0000272), Biological Process: carbohydrate metabolic process (GO:0005975), Molecular Function: catalytic activity (GO:0003824), Molecular Function: beta-amylase activity (GO:0016161), Molecular Function: cation binding (GO:0043169)
Os07g0442900		1.19777	Uncharacterised protein family UPF0497, trans-membrane plant subgroup domain containing protein.
Os05g0195200		1.19018	CCCH-tandem zinc finger protein, Photomorphogenesis and ABA responses, Abiotic stress tolerance	OsC3H35, OsTZF1, OsCCCH-Zn-3	Molecular Function: metal ion binding (GO:0046872)
Os06g0272850		1.0827	Domain of unknown function DUF231, plant domain containing protein.
Os02g0685200		1.1576	MYB transcription factor, Transcriptional activator in mediating stress and rhythm responsivegene expression	OsMyb1R, LHY-like_chr.2	Molecular Function: DNA binding (GO:0003677)
Os12g0616400		1.14879	Similar to Isoform 2 of Transcription factor PCF8.	OsPCF8, PCF8
Os03g0738900		1.44739	NPH3 domain containing protein.		Biological Process: response to light stimulus (GO:0009416), Molecular Function: signal transducer activity (GO:0004871)
Os10g0105700		1.19192	Similar to predicted protein.		Biological Process: carboxylic acid metabolic process (GO:0019752), Molecular Function: catalytic activity (GO:0003824), Molecular Function: carboxy-lyase activity (GO:0016831), Molecular Function: pyridoxal phosphate binding (GO:0030170)
Os11g0593000		0.99154	Phosphoesterase family protein.	OsNPC4, OsNPC3, NPC4	Molecular Function: hydrolase activity, acting on ester bonds (GO:0016788)
Os12g0610200		0.950379	Similar to Phytochrome-interacting factor 3 (Phytochrome-associated protein 3) (Basic helix-loop-helix protein 8) (bHLH8) (AtbHLH008).	OsPIL11, OsbHLH102
Os01g0192300		0.917672	Similar to I-box binding factor (Fragment).	OsMYB1R1, 1R-MYB1	Biological Process: regulation of transcription, DNA-dependent (GO:0006355), Molecular Function: nucleic acid binding (GO:0003676), Molecular Function: DNA binding (GO:0003677), Molecular Function: protein binding (GO:0005515), Molecular Function: zinc ion binding (GO:0008270)
Os03g0254400		0.898546	Patatin-related phospholipase A, Modulation of longitudinal growth of vegetative tissues and seeds		Biological Process: lipid metabolic process (GO:0006629), Biological Process: metabolic process (GO:0008152)
Os09g0399800		0.896074	Cinnamyl alcohol dehydrogenase (EC 1.1.1.195).	OsCAD8A	Biological Process: oxidation-reduction process (GO:0055114), Molecular Function: nucleotide binding (GO:0000166), Molecular Function: zinc ion binding (GO:0008270), Molecular Function: oxidoreductase activity (GO:0016491), Molecular Function: transferase activity, transferring acyl groups other than amino-acyl groups (GO:0016747)
Os08g0327100		0.700035	Galacturonosyltransferase, Pectin biosynthesis		Molecular Function: transferase activity, transferring glycosyl groups (GO:0016757)
Os01g0971800		0.689736	Transcription factor with a GARP DNA-binding domain, Photoperiodic control of flowering time, Clock associated-component	OsPCL1	Molecular Function: DNA binding (GO:0003677)
Os05g0491200		0.669245	Similar to SNF1 kinase complex anchoring protein (Fragment).	akin-b, akin-beta	Molecular Function: protein binding (GO:0005515)
Os01g0942300		-2.84667	Similar to Beta glucanase precursor (EC 3.2.1.73) (Fragment).	OsEGL2	Biological Process: carbohydrate metabolic process (GO:0005975), Molecular Function: catalytic activity (GO:0003824), Molecular Function: hydrolase activity, hydrolyzing O-glycosyl compounds (GO:0004553), Molecular Function: cation binding (GO:0043169)
Os03g0183500		-2.50305	Protein of unknown function DUF581 family protein.
Os07g0448400		-1.56433	Similar to Aquaporin PIP2-5.	OsPIP2;5, PIP2-5	Biological Process: transport (GO:0006810), Cellular Component: membrane (GO:0016020), Molecular Function: transporter activity (GO:0005215)
Os09g0564700		-1.46612	Similar to Vignain.		Biological Process: proteolysis (GO:0006508), Molecular Function: cysteine-type endopeptidase activity (GO:0004197), Molecular Function: cysteine-type peptidase activity (GO:0008234)
Os04g0554600		-1.46304	Similar to RCc3 protein.		Biological Process: lipid transport (GO:0006869)
Os04g0684900		-1.66381	Component of the CCR4-NOTcomplex, Deadenylase, Deadenylation (poly(A) tail shortening), Development and stress response		Molecular Function: nucleic acid binding (GO:0003676), Cellular Component: nucleus (GO:0005634)
Stress-related					Biological Process: oxygen transport (GO:0015671), Molecular Function: iron ion binding (GO:0005506), Molecular Function: oxygen binding (GO:0019825), Molecular Function: heme binding (GO:0020037)
Os03g0234100	1.61159	1.50366	Similar to Non-symbiotic hemoglobin 4 (rHb4) (ORYsa GLB1d).
Os09g0369000	0.598723	0.912698	Hypothetical gene.	OsERF#050, OsERF050, OsERF50, AP2/EREBP#113, AP2/EREBP113, OsDREB6
Os06g0240050	-3.93577	-6.03636	BURP domain-containing protein 9.	OsBURP09, OsBURP9	Molecular Function: protein binding (GO:0005515)
Os03g0643700	-2.27729	-2.43692	Similar to GST6 protein (EC 2.5.1.18).	OsGSTU44	Molecular Function: protein binding (GO:0005515)
Os09g0367700	-2.15214	-1.96097	Similar to GST6 protein (EC 2.5.1.18).	OsGSTU5	Biological Process: regulation of transcription, DNA-dependent (GO:0006355), Molecular Function: DNA binding (GO:0003677), Molecular Function: sequence-specific DNA binding transcription factor activity (GO:0003700)
Os07g0674800	-2.10563	-3.02385	Similar to AP2 domain transcription factor EREBP.	OsERF#067, OsERF067, OsERF67, AP2/EREBP#076, AP2/EREBP76	Biological Process: regulation of transcription, DNA-dependent (GO:0006355), Molecular Function: DNA binding (GO:0003677), Molecular Function: sequence-specific DNA binding transcription factor activity (GO:0003700)
Os01g0313300	-1.36054	-2.79108	Similar to EREBP-3 protein (Fragment).	OsERF#068, OsERF068, OsERF68, AP2/EREBP#003, AP2/EREBP3, ERF2
Os07g0604700	-1.22889	-2.78411	B12D-like protein, Flooding tolerance during seed germination and early seedling growth	OsB12D1	Biological Process: regulation of transcription, DNA-dependent (GO:0006355), Molecular Function: DNA binding (GO:0003677), Molecular Function: sequence-specific DNA binding transcription factor activity (GO:0003700)
Os07g0575000	1.68764		Pathogenesis-related transcriptional factor/ERF, DNA-binding domain containing protein.	OsERF#006, OsERF006, OsERF6, AP2/EREBP#075, AP2/EREBP75	Biological Process: oxygen transport (GO:0015671), Molecular Function: iron ion binding (GO:0005506), Molecular Function: oxygen binding (GO:0019825), Molecular Function: heme binding (GO:0020037)
Os03g0234000	1.46649		Non-symbiotic hemoglobin 3 (rHb3) (ORYsa GLB1c).	HB3, OsNSHB3	Biological Process: protein dephosphorylation (GO:0006470), Molecular Function: catalytic activity (GO:0003824), Molecular Function: protein serine/threonine phosphatase activity (GO:0004722), Molecular Function: cation binding (GO:0043169)
Os09g0325700	1.4419		Protein phosphatase 2C, Abiotic stress response, Early panicle development	OsPP2C1, OsSIPP2C1, OsPP2C68, PP2C68, OsPP108	Biological Process: intracellular protein transport (GO:0006886), Biological Process: small GTPase mediated signal transduction (GO:0007264), Biological Process: protein transport (GO:0015031), Cellular Component: intracellular (GO:0005622), Molecular Function: GTP binding (GO:0005525)
Os06g0114200	0.809393		Similar to ATARFB1B; GTP binding.	OsARFB1a, ARFB1a	Molecular Function: nucleic acid binding (GO:0003676), Molecular Function: metal ion binding (GO:0046872)
Os12g0170400	0.700228		C2H2 zinc-finger transcription factor , Al tolerance	ART1, STAR3	Biological Process: regulation of transcription, DNA-dependent (GO:0006355), Cellular Component: nucleus (GO:0005634), Molecular Function: sequence-specific DNA binding transcription factor activity (GO:0003700)
Os12g0618600	0.648122		Similar to Transcriptional activator HAP2.	OsHAP2F, NF-YA, CBF-B, NF-YA10, OsNF-YA10, NFYA10
Os02g0208500	0.610285		Conserved hypothetical protein.	OsCDT4	Molecular Function: DNA binding (GO:0003677), Molecular Function: zinc ion binding (GO:0008270)
Os06g0612800	0.51419		Similar to PVPR3 protein.	Osi-SAP8, OsiSAP8, OsSAP8	Biological Process: regulation of transcription, DNA-dependent (GO:0006355), Cellular Component: nucleus (GO:0005634), Cellular Component: CCAAT-binding factor complex (GO:0016602), Molecular Function: DNA binding (GO:0003677), Molecular Function: sequence-specific DNA binding transcription factor activity (GO:0003700)
Os03g0696300	0.49897		Similar to Nuclear transcription factor Y subunit A-1.	OsHAP2D, NF-YA, CBF-B, NF-YA4, OsNF-YA4, NFYA4	Biological Process: regulation of transcription, DNA-dependent (GO:0006355), Molecular Function: DNA binding (GO:0003677)
Os09g0497900	0.482761		No apical meristem (NAM) protein domain containing protein.
Os05g0178300	0.461816		Similar to Cadmium tolerant 1.	OsCDT5
Os04g0659300	-2.45604		Receptor-like protein, Root development, Salt stress response, Regulation of iron acquisition	OsRMC, OsRLK, OsDUF26, DUF26
Os05g0217800	-2.04088		BURP domain containing protein.	OsBURP02, OsBURP2	Biological Process: oxygen transport (GO:0015671), Molecular Function: iron ion binding (GO:0005506), Molecular Function: oxygen binding (GO:0019825), Molecular Function: heme binding (GO:0020037)
Os03g0226200	-1.73704		Non-symbiotic hemoglobin 2 (rHb2) (ORYsa GLB1b).	HB2, OsNSHB2, hb2, GLB1b, ORYsa GLB1b	Molecular Function: DNA binding (GO:0003677), Molecular Function: sequence-specific DNA binding (GO:0043565)
Os06g0592500	-1.71268		Similar to Ethylene-responsive transcriptional coactivator.		Biological Process: metabolic process (GO:0008152), Molecular Function: transferase activity, transferring hexosyl groups (GO:0016758)
Os01g0638000	-1.56028		UDP-glucuronosyl/UDP-glucosyltransferase family protein.		Biological Process: response to stress (GO:0006950)
Os03g0305400	-1.44337		UspA domain containing protein.		Biological Process: regulation of transcription, DNA-dependent (GO:0006355), Molecular Function: DNA binding (GO:0003677)
Os07g0225300	-1.38219		OsNAC3 protein.	OsNAC3, NAC67, ONAC067, OnNAC3*, OsNAC3/ONAC067	Biological Process: oxygen transport (GO:0015671), Molecular Function: iron ion binding (GO:0005506), Molecular Function: oxygen binding (GO:0019825), Molecular Function: heme binding (GO:0020037)
Os03g0233900	-1.2958		Non-symbiotic hemoglobin 1 (rHb1) (ORYsa GLB1a).	HB1, GLB1A, rHb1, ORYsa GLB1a, nsHb1, OsNSHB1, hb1, nsHb	Biological Process: fatty acid biosynthetic process (GO:0006633), Biological Process: oxidation-reduction process (GO:0055114), Molecular Function: iron ion binding (GO:0005506), Molecular Function: oxidoreductase activity (GO:0016491)
Os04g0578400	-1.22552		Similar to Beta-ring hydroxylase (Fragment).	OsBCH2, OsHYD1	Biological Process: metabolic process (GO:0008152), Molecular Function: transferase activity, transferring hexosyl groups (GO:0016758)
Os11g0145200	-1.10486		UDP-glucuronosyl/UDP-glucosyltransferase family protein.		Biological Process: regulation of transcription, DNA-dependent (GO:0006355), Molecular Function: DNA binding (GO:0003677), Molecular Function: sequence-specific DNA binding transcription factor activity (GO:0003700)
Os05g0361700	-1.06844		Similar to EREBP-2 protein (Fragment).	OsERF#061, OsERF061, OsERF61, AP2/EREBP#093, AP2/EREBP93	Biological Process: lignin catabolic process (GO:0046274), Biological Process: oxidation-reduction process (GO:0055114), Molecular Function: copper ion binding (GO:0005507), Molecular Function: oxidoreductase activity (GO:0016491), Molecular Function: hydroquinone:oxygen oxidoreductase activity (GO:0052716), Cellular Component: apoplast (GO:0048046)
Os02g0749700		5.9303	Laccase, Lignin biosynthesis, Response to Cu stress of rice roots	OsLAC10	Biological Process: oxygen transport (GO:0015671), Molecular Function: iron ion binding (GO:0005506), Molecular Function: oxygen binding (GO:0019825), Molecular Function: heme binding (GO:0020037)
Os05g0517600		3.02972	Similar to Symbiotic-like hemoglobin 5.	HB5	Biological Process: protein phosphorylation (GO:0006468), Biological Process: signal transduction (GO:0007165), Molecular Function: protein kinase activity (GO:0004672), Molecular Function: protein serine/threonine kinase activity (GO:0004674), Molecular Function: protein tyrosine kinase activity (GO:0004713), Molecular Function: ATP binding (GO:0005524), Molecular Function: transferase activity,…
Os03g0339900		1.33666	Similar to Serine/threonine protein kinase.	OsCIPK10, CIPK10, OsCIPK10	Biological Process: response to stress (GO:0006950)
Os05g0355400		0.950194	UspA domain containing protein.	UspA
Os03g0231000		0.926008	Conserved hypothetical protein.	Oshox19, OsHox19
Os06g0698748		0.895155	Similar to cDNA clone:J023083M02, full insert sequence.		Biological Process: regulation of transcription, DNA-dependent (GO:0006355), Molecular Function: DNA binding (GO:0003677), Molecular Function: protein binding (GO:0005515)
Os04g0583900		0.886591	Similar to LHY protein.	LHY, LHY-like_chr.4, OsMYBR1, MYBR1, OsMYB1R35, MYB1R35
Os08g0516900		0.869549	SnRK1A protein kinase-interacting negative regulator, Repression of sugar/nutrient starvation signaling	SKIN2	Biological Process: protein dephosphorylation (GO:0006470), Cellular Component: protein serine/threonine phosphatase complex (GO:0008287), Molecular Function: catalytic activity (GO:0003824), Molecular Function: protein serine/threonine phosphatase activity (GO:0004722)
Os01g0846300		0.861201	Similar to Protein phosphatase 2C.	OsPP15, OsPP2C09, OsPP2C9, PP2C9	Molecular Function: protein binding (GO:0005515), Molecular Function: zinc ion binding (GO:0008270)
Os10g0456800		0.81576	CHY zinc finger protein, Transcriptional co-activator of DST (Drought and Salt Tolerance: zinc finger transcription factor gene), Drought and salt tolerance, Stomatal aperture control
Os09g0499000		0.7029	SnRK1A protein kinase-interacting negative regulator, Repression of sugar/nutrient starvation signaling	SKIN1	Biological Process: regulation of transcription, DNA-dependent (GO:0006355), Molecular Function: DNA binding (GO:0003677), Molecular Function: sequence-specific DNA binding transcription factor activity (GO:0003700)
Os02g0677300		-3.38803	Similar to CRT/DRE binding factor 1.	OsDREB1G, OsERF025, OsERF#025, OsERF25, ERF25, AP2/EREBP#138, AP2/EREBP138
Os09g0522000		-2.71107	Similar to Dehydration-responsive element-binding protein 1B.	OsDREB1B, ERF31, OsERF031, OsERF#031, OsERF31, AP2/EREBP#169, AP2/EREBP169, OsDREB1b, OsDREB1C	Biological Process: lignin catabolic process (GO:0046274), Biological Process: oxidation-reduction process (GO:0055114), Cellular Component: apoplast (GO:0048046), Molecular Function: copper ion binding (GO:0005507), Molecular Function: laccase activity (GO:0008471), Molecular Function: oxidoreductase activity (GO:0016491)
Os11g0641500		-2.41994	Cupredoxin domain containing protein.		Biological Process: regulation of transcription, DNA-dependent (GO:0006355), Cellular Component: nucleus (GO:0005634), Molecular Function: sequence-specific DNA binding transcription factor activity (GO:0003700), Molecular Function: sequence-specific DNA binding (GO:0043565)
Os09g0526600		-1.91021	Similar to Isoform 2 of Heat stress transcription factor B-2c.	HSfB2c, OsHsfB2c, OsHsf-24, HSF24, OsHSF24
Os02g0682300		-1.84102	RING-type E3 ligase, Negative regulation of cuticular wax biosynthesis, Drought stress response
Os08g0360300		-1.8137	Calmodulin binding protein-like domain containing protein.		Biological Process: protein folding (GO:0006457), Molecular Function: heat shock protein binding (GO:0031072), Molecular Function: unfolded protein binding (GO:0051082)
Os05g0562300		-1.59938	Similar to DnaJ-like protein.	OsDjB7	Molecular Function: DNA binding (GO:0003677)
Os02g0624300		-1.58847	R2R3-type MYB transcription factor, Negative regulation of cold tolerance	OsMYB30, MYB30	Biological Process: regulation of transcription, DNA-dependent (GO:0006355), Molecular Function: DNA binding (GO:0003677), Molecular Function: sequence-specific DNA binding transcription factor activity (GO:0003700)
Os02g0767800		-1.5311	Similar to DNA binding protein.	AP2/EREBP#139
Oxidative stress response					Biological Process: oxidation-reduction process (GO:0055114), Molecular Function: antioxidant activity (GO:0016209), Molecular Function: oxidoreductase activity (GO:0016491), Molecular Function: peroxiredoxin activity (GO:0051920)
Os07g0531400	-3.23189	-2.09469	Similar to Peroxidase 27 precursor (EC 1.11.1.7) (Atperox P27) (PRXR7) (ATP12a).	prx104	Biological Process: response to oxidative stress (GO:0006979), Biological Process: oxidation-reduction process (GO:0055114), Molecular Function: peroxidase activity (GO:0004601), Molecular Function: heme binding (GO:0020037)
Os07g0638400	-2.84677	-2.18626	Similar to 1-Cys peroxiredoxin.		Biological Process: response to oxidative stress (GO:0006979), Biological Process: oxidation-reduction process (GO:0055114), Molecular Function: peroxidase activity (GO:0004601), Molecular Function: heme binding (GO:0020037)
Os06g0695300	-2.55116	-2.64439	Haem peroxidase, plant/fungal/bacterial family protein.	prx92	Biological Process: response to oxidative stress (GO:0006979), Biological Process: oxidation-reduction process (GO:0055114), Molecular Function: peroxidase activity (GO:0004601), Molecular Function: heme binding (GO:0020037)
Os06g0695200	-2.66754	-3.01716	Similar to Peroxidase precursor (EC 1.11.1.7).	prx93
Os03g0369000	-1.72967	-2.15778	Similar to Peroxidase 1.	prx46	Biological Process: response to oxidative stress (GO:0006979), Biological Process: oxidation-reduction process (GO:0055114), Molecular Function: peroxidase activity (GO:0004601), Molecular Function: heme binding (GO:0020037)
Os03g0595600	-1.34986	-3.32671	Similar to Glutathione S-transferase, N-terminal domain containing protein, expressed.	OsGSTU43	Biological Process: response to oxidative stress (GO:0006979), Biological Process: oxidation-reduction process (GO:0055114), Molecular Function: peroxidase activity (GO:0004601), Molecular Function: heme binding (GO:0020037)
Os10g0536600	1.18601		Plant peroxidase domain containing protein.	prx127	Molecular Function: protein binding (GO:0005515)
Os07g0638600	0.817338		Similar to Class III peroxidase 44.	prx105	Biological Process: response to oxidative stress (GO:0006979), Biological Process: oxidation-reduction process (GO:0055114), Molecular Function: peroxidase activity (GO:0004601), Molecular Function: heme binding (GO:0020037)
Os10g0530200	0.741565		Similar to Glutathione S-transferase TSI-1 (EC 2.5.1.18) (Glutathione S- transferase 1).	OsGSTU26	Biological Process: response to oxidative stress (GO:0006979), Biological Process: oxidation-reduction process (GO:0055114), Molecular Function: peroxidase activity (GO:0004601), Molecular Function: heme binding (GO:0020037)
Os01g0963000	-2.58881		Similar to Peroxidase BP 1 precursor.	prx22	Molecular Function: protein binding (GO:0005515)
Os03g0368300	-1.5573		Similar to Peroxidase 1.	prx43	Biological Process: response to oxidative stress (GO:0006979), Biological Process: oxidation-reduction process (GO:0055114), Molecular Function: peroxidase activity (GO:0004601), Molecular Function: heme binding (GO:0020037)
Os10g0531400	-1.41266		Glutathione S-transferase GST 30 (EC 2.5.1.18).	OsGSTU10	Biological Process: glycerol ether metabolic process (GO:0006662), Biological Process: cell redox homeostasis (GO:0045454), Molecular Function: electron carrier activity (GO:0009055), Molecular Function: protein disulfide oxidoreductase activity (GO:0015035)
Os10g0109300	-1.16245		Similar to Peroxidase (EC 1.11.1.7).	prx125	Molecular Function: protein binding (GO:0005515)
Os07g0190800	-1.12147		Similar to Thioredoxin h.	OsTRXh5, OsTrx24, Os4, OsTrxh4
Os10g0528400	-1.06133		Glutathione S-transferase, C-terminal-like domain containing protein.	OsGSTU3, OsGSTU29, GSTU29	Biological Process: response to oxidative stress (GO:0006979), Biological Process: oxidation-reduction process (GO:0055114), Molecular Function: peroxidase activity (GO:0004601), Molecular Function: heme binding (GO:0020037)
Os02g0684400		1.05997	Similar to OXS3 (OXIDATIVE STRESS 3).		Biological Process: response to oxidative stress (GO:0006979), Biological Process: oxidation-reduction process (GO:0055114), Molecular Function: peroxidase activity (GO:0004601), Molecular Function: heme binding (GO:0020037)
Os01g0543100		0.985189	Similar to Peroxidase 72 precursor (EC 1.11.1.7) (Atperox P72) (PRXR8) (ATP6a).	prx17
Os07g0639000		0.774823	Similar to Class III peroxidase 46.	prx107	Biological Process: transport (GO:0006810), Biological Process: transmembrane transport (GO:0055085), Cellular Component: membrane (GO:0016020), Cellular Component: integral to membrane (GO:0016021), Molecular Function: transporter activity (GO:0005215), Molecular Function: transmembrane transporter activity (GO:0022857), Molecular Function: substrate-specific transmembrane transporter activity (…
Nutrition/Transport
Os03g0197100	1.15622	1.80797	Similar to Sugar transporter protein.		Molecular Function: nucleotide binding (GO:0000166), Molecular Function: ATP binding (GO:0005524), Molecular Function: ATPase activity (GO:0016887), Molecular Function: nucleoside-triphosphatase activity (GO:0017111)
Os04g0491200	0.974754	1.11442	Oligopeptide transporter domain containing protein.		Biological Process: oxidation-reduction process (GO:0055114), Molecular Function: acireductone dioxygenase [iron(II)-requiring] activity (GO:0010309)
Os05g0586500	0.835407	0.953747	Amino acid transporter, transmembrane family protein.	OsGAT1	Biological Process: metabolic process (GO:0008152), Molecular Function: catalytic activity (GO:0003824)
Os03g0282100	-1.40141	-5.6266	Similar to ATPase, coupled to transmembrane movement of substances.	OsABCG6	Biological Process: oxidation-reduction process (GO:0055114), Molecular Function: copper ion binding (GO:0005507), Molecular Function: oxidoreductase activity (GO:0016491)
Os04g0345800	-1.07148	-1.77103	Similar to OSIGBa0127B24.5 protein.		Biological Process: potassium ion transmembrane transport (GO:0071805), Cellular Component: membrane (GO:0016020), Molecular Function: potassium ion transmembrane transporter activity (GO:0015079)
Os05g0244700	-1.30186	-2.04269	Aminotransferase, class IV family protein.	OsAT-IV	Biological Process: transport (GO:0006810), Biological Process: transmembrane transport (GO:0055085), Cellular Component: integral to membrane (GO:0016021), Molecular Function: nucleotide binding (GO:0000166), Molecular Function: ATP binding (GO:0005524), Molecular Function: ATPase activity (GO:0016887), Molecular Function: nucleoside-triphosphatase activity (GO:0017111), Molecular Function: ATPa…
Os01g0127000	-2.76601	-3.42613	Multicopper oxidase, Maintenance of Pi homeostasis	OsLPR3	Biological Process: potassium ion transmembrane transport (GO:0071805), Cellular Component: membrane (GO:0016020), Molecular Function: potassium ion transmembrane transporter activity (GO:0015079)
Os02g0730300	0.430301		Similar to Potassium transporter HAK3p (Fragment).	OsHAK25	Biological Process: transport (GO:0006810), Cellular Component: membrane (GO:0016020), Cellular Component: outer membrane-bounded periplasmic space (GO:0030288), Molecular Function: ionotropic glutamate receptor activity (GO:0004970), Molecular Function: transporter activity (GO:0005215), Molecular Function: extracellular-glutamate-gated ion channel activity (GO:0005234)
Os01g0695700	0.818371		Similar to MDR-like ABC transporter.	OsABCB4, ABCB4, OsPGP4, OsMDR9, OsISC30	Biological Process: potassium ion transport (GO:0006813), Cellular Component: voltage-gated potassium channel complex (GO:0008076), Cellular Component: membrane (GO:0016020), Molecular Function: voltage-gated potassium channel activity (GO:0005249), Molecular Function: protein binding (GO:0005515)
Os06g0671000	1.01853		Similar to Potassium transporter 1 (AtPOT1) (AtKUP1) (AtKT1).	OsHAK13	Biological Process: ATP biosynthetic process (GO:0006754), Biological Process: cation transport (GO:0006812), Biological Process: calcium ion transmembrane transport (GO:0070588), Cellular Component: membrane (GO:0016020), Molecular Function: nucleotide binding (GO:0000166), Molecular Function: calcium-transporting ATPase activity (GO:0005388), Molecular Function: calmodulin binding (GO:0005516),…
Os09g0429000	0.972714		Similar to Glutamate receptor.	OsGLR2.1, GLR2.1, OsGLR2.2, GLR2.2
Os04g0501500	0.595717		BTB domain containing protein.		Biological Process: cation transport (GO:0006812), Biological Process: transmembrane transport (GO:0055085), Molecular Function: cation transmembrane transporter activity (GO:0008324)
Os12g0136900	0.592088		Similar to Calcium-transporting ATPase 4, plasma membrane-type (EC 3.6.3.8) (Ca(2+)-ATPase isoform 4).	osACA5, OsACA9, OsACA5, OsPM12ATP4
Os02g0756800		-3.10701	Phosphate-induced protein 1 conserved region family protein.		Biological Process: glutamate biosynthetic process (GO:0006537), Biological Process: metabolic process (GO:0008152), Biological Process: oxidation-reduction process (GO:0055114), Molecular Function: oxidoreductase activity (GO:0016491), Molecular Function: oxidoreductase activity, acting on the CH-NH2 group of donors, NAD or NADP as acceptor (GO:0016639), Molecular Function: iron-sulfur cluster b…
Os04g0607600		-2.72126	High-affinity K+ transporter (HKT) family protein, Na+ exclusion from leaf blade upon salt stress	OsHKT7, OsHKT1;4, HKT1;4
Os01g0597600		-2.48476	Amino acid transporter, transmembrane domain containing protein.	OsATL15, ATL15
Os05g0555600		-2.14392	Similar to Glutamate synthase [NADH], amyloplastic.	OsGLT2, OsNADH-GOGAT2, NADH-GOGAT2, OsGOGAT2	Biological Process: oxidation-reduction process (GO:0055114), Molecular Function: binding (GO:0005488), Molecular Function: electron carrier activity (GO:0009055), Molecular Function: oxidoreductase activity (GO:0016491), Molecular Function: molybdenum ion binding (GO:0030151), Molecular Function: metal ion binding (GO:0046872)
Os02g0584700		-1.46878	Heavy metal transport/detoxification protein domain containing protein.		Biological Process: transmembrane transport (GO:0055085)
Os06g0142400	-1.40727		Early nodulin.	OsENOD93	Biological Process: transmembrane transport (GO:0055085), Cellular Component: membrane (GO:0016020), Cellular Component: integral to membrane (GO:0016021), Molecular Function: transmembrane transporter activity (GO:0022857), Molecular Function: substrate-specific transmembrane transporter activity (GO:0022891)
Os01g0825800	-1.31617		Amino acid transporter, transmembrane domain containing protein.	OsATL7
Os12g0442800	-1.2419		Similar to Sulfite oxidase (EC 1.8.3.1) (Moco containig protein AtMCP) (At-SO) (AtSOX).		Biological Process: oxidation-reduction process (GO:0055114), Molecular Function: iron ion binding (GO:0005506), Molecular Function: oxidoreductase activity (GO:0016491), Molecular Function: oxidoreductase activity, acting on paired donors, with incorporation or reduction of molecular oxygen (GO:0016705), Molecular Function: oxidoreductase activity, acting on paired donors, with incorporation or …
Os02g0574000	-1.16953		Similar to Monosaccharide transporter 1.		Biological Process: drug transmembrane transport (GO:0006855), Biological Process: transmembrane transport (GO:0055085), Cellular Component: membrane (GO:0016020), Molecular Function: drug transmembrane transporter activity (GO:0015238), Molecular Function: antiporter activity (GO:0015297)
Os06g0188400	-1.1642		Extracellular ligand-binding receptor domain containing protein.	OsGLR4.1
Os07g0194500	-1.07352		2OG-Fe(II) oxygenase domain containing protein.		Biological Process: response to aluminum ion (GO:0010044)
Os10g0345100	-1.12589		Multi antimicrobial extrusion protein MatE family protein.		Cellular Component: integral to membrane (GO:0016021)
Os12g0428000		1.87498	Similar to senescence-associated protein DIN1.		Biological Process: glycolysis (GO:0006096), Biological Process: metabolic process (GO:0008152), Molecular Function: catalytic activity (GO:0003824), Molecular Function: fructose-bisphosphate aldolase activity (GO:0004332)
Os04g0567200		1.26409	Uncharacterised protein family UPF0005 domain containing protein.		Biological Process: transmembrane transport (GO:0055085), Cellular Component: integral to membrane (GO:0016021)
Os01g0110100		1.11091	Phosphate (Pi) transporter, Pi homeostasis	OsPHO1;1	Biological Process: oligopeptide transport (GO:0006857), Cellular Component: membrane (GO:0016020), Molecular Function: transporter activity (GO:0005215)
Os08g0120600		1.03547	Similar to Fructose-bisphosphate aldolase, cytoplasmic isozyme (EC 4.1.2.13).		Biological Process: response to aluminum ion (GO:0010044)
Os06g0129400		0.897797	Splicing variant of SPX-MFS protein 3	OsSPX-MFS3	Biological Process: transport (GO:0006810), Biological Process: transmembrane transport (GO:0055085), Cellular Component: integral to membrane (GO:0016021), Molecular Function: nucleotide binding (GO:0000166), Molecular Function: ATP binding (GO:0005524), Molecular Function: ATPase activity (GO:0016887), Molecular Function: nucleoside-triphosphatase activity (GO:0017111), Molecular Function: ATPa…
Os02g0689900		0.886984	TGF-beta receptor, type I/II extracellular region family protein.		Biological Process: transport (GO:0006810), Biological Process: transmembrane transport (GO:0055085), Cellular Component: integral to membrane (GO:0016021), Molecular Function: nucleotide binding (GO:0000166), Molecular Function: ATP binding (GO:0005524), Molecular Function: ATPase activity (GO:0016887), Molecular Function: nucleoside-triphosphatase activity (GO:0017111), Molecular Function: ATPa…
Os02g0673100		0.728928	Similar to ALMT3.		Biological Process: copper ion transmembrane transport (GO:0035434), Cellular Component: integral to membrane (GO:0016021), Molecular Function: copper ion transmembrane transporter activity (GO:0005375)
Os08g0564300		0.994264	ABC transporter-like domain containing protein.	OsABCB22, ABCB22, OsPGP22, OsMDR14
Os01g0173900		0.711777	Similar to MRP-like ABC transporter.	OsABCC3, OsMRP3	Biological Process: metal ion transport (GO:0030001), Molecular Function: metal ion binding (GO:0046872)
Os05g0424700		-2.07087	Similar to Copper transporter 1.	COPT5, OsCOPT5
Os04g0469000		-2.06438	Heavy metal transport/detoxification protein domain containing protein.		Biological Process: oligopeptide transport (GO:0006857), Cellular Component: membrane (GO:0016020), Molecular Function: transporter activity (GO:0005215)
Os02g0584800		-1.84867	Heavy metal transport/detoxification protein domain containing protein.
Os01g0720700	-2.44019	-2.54973	Similar to satase isoform I.	OsSAT, SAT	Biological Process: transmembrane transport (GO:0055085), Cellular Component: integral to membrane (GO:0016021)
Os04g0491500	0.57227		Similar to OSIGBa0130B08.10 protein.
Os09g0272000	0.467324		Heavy metal transport/detoxification protein domain containing protein.		Biological Process: metabolic process (GO:0008152), Biological Process: biosynthetic process (GO:0009058), Molecular Function: catalytic activity (GO:0003824), Molecular Function: transferase activity, transferring acyl groups (GO:0016746), Molecular Function: transferase activity, transferring acyl groups other than amino-acyl groups (GO:0016747)
Os09g0371200	0.5792		Major facilitator superfamily protein.		Biological Process: oxidation-reduction process (GO:0055114), Molecular Function: iron ion binding (GO:0005506), Molecular Function: electron carrier activity (GO:0009055), Molecular Function: oxidoreductase activity, acting on paired donors, with incorporation or reduction of molecular oxygen (GO:0016705), Molecular Function: heme binding (GO:0020037)
Secondary metabolism					Molecular Function: sulfotransferase activity (GO:0008146)
Os10g0162856	1.8646	1.535	Similar to Chalcone and stilbene synthases, N-terminal domain containing protein.		Biological Process: oxidation-reduction process (GO:0055114), Molecular Function: cysteamine dioxygenase activity (GO:0047800)
Os07g0519100	0.986181	1.29472	Similar to taxane 10-beta-hydroxylase.		Biological Process: cellular metabolic process (GO:0044237), Molecular Function: nucleotide binding (GO:0000166), Molecular Function: catalytic activity (GO:0003824), Molecular Function: coenzyme binding (GO:0050662)
Os07g0520100	0.660146	0.933141	Similar to taxane 10-beta-hydroxylase.		Biological Process: oxidation-reduction process (GO:0055114), Molecular Function: cysteamine dioxygenase activity (GO:0047800)
Os12g0137700	0.636228	0.924949	Sulfotransferase family protein.		Biological Process: oxidation-reduction process (GO:0055114), Molecular Function: cysteamine dioxygenase activity (GO:0047800)
Os03g0655100	-1.56853	-2.91515	Similar to Cupin, RmlC-type.
Os02g0811800	-3.41007	-4.9889	Similar to Cinnamoyl-CoA reductase (EC 1.2.1.44).	OsCCR10, CCR10	Biological Process: metabolic process (GO:0008152), Biological Process: biosynthetic process (GO:0009058), Molecular Function: catalytic activity (GO:0003824), Molecular Function: transferase activity, transferring acyl groups (GO:0016746), Molecular Function: transferase activity, transferring acyl groups other than amino-acyl groups (GO:0016747)
Os08g0480400	-3.10588	-3.20148	Similar to cupin, RmlC-type.		Biological Process: cellular metabolic process (GO:0044237), Molecular Function: nucleotide binding (GO:0000166), Molecular Function: catalytic activity (GO:0003824), Molecular Function: coenzyme binding (GO:0050662)
Os09g0471000	-2.10331	-3.80854	Similar to cupin, RmlC-type.
Os12g0617400	-1.60907	-2.05467	Viviparous-14.	OSNCED2, OsNCED2, OsNCED5, NCED5	Biological Process: oxidation-reduction process (GO:0055114), Molecular Function: iron ion binding (GO:0005506), Molecular Function: electron carrier activity (GO:0009055), Molecular Function: oxidoreductase activity, acting on paired donors, with incorporation or reduction of molecular oxygen (GO:0016705), Molecular Function: heme binding (GO:0020037)
Os05g0213100	1.97565		Similar to Chalcone and stilbene synthases, N-terminal domain containing protein.		Molecular Function: nucleotide binding (GO:0000166)
Os04g0630400	1.29145		NAD(P)-binding domain containing protein.		Biological Process: cellular metabolic process (GO:0044237), Molecular Function: nucleotide binding (GO:0000166), Molecular Function: catalytic activity (GO:0003824), Molecular Function: coenzyme binding (GO:0050662)
Os09g0321200	1.06814		Similar to carotenoid cleavage dioxygenase.		Biological Process: metabolic process (GO:0008152), Molecular Function: transferase activity, transferring hexosyl groups (GO:0016758)
Os02g0817900	0.725814		Cytochrome P450 family protein.	CYP97A4, OsCYP97A4	Biological Process: oxidation-reduction process (GO:0055114), Molecular Function: oxidoreductase activity (GO:0016491), Molecular Function: oxidoreductase activity, acting on paired donors, with incorporation or reduction of molecular oxygen, 2-oxoglutarate as one donor, and incorporation of one atom each of oxygen into both donors (GO:0016706)
Os12g0263600	0.593673		Similar to Isoflavone reductase-like protein 1.		Biological Process: cellular metabolic process (GO:0044237), Molecular Function: nucleotide binding (GO:0000166), Molecular Function: catalytic activity (GO:0003824), Molecular Function: coenzyme binding (GO:0050662)
Os02g0811400	-3.33458		Similar to Cinnamoyl CoA reductase.	CCR1	Biological Process: oxidation-reduction process (GO:0055114), Molecular Function: iron ion binding (GO:0005506), Molecular Function: electron carrier activity (GO:0009055), Molecular Function: oxidoreductase activity, acting on paired donors, with incorporation or reduction of molecular oxygen (GO:0016705), Molecular Function: heme binding (GO:0020037)
Os01g0597800	-2.35245		UDP-glucuronosyl/UDP-glucosyltransferase family protein.		Biological Process: lignin catabolic process (GO:0046274), Biological Process: oxidation-reduction process (GO:0055114), Cellular Component: apoplast (GO:0048046), Molecular Function: copper ion binding (GO:0005507), Molecular Function: laccase activity (GO:0008471), Molecular Function: oxidoreductase activity (GO:0016491)
Os04g0581000	-1.18257		Similar to Flavanone 3-hydroxylase (Fragment).		Biological Process: cellular metabolic process (GO:0044237), Molecular Function: nucleotide binding (GO:0000166), Molecular Function: catalytic activity (GO:0003824), Molecular Function: coenzyme binding (GO:0050662)
Os04g0630600		1.21825	Similar to H0323C08.16 protein.	OsSTA134	Biological Process: oxidation-reduction process (GO:0055114), Molecular Function: nucleotide binding (GO:0000166), Molecular Function: zinc ion binding (GO:0008270), Molecular Function: oxidoreductase activity (GO:0016491)
Os07g0519300		1.06465	Similar to taxane 10-beta-hydroxylase.		Biological Process: cellular metabolic process (GO:0044237), Molecular Function: nucleotide binding (GO:0000166), Molecular Function: catalytic activity (GO:0003824), Molecular Function: coenzyme binding (GO:0050662)
Os01g0850550		1.5421	Similar to Laccase-6.		Biological Process: cellular aromatic compound metabolic process (GO:0006725), Biological Process: oxidation-reduction process (GO:0055114), Molecular Function: ferrous iron binding (GO:0008198), Molecular Function: zinc ion binding (GO:0008270), Molecular Function: oxidoreductase activity (GO:0016491), Molecular Function: oxidoreductase activity, acting on single donors with incorporation of mol…
Os03g0184550		1.51715	Similar to Dihydroflavonol-4-reductase.		Biological Process: metabolic process (GO:0008152), Molecular Function: transferase activity, transferring hexosyl groups (GO:0016758)
Os09g0502500		1.02585	Alcohol dehydrogenase superfamily, zinc-containing protein.
Os04g0630800		0.797732	Similar to Anthocyanidin reductase.		Biological Process: oxidation-reduction process (GO:0055114), Molecular Function: iron ion binding (GO:0005506), Molecular Function: electron carrier activity (GO:0009055), Molecular Function: oxidoreductase activity, acting on paired donors, with incorporation or reduction of molecular oxygen (GO:0016705), Molecular Function: heme binding (GO:0020037)
Os01g0878900		-2.73654	Similar to 4, 5-DOPA dioxygenase extradiol-like protein.
Os01g0736100		-1.88529	UDP-glucuronosyl/UDP-glucosyltransferase family protein.	UGT706C1	Biological Process: protein phosphorylation (GO:0006468), Biological Process: recognition of pollen (GO:0048544), Molecular Function: protein kinase activity (GO:0004672), Molecular Function: protein serine/threonine kinase activity (GO:0004674), Molecular Function: ATP binding (GO:0005524), Molecular Function: sugar binding (GO:0005529), Molecular Function: transferase activity, transferring pho…
Os03g0809000		-1.70707	Plant disease resistance response protein family protein.		Biological Process: protein phosphorylation (GO:0006468), Biological Process: recognition of pollen (GO:0048544), Molecular Function: protein kinase activity (GO:0004672), Molecular Function: protein serine/threonine kinase activity (GO:0004674), Molecular Function: protein tyrosine kinase activity (GO:0004713), Molecular Function: ATP binding (GO:0005524), Molecular Function: sugar binding (GO:0…
Os02g0467600		-1.54979	Similar to Cinnamate 4-hydroxylase CYP73.	C4H1, OsC4H
Signaling					Biological Process: protein phosphorylation (GO:0006468), Molecular Function: protein kinase activity (GO:0004672), Molecular Function: protein serine/threonine kinase activity (GO:0004674), Molecular Function: protein tyrosine kinase activity (GO:0004713), Molecular Function: protein binding (GO:0005515), Molecular Function: ATP binding (GO:0005524), Molecular Function: transferase activity, tra…
Os04g0633900	1.07898	1.6907	Similar to H0315F07.1 protein.		Biological Process: protein phosphorylation (GO:0006468), Molecular Function: protein kinase activity (GO:0004672), Molecular Function: protein serine/threonine kinase activity (GO:0004674), Molecular Function: calcium ion binding (GO:0005509), Molecular Function: protein binding (GO:0005515), Molecular Function: ATP binding (GO:0005524), Molecular Function: transferase activity, transferring pho…
Os09g0551251	1.30427	1.68816	Similar to H0105C05.10 protein.		Molecular Function: protein binding (GO:0005515)
Os03g0827600	1.02708	0.938687	Similar to F10A16.24 protein.
Os01g0818700	0.863645	1.02099	Leucine-rich repeat, N-terminal domain containing protein.		Biological Process: protein phosphorylation (GO:0006468), Molecular Function: protein kinase activity (GO:0004672), Molecular Function: protein serine/threonine kinase activity (GO:0004674), Molecular Function: ATP binding (GO:0005524), Molecular Function: transferase activity, transferring phosphorus-containing groups (GO:0016772)
Os02g0153700	0.822012	0.935535	Serine/threonine protein kinase domain containing protein.		Biological Process: defense response (GO:0006952), Molecular Function: protein binding (GO:0005515), Molecular Function: ADP binding (GO:0043531)
Os04g0370900	-1.89845	-1.79568	Similar to H0607F01.5 protein.		Molecular Function: calcium ion binding (GO:0005509)
Os07g0251900	-1.5226	-2.51162	Leucine-rich repeat, N-terminal domain containing protein.
Os03g0643250	-1.47561	-2.38555	Similar to Hydrolase-like protein.
Os01g0699600	-1.4335	-1.80826	Serine/threonine protein kinase domain containing protein.	OsNPK1-PK	Biological Process: protein phosphorylation (GO:0006468), Molecular Function: protein kinase activity (GO:0004672), Molecular Function: protein serine/threonine kinase activity (GO:0004674), Molecular Function: ATP binding (GO:0005524), Molecular Function: transferase activity, transferring phosphorus-containing groups (GO:0016772)
Os11g0212000	-1.25789	-3.74827	Similar to Leucine Rich Repeat family protein, expressed.		Biological Process: protein phosphorylation (GO:0006468), Molecular Function: protein kinase activity (GO:0004672), Molecular Function: protein serine/threonine kinase activity (GO:0004674), Molecular Function: ATP binding (GO:0005524), Molecular Function: sugar binding (GO:0005529), Molecular Function: transferase activity, transferring phosphorus-containing groups (GO:0016772)
Os01g0783700	-1.25567	-1.72825	Similar to EF-hand Ca2+-binding protein CCD1.		Biological Process: signal transduction (GO:0007165), Cellular Component: intracellular (GO:0005622), Molecular Function: protein binding (GO:0005515)
Os09g0349600	1.85317		Malectin-like carbohydrate-binding domain domain containing protein.		Biological Process: protein phosphorylation (GO:0006468), Molecular Function: protein kinase activity (GO:0004672), Molecular Function: protein serine/threonine kinase activity (GO:0004674), Molecular Function: protein tyrosine kinase activity (GO:0004713), Molecular Function: protein binding (GO:0005515), Molecular Function: ATP binding (GO:0005524), Molecular Function: transferase activity, tra…
Os10g0134700	1.6541		Protein kinase-like domain containing protein.		Biological Process: protein phosphorylation (GO:0006468), Molecular Function: protein kinase activity (GO:0004672), Molecular Function: ATP binding (GO:0005524), Molecular Function: transferase activity, transferring phosphorus-containing groups (GO:0016772)
Os03g0759600	1.44246		Similar to protein kinase family protein.	OsCrRLK1L1	Biological Process: protein phosphorylation (GO:0006468), Molecular Function: protein kinase activity (GO:0004672), Molecular Function: protein serine/threonine kinase activity (GO:0004674), Molecular Function: protein tyrosine kinase activity (GO:0004713), Molecular Function: ATP binding (GO:0005524), Molecular Function: transferase activity, transferring phosphorus-containing groups (GO:0016772)
Os02g0234450	1.02492		Hypothetical conserved gene.		Biological Process: protein phosphorylation (GO:0006468), Molecular Function: protein kinase activity (GO:0004672), Molecular Function: protein serine/threonine kinase activity (GO:0004674), Molecular Function: ATP binding (GO:0005524), Molecular Function: transferase activity, transferring phosphorus-containing groups (GO:0016772)
Os03g0256800	0.909671		Similar to RhoGAP domain containing protein, expressed.		Biological Process: cellular protein metabolic process (GO:0044267), Molecular Function: ATP binding (GO:0005524)
Os03g0183800	0.843471		Similar to Leucine-rich repeat transmembrane protein kinase 1 (Fragment).		Biological Process: protein phosphorylation (GO:0006468), Molecular Function: protein kinase activity (GO:0004672), Molecular Function: protein serine/threonine kinase activity (GO:0004674), Molecular Function: protein binding (GO:0005515), Molecular Function: ATP binding (GO:0005524), Molecular Function: transferase activity, transferring phosphorus-containing groups (GO:0016772)
Os07g0618400	0.775402		Similar to Leucine-rich repeat transmembrane protein kinase 1 (Fragment).		Biological Process: protein phosphorylation (GO:0006468), Molecular Function: protein kinase activity (GO:0004672), Molecular Function: protein serine/threonine kinase activity (GO:0004674), Molecular Function: protein tyrosine kinase activity (GO:0004713), Molecular Function: calcium ion binding (GO:0005509), Molecular Function: protein binding (GO:0005515), Molecular Function: ATP binding (GO:0…
Os02g0136900	0.733063		Protein kinase, core domain containing protein.		Biological Process: protein phosphorylation (GO:0006468), Molecular Function: protein kinase activity (GO:0004672), Molecular Function: protein serine/threonine kinase activity (GO:0004674), Molecular Function: protein tyrosine kinase activity (GO:0004713), Molecular Function: protein binding (GO:0005515), Molecular Function: ATP binding (GO:0005524), Molecular Function: transferase activity, tra…
Os01g0227200	0.730676		Similar to Somatic embryogenesis receptor kinase-like protein.		Biological Process: protein phosphorylation (GO:0006468), Biological Process: signal transduction (GO:0007165), Molecular Function: protein kinase activity (GO:0004672), Molecular Function: protein serine/threonine kinase activity (GO:0004674), Molecular Function: ATP binding (GO:0005524), Molecular Function: transferase activity, transferring phosphorus-containing groups (GO:0016772)
Os03g0399532	0.700111		Similar to phosphatidylinositol-4-phosphate 5-kinase family protein.		Biological Process: protein phosphorylation (GO:0006468), Molecular Function: protein kinase activity (GO:0004672), Molecular Function: protein serine/threonine kinase activity (GO:0004674), Molecular Function: ATP binding (GO:0005524), Molecular Function: transferase activity, transferring phosphorus-containing groups (GO:0016772)
Os11g0232100	0.642171		Protein kinase, core domain containing protein.		Molecular Function: protein binding (GO:0005515)
Os04g0365100	0.634522		Similar to OSIGBa0135K14.8 protein.	OsWAK37	Biological Process: protein phosphorylation (GO:0006468), Molecular Function: protein kinase activity (GO:0004672), Molecular Function: protein serine/threonine kinase activity (GO:0004674), Molecular Function: protein tyrosine kinase activity (GO:0004713), Molecular Function: ATP binding (GO:0005524), Molecular Function: transferase activity, transferring phosphorus-containing groups (GO:0016772)
Os11g0245200	0.586027		Similar to leucine-rich repeat family protein / protein kinase family protein.		Biological Process: protein phosphorylation (GO:0006468), Molecular Function: protein kinase activity (GO:0004672), Molecular Function: protein serine/threonine kinase activity (GO:0004674), Molecular Function: calcium ion binding (GO:0005509), Molecular Function: protein binding (GO:0005515), Molecular Function: ATP binding (GO:0005524), Molecular Function: transferase activity, transferring pho…
Os01g0536000	0.519564		Similar to CBL-interacting serine/threonine-protein kinase 24 (EC 2.7.1.37) (SNF1-related kinase 3.11) (SALT OVERLY SENSITIVE 2 protein).	OsCIPK08, CIPK8, OsCIPK8	Biological Process: protein phosphorylation (GO:0006468), Molecular Function: protein kinase activity (GO:0004672), Molecular Function: protein serine/threonine kinase activity (GO:0004674), Molecular Function: protein binding (GO:0005515), Molecular Function: ATP binding (GO:0005524), Molecular Function: transferase activity, transferring phosphorus-containing groups (GO:0016772)
Os11g0607900	-3.3246		Hypothetical conserved gene.	OsRLCK336	Biological Process: protein phosphorylation (GO:0006468), Molecular Function: protein kinase activity (GO:0004672), Molecular Function: ATP binding (GO:0005524), Molecular Function: transferase activity, transferring phosphorus-containing groups (GO:0016772)
Os11g0514500	-2.40555		Sorghum bicolor leucine-rich repeat-containing extracellular glycoprotein precursor.		Biological Process: protein phosphorylation (GO:0006468), Molecular Function: protein kinase activity (GO:0004672), Molecular Function: protein serine/threonine kinase activity (GO:0004674), Molecular Function: protein tyrosine kinase activity (GO:0004713), Molecular Function: ATP binding (GO:0005524), Molecular Function: transferase activity, transferring phosphorus-containing groups (GO:0016772)
Os12g0486900	-1.64117		Similar to Protein kinase domain containing protein, expressed.	OsRLCK369	Molecular Function: calcium ion binding (GO:0005509)
Os11g0694100	-1.34763		Similar to Protein kinase domain containing protein, expressed.	OsWAK123	Molecular Function: calcium ion binding (GO:0005509)
Os08g0203400	-1.29076		Protein kinase, core domain containing protein.	SHR5	Molecular Function: protein binding (GO:0005515)
Os09g0358000	-1.15861		Similar to OsD305.
Os01g0935800	-1.08687		Similar to BRASSINOSTEROID INSENSITIVE 1-associated receptor kinase 1.	OsRLCK54	Molecular Function: protein binding (GO:0005515)
Os01g0955100	-1.08041		Similar to Calmodulin-like protein (Fragment).	OsCML31, OsMSR2, MSR2
Os09g0483500	-1.6814		EF-Hand type domain containing protein.		Molecular Function: protein binding (GO:0005515)
Os08g0446400		1.09131	Leucine-rich repeat, N-terminal domain containing protein.		Molecular Function: protein binding (GO:0005515)
Os06g0158500		1.07779	Conserved hypothetical protein.		Biological Process: protein phosphorylation (GO:0006468), Molecular Function: protein kinase activity (GO:0004672), Molecular Function: protein serine/threonine kinase activity (GO:0004674), Molecular Function: protein tyrosine kinase activity (GO:0004713), Molecular Function: protein binding (GO:0005515), Molecular Function: ATP binding (GO:0005524), Molecular Function: transferase activity, tra…
Os05g0257100		1.04751	Leucine-rich repeat, plant specific containing protein.		Molecular Function: calcium ion binding (GO:0005509), Molecular Function: protein binding (GO:0005515)
Os09g0536400		1.02143	Similar to Thaumatin-like protein 1 precursor.		Molecular Function: protein binding (GO:0005515)
Os01g0369500		3.25176	C2 calcium-dependent membrane targeting domain containing protein.		Biological Process: protein phosphorylation (GO:0006468), Biological Process: recognition of pollen (GO:0048544), Molecular Function: protein kinase activity (GO:0004672), Molecular Function: protein serine/threonine kinase activity (GO:0004674), Molecular Function: protein tyrosine kinase activity (GO:0004713), Molecular Function: ATP binding (GO:0005524), Molecular Function: sugar binding (GO:0…
Os06g0181100		0.971437	Octicosapeptide/Phox/Bem1p domain containing protein.
Os06g0589800		0.883521	Protein kinase, core domain containing protein.		Biological Process: protein phosphorylation (GO:0006468), Molecular Function: protein kinase activity (GO:0004672), Molecular Function: protein serine/threonine kinase activity (GO:0004674), Molecular Function: protein tyrosine kinase activity (GO:0004713), Molecular Function: ATP binding (GO:0005524), Molecular Function: transferase activity, transferring phosphorus-containing groups (GO:0016772)
Os09g0471550		0.678498	EGF-like calcium-binding domain containing protein.		Biological Process: protein phosphorylation (GO:0006468), Molecular Function: protein kinase activity (GO:0004672), Molecular Function: protein serine/threonine kinase activity (GO:0004674), Molecular Function: ATP binding (GO:0005524), Molecular Function: transferase activity, transferring phosphorus-containing groups (GO:0016772)
Os11g0173550		1.9348	Hypothetical conserved gene.	OsRLCK314, 25L2
Os04g0634400		2.06606	Similar to H0315F07.5 protein.		Biological Process: protein phosphorylation (GO:0006468), Molecular Function: protein kinase activity (GO:0004672), Molecular Function: protein serine/threonine kinase activity (GO:0004674), Molecular Function: calcium ion binding (GO:0005509), Molecular Function: protein binding (GO:0005515), Molecular Function: ATP binding (GO:0005524), Molecular Function: transferase activity, transferring pho…
Os08g0501700		-2.97929	Conserved hypothetical protein.	OsWAK76
Os04g0371200		-2.33124	Similar to OSIGBa0134J07.8 protein.	OsRLCK148	Biological Process: defense response (GO:0006952), Molecular Function: ADP binding (GO:0043531)
Os09g0339000		-1.75033	Protein kinase, core domain containing protein.
Os04g0586500		-1.53271	Malectin-like carbohydrate-binding domain domain containing protein.		Biological Process: regulation of transcription, DNA-templated (GO:0006355), Molecular Function: transcription factor activity, sequence-specific DNA binding (GO:0003700), Molecular Function: sequence-specific DNA binding (GO:0043565)
Os04g0598900		-1.48939	Similar to Wall-associated kinase-like protein.	OsWAK50	Biological Process: biosynthetic process (GO:0009058), Biological Process: lysine biosynthetic process via diaminopimelate (GO:0009089), Molecular Function: catalytic activity (GO:0003824), Molecular Function: L, L-diaminopimelate aminotransferase activity (GO:0010285), Molecular Function: pyridoxal phosphate binding (GO:0030170)
Defense					Biological Process: proteolysis (GO:0006508), Molecular Function: aspartic-type endopeptidase activity (GO:0004190)
Os08g0332600	1.07139	0.738982	Disease resistance protein domain containing protein.
Os01g0508100	-2.06887	-2.82723	Ferritin/ribonucleotide reductase-like family protein.	RH3	Cellular Component: apoplast (GO:0048046), Molecular Function: manganese ion binding (GO:0030145), Molecular Function: nutrient reservoir activity (GO:0045735)
Os09g0417800	-2.48955	-2.65857	WRKY transcription factor, Transcriptional repressor, Pathogen defense	OsWRKY62, OsWRKY62.1, OsWRKY62.2, XB10	Biological Process: carbohydrate metabolic process (GO:0005975), Molecular Function: catalytic activity (GO:0003824), Molecular Function: hydrolase activity, hydrolyzing O-glycosyl compounds (GO:0004553), Molecular Function: cation binding (GO:0043169)
Os03g0195100	-1.9138	-2.65204	Putative aminotransferase, Disease resistance response against infection with rice blast fungus	OsALD1, ALD1	Biological Process: regulation of transcription, DNA-templated (GO:0006355), Molecular Function: transcription factor activity, sequence-specific DNA binding (GO:0003700), Molecular Function: sequence-specific DNA binding (GO:0043565)
Os01g0508500	-2.0692	-1.89192	Conserved hypothetical protein.	RH2	Biological Process: defense response (GO:0006952), Molecular Function: ADP binding (GO:0043531)
Os10g0537800	-1.75668	-1.79924	Peptidase aspartic, catalytic domain containing protein.		Cellular Component: apoplast (GO:0048046), Molecular Function: manganese ion binding (GO:0030145), Molecular Function: nutrient reservoir activity (GO:0045735)
Os02g0807900	-1.12321	-2.17061	Conserved hypothetical protein.	OsWAK21	Biological Process: proteolysis (GO:0006508), Molecular Function: cysteine-type endopeptidase activity (GO:0004197)
Os08g0189500	-1.14599	-1.57195	Germin-like protein 8-6, Disease resistance	OsGLP8-6	Biological Process: protein phosphorylation (GO:0006468), Molecular Function: protein kinase activity (GO:0004672), Molecular Function: protein serine/threonine kinase activity (GO:0004674), Molecular Function: protein binding (GO:0005515), Molecular Function: ATP binding (GO:0005524), Molecular Function: transferase activity, transferring phosphorus-containing groups (GO:0016772)
Os05g0247800	-3.47206	-3.74264	Glycoside hydrolase, family 18 protein.	OsXIP, XIP	Biological Process: response to oxidative stress (GO:0006979), Biological Process: oxidation-reduction process (GO:0055114), Molecular Function: peroxidase activity (GO:0004601), Molecular Function: heme binding (GO:0020037)
Os09g0417600	-1.92276	-2.64413	WRKY transcription factor, Transcriptional repressor, Pathogen defense	OsWRKY76, OsWRKY76.1, OsWRKY76.2, OsWRKY76.3	Biological Process: cellular metabolic process (GO:0044237), Molecular Function: nucleotide binding (GO:0000166), Molecular Function: catalytic activity (GO:0003824), Molecular Function: coenzyme binding (GO:0050662)
Os12g0500500	-1.71736	-1.83926	NB-ARC domain containing protein.	0	Biological Process: defense response (GO:0006952), Molecular Function: ADP binding (GO:0043531)
Os08g0231400	-1.15105	-1.62404	Germin-like protein 8-12, Disease resistance	OsGLP8-12	Biological Process: regulation of transcription, DNA-dependent (GO:0006355), Biological Process: defense response (GO:0006952), Molecular Function: DNA binding (GO:0003677), Molecular Function: protein binding (GO:0005515), Molecular Function: ADP binding (GO:0043531)
Os06g0105100	-2.74821	-3.16433	Similar to Legumain.	OsaLeg5	Molecular Function: ADP binding (GO:0043531)
Os08g0446200	0.751768		Similar to Receptor-like protein kinase precursor (EC 2.7.1.37). Splice isoform INRPK1a.		Biological Process: regulation of transcription, DNA-templated (GO:0006355), Molecular Function: DNA binding (GO:0003677), Molecular Function: sequence-specific DNA binding transcription factor activity (GO:0003700), Cellular Component: CCAAT-binding factor complex (GO:0016602)
Os12g0448900	0.735934		Fatty acid alpha-dioxygenase family, Enzyme that oxygenates fatty acids into 2R-hydroperoxides	PIOX, RalphaO	Biological Process: regulation of transcription, DNA-dependent (GO:0006355), Molecular Function: sequence-specific DNA binding transcription factor activity (GO:0003700), Molecular Function: sequence-specific DNA binding (GO:0043565), Molecular Function: protein dimerization activity (GO:0046983)
Os09g0127300	0.70525		NAD(P)-binding domain containing protein.		Biological Process: L-phenylalanine catabolic process (GO:0006559), Biological Process: biosynthetic process (GO:0009058), Cellular Component: cytoplasm (GO:0005737), Molecular Function: catalytic activity (GO:0003824), Molecular Function: ammonia-lyase activity (GO:0016841)
Os12g0199100	0.700469		NB-ARC domain containing protein.
Os07g0273700	0.691528		Disease resistance protein domain containing protein.	OsWRKY123	Biological Process: metabolic process (GO:0008152), Molecular Function: magnesium ion binding (GO:0000287), Molecular Function: lyase activity (GO:0016829)
Os01g0269800	0.67722		NB-ARC domain containing protein.		Biological Process: defense response (GO:0006952), Biological Process: response to biotic stimulus (GO:0009607)
Os03g0411100	0.639473		Heme activator protein, CCAAT-binding transcription factor, Biotic and abiotic resistances	OsHAP2E, NF-YA, CBF-B, NF-YA2, OsNF-YA2, NFYA2	Biological Process: defense response (GO:0006952), Molecular Function: ADP binding (GO:0043531)
Os11g0152700	0.426995		Similar to Transcription factor HBP-1b(C38) (Fragment).	OsbZIP79	Biological Process: defense response (GO:0006952), Molecular Function: ADP binding (GO:0043531)
Os02g0626400	0.41109		Phenylalanine ammonia-lyase (EC 4.3.1.5).	OsPAL, OsPAL08, PAL2, GP-28, GP28, PAL08, OsPAL2, OsPAL8, PAL8	Biological Process: protein phosphorylation (GO:0006468), Molecular Function: protein kinase activity (GO:0004672), Molecular Function: protein serine/threonine kinase activity (GO:0004674), Molecular Function: protein tyrosine kinase activity (GO:0004713), Molecular Function: ATP binding (GO:0005524), Molecular Function: transferase activity, transferring phosphorus-containing groups (GO:0016772)
Os11g0701000	-4.66811		Class III chitinase homologue (OsChib3H-c).		Biological Process: carbohydrate metabolic process (GO:0005975), Molecular Function: catalytic activity (GO:0003824), Molecular Function: hydrolase activity, hydrolyzing O-glycosyl compounds (GO:0004553), Molecular Function: cation binding (GO:0043169)
Os07g0129300	-3.66537		Similar to PR1a protein.	OsPR1, OsPR1a, PR1a, PR1	Biological Process: metabolic process (GO:0008152), Molecular Function: nucleotide binding (GO:0000166), Molecular Function: oxidoreductase activity (GO:0016491)
Os11g0701800	-3.16272		Chitinase (EC 3.2.1.14) III C10701-rice (EC 3.2.1.14) (Class III chitinase homologue (OsChib3H-a)H-).	C10701
Os04g0316200	-2.92018		Protein of unknown function DUF26 domain containing protein.		Cellular Component: extracellular region (GO:0005576)
Os11g0701600	-2.83634		Glycoside hydrolase, family 18, catalytic domain domain containing protein.		Biological Process: carbohydrate metabolic process (GO:0005975), Molecular Function: catalytic activity (GO:0003824), Molecular Function: hydrolase activity, hydrolyzing O-glycosyl compounds (GO:0004553), Molecular Function: cation binding (GO:0043169)
Os03g0130300	-2.54279		Similar to Cp-thionin.	DEFL8, OsDEFL8, OsDf-08, Df-08	Biological Process: carbohydrate metabolic process (GO:0005975), Molecular Function: catalytic activity (GO:0003824), Molecular Function: cation binding (GO:0043169)
Os08g0518900	-2.27328		Chitinase (EC 3.2.1.14).	C10122	Biological Process: response to wounding (GO:0009611), Molecular Function: serine-type endopeptidase inhibitor activity (GO:0004867)
Os07g0663700	-2.18859		Similar to Oxidoreductase, short chain dehydrogenase/reductase family protein, expressed.	OsSDR110C-MI3, SDR110C-MI3	Biological Process: carbohydrate metabolic process (GO:0005975), Biological Process: chitin catabolic process (GO:0006032), Biological Process: cell wall macromolecule catabolic process (GO:0016998), Molecular Function: chitinase activity (GO:0004568), Molecular Function: chitin binding (GO:0008061)
Os12g0628600	-1.99069		Similar to Thaumatin-like pathogenesis-related protein 3 precursor.	OsPR5, Pir2, PR-5, PR5-1	Biological Process: carbohydrate metabolic process (GO:0005975), Molecular Function: catalytic activity (GO:0003824), Molecular Function: hydrolase activity, hydrolyzing O-glycosyl compounds (GO:0004553), Molecular Function: cation binding (GO:0043169)
Os07g0127700	-1.98113		Similar to Pathogenesis-related protein class 1.		Biological Process: oxidation-reduction process (GO:0055114), Molecular Function: iron ion binding (GO:0005506), Molecular Function: electron carrier activity (GO:0009055), Molecular Function: oxidoreductase activity, acting on paired donors, with incorporation or reduction of molecular oxygen (GO:0016705), Molecular Function: heme binding (GO:0020037)
Os01g0940700	-1.85057		Similar to Glucan endo-1, 3-beta-glucosidase GII precursor (EC 3.2.1.39) ((1->3)- beta-glucan endohydrolase GII) ((1->3)-beta-glucanase isoenzyme GII) (Beta-1, 3-endoglucanase GII).	OsPR2, PR2, OsGlu1, Glu1	Cellular Component: extracellular region (GO:0005576)
Os11g0700900	-1.66556		Glycoside hydrolase, subgroup, catalytic core domain containing protein.	C10923	Cellular Component: extracellular region (GO:0005576)
Os12g0437800	-1.61906		Similar to MPI.	Sci1, PR6	Biological Process: carbohydrate metabolic process (GO:0005975), Molecular Function: catalytic activity (GO:0003824), Molecular Function: cation binding (GO:0043169)
Os02g0605900	-1.44732		Similar to Chitinase (EC 3.2.1.14) A.	Cht6	Biological Process: defense response (GO:0006952), Biological Process: response to biotic stimulus (GO:0009607)
Os01g0947000	-1.41835		Similar to Beta-1, 3-glucanase precursor.		Biological Process: drug transmembrane transport (GO:0006855), Biological Process: transmembrane transport (GO:0055085), Cellular Component: membrane (GO:0016020), Molecular Function: drug transmembrane transporter activity (GO:0015238), Molecular Function: antiporter activity (GO:0015297)
Os02g0570700	-1.36545		Cytochrome P450 family protein.	Oscyp71Z7	Biological Process: defense response (GO:0006952)
Os07g0127500	-1.30727		Similar to PR-1a pathogenesis related protein (Hv-1a) precursor.	OsPR1#072, OsPR1-72	Biological Process: carbohydrate metabolic process (GO:0005975), Molecular Function: catalytic activity (GO:0003824), Molecular Function: hydrolase activity, hydrolyzing O-glycosyl compounds (GO:0004553), Molecular Function: cation binding (GO:0043169)
Os07g0129200	-1.25896		Pathogenesis-related 1a protein, Regulation of abiotic stress responses	OsPR1a, OsPR-1a, PR1a, OsPR1#074, OsPR1-74, PR-1a, OsSCP, SCP, OsPR1	Biological Process: defense response (GO:0006952), Molecular Function: ADP binding (GO:0043531)
Os05g0247100	-1.24261		Similar to Glycosyl hydrolases family 18.	DIP3, XIP, OsHI-XIP	Biological Process: defense response (GO:0006952), Molecular Function: ADP binding (GO:0043531)
Os12g0555200	-1.20308		Similar to Probenazole-inducible protein PBZ1.	RPR10b, PR-10b, PR10b, PBZ1, PBZ-1, OsPBZc, OsPR10b	Biological Process: carbohydrate metabolic process (GO:0005975), Molecular Function: catalytic activity (GO:0003824), Molecular Function: hydrolase activity, hydrolyzing O-glycosyl compounds (GO:0004553), Molecular Function: cation binding (GO:0043169)
Os05g0554000	-1.19148		Similar to cDNA clone:001-123-D07, full insert sequence.	OsMATE2	Biological Process: defense response (GO:0006952), Molecular Function: ADP binding (GO:0043531)
Os02g0629800	-1.15333		Similar to Defensin precursor.	OsCPT1, CPT1, DEFL7, OsDEFL7, OsDf-07, Df-07, OsPR12, PR12	Biological Process: regulation of transcription, DNA-templated (GO:0006355), Molecular Function: DNA binding (GO:0003677)
Os01g0713200	-1.14159		Similar to Beta-glucanase.	Gns10
Os04g0289500		3.58276	Allergen V5/Tpx-1-related domain containing protein.		Biological Process: regulation of transcription, DNA-dependent (GO:0006355), Molecular Function: sequence-specific DNA binding transcription factor activity (GO:0003700), Molecular Function: sequence-specific DNA binding (GO:0043565), Molecular Function: protein dimerization activity (GO:0046983)
Os12g0491800		2.15127	Similar to Ent-kaurene synthase 1A.	OsKSL10, KS10, OsKS10, OsTPS33	Biological Process: carbohydrate metabolic process (GO:0005975), Molecular Function: catalytic activity (GO:0003824), Molecular Function: hydrolase activity, hydrolyzing O-glycosyl compounds (GO:0004553), Molecular Function: cation binding (GO:0043169)
Os08g0374000		0.985371	Bet v I allergen family protein.		Cellular Component: extracellular region (GO:0005576)
Os10g0163040		0.955681	Similar to Blast resistance protein.		Biological Process: carbohydrate metabolic process (GO:0005975), Molecular Function: catalytic activity (GO:0003824), Molecular Function: hydrolase activity, hydrolyzing O-glycosyl compounds (GO:0004553), Molecular Function: cation binding (GO:0043169)
Os08g0261000		0.914692	NB-ARC domain containing protein.
Os09g0356000		0.912645	Similar to OsD305.	OsRLCK266, OsSIRK1	Biological Process: carbohydrate metabolic process (GO:0005975), Molecular Function: catalytic activity (GO:0003824), Molecular Function: hydrolase activity, hydrolyzing O-glycosyl compounds (GO:0004553), Molecular Function: cation binding (GO:0043169)
Os01g0859500		0.793183	Similar to Basic leucine zipper protein (Liguleless2).	OsLG2, OsbZIP11, BZIP11	Biological Process: defense response (GO:0006952)
Os06g0279900		-7.11377	Similar to NB-ARC domain containing protein, expressed.		Biological Process: regulation of transcription, DNA-templated (GO:0006355), Molecular Function: transcription factor activity, sequence-specific DNA binding (GO:0003700), Molecular Function: sequence-specific DNA binding (GO:0043565)
Os04g0375300		-6.3447	Similar to NBS-LRR protein (Fragment).	rNBS56	Biological Process: regulation of transcription, DNA-dependent (GO:0006355), Molecular Function: sequence-specific DNA binding transcription factor activity (GO:0003700), Molecular Function: sequence-specific DNA binding (GO:0043565)
Os05g0248200		-4.64738	Glycoside hydrolase, family 18 protein.		Biological Process: regulation of transcription, DNA-dependent (GO:0006355), Molecular Function: sequence-specific DNA binding transcription factor activity (GO:0003700), Molecular Function: sequence-specific DNA binding (GO:0043565)
Os11g0462500		-2.66313	Similar to NB-ARC domain containing protein.		Biological Process: regulation of transcription, DNA-dependent (GO:0006355), Molecular Function: sequence-specific DNA binding transcription factor activity (GO:0003700), Molecular Function: sequence-specific DNA binding (GO:0043565)
Os11g0154500		-2.08853	Blast disease-responsive transcription factor, Disease resistance	ONAC017, ONAC17, ONAC030, ONAC30, OsNAC111	Biological Process: defense response (GO:0006952), Molecular Function: ADP binding (GO:0043531)
Os04g0635500		-1.93013	Similar to Wound induced protein (Fragment).
Os06g0649000		-1.81375	PAMP (pathogen-associated molecular pattern)-responsive transrepressor, Defense response	OsWRKY28	Biological Process: S-adenosylmethionine biosynthetic process (GO:0006556), Molecular Function: methionine adenosyltransferase activity (GO:0004478), Molecular Function: ATP binding (GO:0005524)
Os11g0117500		-1.75043	DNA-binding WRKY domain containing protein.	OsWRKY40
Os03g0335200		-1.67946	Similar to WRKY1 (WRKY transcription factor 17).	OsWRKY79, WRKY-79
Os05g0478700		-1.6656	Hypothetical conserved gene.	OsWRKY84	Biological Process: respiratory gaseous exchange (GO:0007585), Biological Process: oxidation-reduction process (GO:0055114), Cellular Component: mitochondrial envelope (GO:0005740)
Os09g0517200		-1.64644	Hypothetical conserved gene.		Biological Process: one-carbon metabolic process (GO:0006730), Molecular Function: carbonate dehydratase activity (GO:0004089), Molecular Function: zinc ion binding (GO:0008270)
Primary metabolism					Molecular Function: magnesium ion binding (GO:0000287), Molecular Function: catalytic activity (GO:0003824), Molecular Function: carboxy-lyase activity (GO:0016831), Molecular Function: thiamine pyrophosphate binding (GO:0030976)
Os01g0323600	0.978792	0.822565	Similar to S-adenosylmethionine synthase 2.	OsSAM2, OsSAMS2, OS-SAMS2	Biological Process: carbohydrate metabolic process (GO:0005975), Biological Process: glycolysis (GO:0006096), Biological Process: cellular carbohydrate metabolic process (GO:0044262), Biological Process: oxidation-reduction process (GO:0055114), Cellular Component: cytoplasm (GO:0005737), Molecular Function: nucleotide binding (GO:0000166), Molecular Function: catalytic activity (GO:0003824), Mol…
Os04g0339400	-2.18998	-1.82019	Aldo/keto reductase family protein.		Biological Process: proton transport (GO:0015992), Cellular Component: membrane (GO:0016020), Molecular Function: inorganic diphosphatase activity (GO:0004427), Molecular Function: hydrogen-translocating pyrophosphatase activity (GO:0009678)
Os02g0318100	-2.83373	-2.86741	Similar to Alternative oxidase.
Os08g0424100	-2.78077	-4.33489	Similar to carbonic anhydrase.		Biological Process: tricarboxylic acid cycle (GO:0006099), Biological Process: carbon fixation (GO:0015977), Molecular Function: catalytic activity (GO:0003824), Molecular Function: phosphoenolpyruvate carboxylase activity (GO:0008964)
Os05g0469800	-1.94285	-5.0814	Pyruvate decarboxylase (EC 4.1.1.1) (Fragment).		Biological Process: metabolic process (GO:0008152), Molecular Function: catalytic activity (GO:0003824)
Os05g0469600	-1.94023	-5.62607	Similar to Pyruvate decarboxylase (Fragment).	pdc1*, pdc1, pdc4, pdc 1, PDC 1, RRJ2	Biological Process: oxidation-reduction process (GO:0055114), Molecular Function: oxidoreductase activity (GO:0016491)
Os06g0104900	-1.68623	-5.37659	Similar to L-lactate dehydrogenase B (EC 1.1.1.27) (LDH-B) (Fragment).		Biological Process: carbohydrate metabolic process (GO:0005975), Molecular Function: hydrolase activity, hydrolyzing O-glycosyl compounds (GO:0004553), Molecular Function: beta-fructofuranosidase activity (GO:0004564), Molecular Function: sucrose alpha-glucosidase activity (GO:0004575)
Os02g0802500	-1.26945	-2.13877	Similar to H(+)-translocating (Pyrophosphate-ENERGIZED) inorganic pyrophosphatase beta-1 polypeptide (EC 3.6.1.1) (Fragment).		Biological Process: galactose metabolic process (GO:0006012), Biological Process: cellular metabolic process (GO:0044237), Molecular Function: nucleotide binding (GO:0000166), Molecular Function: catalytic activity (GO:0003824), Molecular Function: UDP-glucose 4-epimerase activity (GO:0003978), Molecular Function: coenzyme binding (GO:0050662)
Os03g0432100	-1.08456	-5.49658	Similar to Pyruvate, phosphate dikinase 2.	osppdka, ppdka	Biological Process: gluconeogenesis (GO:0006094), Molecular Function: phosphoenolpyruvate carboxykinase activity (GO:0004611), Molecular Function: phosphoenolpyruvate carboxykinase (ATP) activity (GO:0004612), Molecular Function: ATP binding (GO:0005524), Molecular Function: purine nucleotide binding (GO:0017076)
Os09g0315700	0.643977		Phosphoenolpyruvate carboxylase family protein.	Osppc2b, ppc2b	Molecular Function: copper ion binding (GO:0005507), Molecular Function: electron carrier activity (GO:0009055)
Os02g0252600	0.565653		Aminotransferase, class IV family protein.		Biological Process: trehalose biosynthetic process (GO:0005992), Biological Process: metabolic process (GO:0008152), Molecular Function: catalytic activity (GO:0003824)
Os04g0447700	-1.14715		Similar to Polyketide reductase.		Biological Process: trehalose biosynthetic process (GO:0005992), Biological Process: metabolic process (GO:0008152), Molecular Function: catalytic activity (GO:0003824)
Os02g0106100	-1.10343		Similar to Fructosyltransferase.	OSINV3, OsINV3, INV3, OsVIN2, VIN2, VINV
Os09g0526700	-1.07075		Similar to UDP-glucose 4-epimerase (EC 5.1.3.2) (Galactowaldenase) (UDP-galactose 4-epimerase).	OsUGE3	Biological Process: transport (GO:0006810), Biological Process: transmembrane transport (GO:0055085), Cellular Component: membrane (GO:0016020), Cellular Component: integral to membrane (GO:0016021), Molecular Function: transporter activity (GO:0005215)
Os10g0204400		-1.85808	Similar to Phosphoenolpyruvate carboxykinase (Fragment).	PEPCK	Biological Process: transport (GO:0006810), Molecular Function: transporter activity (GO:0005215), Cellular Component: membrane (GO:0016020)
Os08g0138100		-1.82798	Similar to blue copper protein.	OsUCL26
Os09g0397300		0.900957	HAD-superfamily hydrolase subfamily IIB protein.	OsTPS10	Biological Process: transport (GO:0006810), Cellular Component: membrane (GO:0016020), Molecular Function: transporter activity (GO:0005215)
Os08g0414700		0.86231	Similar to Trehalose-6-phosphate synthase (Fragment).	OsTPS7	Biological Process: cellular amino acid metabolic process (GO:0006520), Biological Process: biosynthetic process (GO:0009058), Biological Process: 1-aminocyclopropane-1-carboxylate biosynthetic process (GO:0042218), Molecular Function: catalytic activity (GO:0003824), Molecular Function: transaminase activity (GO:0008483), Molecular Function: transferase activity, transferring nitrogenous groups …
Iron homeostasis					Biological Process: metal ion transport (GO:0030001), Molecular Function: metal ion binding (GO:0046872)
Os11g0151500	1.23467	2.45376	Major facilitator superfamily protein.	OsENA1	Biological Process: metal ion transport (GO:0030001), Molecular Function: metal ion binding (GO:0046872)
Os07g0257200	0.809601	0.922294	Manganese and Cadmium transporter, Mn and Cd uptake	OsNRAMP5, OsNramp5	Biological Process: oxidation-reduction process (GO:0055114), Molecular Function: acireductone dioxygenase [iron(II)-requiring] activity (GO:0010309)
Os01g0129600	-2.33205	-2.58156	Similar to LBD40 (LOB DOMAIN-CONTAINING PROTEIN 40).		Biological Process: oxidation-reduction process (GO:0055114), Molecular Function: iron ion binding (GO:0005506), Molecular Function: electron carrier activity (GO:0009055), Molecular Function: oxidoreductase activity, acting on paired donors, with incorporation or reduction of molecular oxygen (GO:0016705), Molecular Function: heme binding (GO:0020037)
Os07g0258400	1.12607		OsNramp1 (Integral membrane protein).	OsNramp1, OsNRAMP1, OsNramp6
Os02g0306401	1.24276		Similar to Nicotianamine aminotransferase A.	OsNAAT1	Biological Process: transmembrane transport (GO:0055085)
Os04g0244800	0.559104		Heavy metal transport/detoxification protein domain containing protein.		Molecular Function: copper ion binding (GO:0005507), Molecular Function: electron carrier activity (GO:0009055)
Os10g0419400	-1.24997		Similar to SIPL.	Sip2, OsARD1, ARD1, OsIDI1, IDI1, OsIDI1L/OsARD1	Biological Process: metal ion transport (GO:0030001), Molecular Function: metal ion binding (GO:0046872)
Os01g0627500	-1.10163		Cytochrome P450 family protein.		Biological Process: metal ion transport (GO:0030001), Molecular Function: metal ion binding (GO:0046872)
Os04g0538400	-2.11071		Similar to Nodulin 21 (N-21).		Molecular Function: protein binding (GO:0005515), Molecular Function: zinc ion binding (GO:0008270)
Os02g0650300		5.59551	Iron-phytosiderophore transporter, Iron homeostasis	OsYSL15, OsYs7
Os11g0426400		1.78849	Cupredoxin domain containing protein.	OsUCL34	Biological Process: protein ubiquitination (GO:0016567), Cellular Component: ubiquitin ligase complex (GO:0000151), Molecular Function: ubiquitin-protein ligase activity (GO:0004842), Molecular Function: binding (GO:0005488), Molecular Function: protein binding (GO:0005515)
Os04g0542800		1.30082	Transporter of the Copper-Nicotianamine Complex, Fe(III)-deoxymugineic acid transporter, Copper distribution, Allocation of iron	OsYSL16, Os-YSL16, OsYs14	Molecular Function: protein binding (GO:0005515)
Os12g0126200		1.16148	Engulfment and cell motility, ELM domain containing protein.		Biological Process: proteolysis (GO:0006508), Molecular Function: serine-type carboxypeptidase activity (GO:0004185)
Os01g0309800		1.00186	Similar to Hydrogenase expression/formation protein hypB.		Biological Process: proteolysis (GO:0006508), Molecular Function: serine-type endopeptidase activity (GO:0004252), Molecular Function: serine-type peptidase activity (GO:0008236)
Os06g0700700		0.897213	Similar to P1B-type heavy metal transporting ATPase.	OsHMA2, osHMA2, OsHMA2v	Molecular Function: protein binding (GO:0005515), Molecular Function: zinc ion binding (GO:0008270)
Os01g0689451		0.805557	Similar to predicted protein.		Biological Process: proteolysis (GO:0006508), Molecular Function: cysteine-type endopeptidase activity (GO:0004197), Molecular Function: cysteine-type peptidase activity (GO:0008234)
Os02g0585200		-1.62574	Heavy metal transport/detoxification protein domain containing protein.		Biological Process: phagocytosis (GO:0006909), Cellular Component: cytoskeleton (GO:0005856)
Protein degradation					Molecular Function: protein binding (GO:0005515), Molecular Function: zinc ion binding (GO:0008270)
Os02g0727300	0.911588		Similar to Beta-catenin repeat family protein.	OsPUB21	Molecular Function: protein binding (GO:0005515)
Os02g0597700	0.877212		Ubiquitin domain containing protein.		Molecular Function: protein binding (GO:0005515), Molecular Function: zinc ion binding (GO:0008270)
Os11g0431400	0.599155		Similar to Serine carboxypeptidase.	OsSCP53
Os10g0415800	0.579396		Similar to Prolyl oligopeptidase family protein, expressed.	OsPOP22, POP22	Biological Process: protein ubiquitination (GO:0016567), Cellular Component: ubiquitin ligase complex (GO:0000151), Molecular Function: ubiquitin-protein ligase activity (GO:0004842)
Os09g0243200	-2.33283		Zinc finger, RING/FYVE/PHD-type domain containing protein.
Os01g0347600	-1.38708		Ervatamin B (EC 3.4.22.-) (ERV-B).
Os12g0431100	-1.05471		ATPase, AAA-type, core domain containing protein.		Molecular Function: protein binding (GO:0005515)
Os05g0360400		1.20403	Zinc finger, RING/FYVE/PHD-type domain containing protein.		Biological Process: proteolysis (GO:0006508), Molecular Function: cysteine-type endopeptidase activity (GO:0004197), Molecular Function: cysteine-type peptidase activity (GO:0008234)
Os04g0380300		1.08984	Kelch-type beta propeller domain containing protein.	OsFbox203, Os_F0600	Biological Process: proteolysis (GO:0006508), Molecular Function: cysteine-type endopeptidase activity (GO:0004197), Molecular Function: cysteine-type peptidase activity (GO:0008234)
Os03g0398600		1.04122	Hypothetical conserved gene.		Biological Process: proteolysis (GO:0006508), Molecular Function: aspartic-type endopeptidase activity (GO:0004190)
Os01g0704300		0.994327	Conserved hypothetical protein.	Os_F0670
Os10g0548850		0.920929	U box domain domain containing protein.	OsPUB58
Os02g0639800		0.868299	Hypothetical gene.		Biological Process: regulation of transcription, DNA-dependent (GO:0006355), Cellular Component: nucleus (GO:0005634), Molecular Function: DNA binding (GO:0003677), Molecular Function: sequence-specific DNA binding transcription factor activity (GO:0003700), Molecular Function: protein binding (GO:0005515), Molecular Function: sequence-specific DNA binding (GO:0043565)
Os02g0815700		0.826348	Similar to D1 protease (Fragment).	OsCttP2, CTTP2	Cellular Component: membrane (GO:0016020)
Os03g0116700		0.780141	Cyclin-like F-box domain containing protein.	OsFbox127, Os_F0532
Os09g0565000		-9.11798	Peptidase, cysteine peptidase active site domain containing protein.
Os09g0564600		-4.30368	Peptidase C1A, papain family protein.
Os10g0538200		-2.20725	Peptidase aspartic, catalytic domain containing protein.		Biological Process: lipid transport (GO:0006869)
Non-protein transcript
Os03g0741050	1.06576	1.12138	Non-protein coding transcript.
Os01g0498802	-2.534	-5.68633	Non-protein coding transcript.
Os03g0182900	-1.4905	-3.23773	Non-protein coding transcript.
Os07g0559000	-1.71477	-2.90321	Non-protein coding transcript.
Os02g0230250	0.966597		Non-protein coding transcript.
Os06g0584400	0.700829		Non-protein coding transcript.
Os03g0803300	-1.08585		Non-protein coding transcript.
Os09g0344650		1.42904	Non-protein coding transcript.
Os01g0243450		0.919268	Non-protein coding transcript.
Os04g0684300		0.720574	Non-protein coding transcript.
Os05g0261001		-1.61931	Non-protein coding transcript.
Os04g0635650		-2.51917	Non-protein coding transcript.
Other
Os04g0439400	1.19732	1.32607	Similar to H0525C06.6 protein.
Os10g0534900	0.631566	0.829289	Similar to Prep (Fragment).
Os05g0493800	0.621104	1.11152	Similar to nodulin-like protein.		Cellular Component: nucleus (GO:0005634), Molecular Function: DNA binding (GO:0003677), Molecular Function: zinc ion binding (GO:0008270)
Os01g0595600	-2.09978	-2.55618	Alpha/beta hydrolase fold-1 domain containing protein.		Cellular Component: integral to membrane (GO:0016021)
Os07g0604600	-1.7399	-3.77336	Similar to B12D protein.		Molecular Function: catalytic activity (GO:0003824)
Os01g0198900	-1.7234	-1.77224	Polyketide cyclase/dehydrase domain containing protein.		Cellular Component: integral to membrane (GO:0016021)
Os10g0552200	-1.61569	-2.33204	Plant lipid transfer protein and hydrophobic protein, helical domain containing protein.		Biological Process: lipid transport (GO:0006869)
Os06g0141600	-1.38872	-3.31723	Early nodulin 93 ENOD93 protein family protein.	OsENOD93	Biological Process: regulation of transcription, DNA-dependent (GO:0006355), Cellular Component: nucleus (GO:0005634), Molecular Function: sequence-specific DNA binding transcription factor activity (GO:0003700)
Os01g0905300	-1.33951	-2.43606	Similar to Leucine zipper protein-like.
Os06g0142200	-1.23814	-2.03514	Early nodulin.
Os05g0404700	-1.98165	-2.78624	Similar to MBD1.		Biological Process: regulation of transcription, DNA-dependent (GO:0006355), Cellular Component: nucleus (GO:0005634), Molecular Function: DNA binding (GO:0003677), Molecular Function: sequence-specific DNA binding transcription factor activity (GO:0003700), Molecular Function: protein binding (GO:0005515), Molecular Function: sequence-specific DNA binding (GO:0043565)
Os01g0895300	-2.23459	-2.30607	Cytochrome b561, eukaryote domain containing protein.		Molecular Function: protein binding (GO:0005515)
Os10g0498100	-1.59162	-1.80915	Alpha/beta hydrolase fold-1 domain containing protein.		Molecular Function: nucleic acid binding (GO:0003676), Molecular Function: protein binding (GO:0005515)
Os01g0895200	-2.13888	-1.80467	DOMON related domain containing protein.		Biological Process: glycolipid transport (GO:0046836), Cellular Component: cytoplasm (GO:0005737), Molecular Function: glycolipid transporter activity (GO:0017089), Molecular Function: glycolipid binding (GO:0051861)
Os10g0552600	-1.47378	-1.46756	Similar to Tfm5 protein.		Cellular Component: intracellular (GO:0005622), Molecular Function: actin binding (GO:0003779)
Os03g0647600	0.627865		Similar to Nf-Y-A subunit.	OsHAP2H, NF-YA, CBF-B, NF-YA3, OsNF-YA3, NFYA3
Os03g0306700	0.944166		Conserved hypothetical protein.	OsbZIP27
Os03g0725800	0.559461		Helix-loop-helix DNA-binding domain containing protein.	OsbHLH018
Os10g0377300	0.535318		Similar to Homeobox-leucine zipper protein HOX8.	Oshox8	Cellular Component: intracellular (GO:0005622), Molecular Function: actin binding (GO:0003779)
Os06g0699600	0.547702		CCT domain containing protein.	OsCCT25, OsCMF7	Biological Process: peptidoglycan biosynthetic process (GO:0009252), Cellular Component: cell wall (GO:0005618), Cellular Component: cytoplasm (GO:0005737), Molecular Function: catalytic activity (GO:0003824), Molecular Function: ATP binding (GO:0005524), Molecular Function: D-alanine-D-alanine ligase activity (GO:0008716), Molecular Function: ligase activity (GO:0016874), Molecular Function: met…
Os06g0729300	0.62604		Similar to AGO1 homologous protein.	OsAGO1d, AGO1d	Molecular Function: protein binding (GO:0005515)
Os07g0445800	1.19837		Similar to Glycolipid transfer protein-like.		Molecular Function: catalytic activity (GO:0003824)
Os04g0555700	0.984977		Similar to Actin-depolymerizing factor (ADF).	OsADF6	Biological Process: carbohydrate metabolic process (GO:0005975), Molecular Function: catalytic activity (GO:0003824), Molecular Function: hydrolase activity, hydrolyzing O-glycosyl compounds (GO:0004553), Molecular Function: cation binding (GO:0043169)
Os12g0605200	0.917732		KIP1-like domain containing protein.		Biological Process: vesicle docking involved in exocytosis (GO:0006904), Biological Process: vesicle-mediated transport (GO:0016192)
Os10g0521500	0.851204		Esterase/lipase/thioesterase domain containing protein.		Biological Process: carbohydrate metabolic process (GO:0005975), Molecular Function: catalytic activity (GO:0003824), Molecular Function: hydrolase activity, hydrolyzing O-glycosyl compounds (GO:0004553), Molecular Function: cation binding (GO:0043169)
Os01g0814200	0.812308		Endonuclease/exonuclease/phosphatase domain containing protein.		Molecular Function: transferase activity, transferring phosphorus-containing groups (GO:0016772), Molecular Function: phosphotransferase activity, alcohol group as acceptor (GO:0016773)
Os02g0663800	0.770217		Similar to Actin-depolymerizing factor (ADF).	OsADF1	Molecular Function: protein binding (GO:0005515)
Os07g0691200	0.69448		Similar to D-alanine--D-alanine ligase B (EC 6.3.2.4) (D-alanylalanine synthetase B) (D-Ala-D-Ala ligase B).		Molecular Function: protein binding (GO:0005515)
Os01g0953500	0.625864		C2 calcium-dependent membrane targeting domain containing protein.		Biological Process: metabolic process (GO:0008152), Biological Process: oxidation-reduction process (GO:0055114), Molecular Function: oxidoreductase activity (GO:0016491), Molecular Function: oxidoreductase activity, acting on the aldehyde or oxo group of donors, NAD or NADP as acceptor (GO:0016620)
Os02g0195500	0.610793		Protein of unknown function DUF1680 family protein.		Molecular Function: binding (GO:0005488)
Os07g0539300	0.590141		Glycoside hydrolase, family 17 protein.	Gns13
Os06g0135900	0.580049		Similar to Sec1p-like protein 2 (Fragment).
Os04g0474300	0.56044		Glycoside hydrolase, family 1 protein.	Os4bglu9, Os4BGlu9	Biological Process: lipid transport (GO:0006869)
Os05g0535400	0.551748		Choline/ethanolamine kinase family protein.
Os04g0529400	0.514368		Similar to OO_Ba0013J05-OO_Ba0033A15.30 protein.	OsWD40-104	Biological Process: carbohydrate metabolic process (GO:0005975), Molecular Function: catalytic activity (GO:0003824), Molecular Function: hydrolase activity, hydrolyzing O-glycosyl compounds (GO:0004553), Molecular Function: cation binding (GO:0043169)
Os04g0678300	0.49227		WD40 repeat-like domain containing protein.	OsWD40-112	Biological Process: microtubule-based process (GO:0007017), Cellular Component: microtubule associated complex (GO:0005875)
Os06g0270900	0.47748		Similar to RF2 (EC 1.2.1.3) (T cytoplasm male sterility restorer factor 2).		Cellular Component: membrane (GO:0016020)
Os01g0169500	0.408939		Armadillo-type fold domain containing protein.		Molecular Function: DNA binding (GO:0003677), Molecular Function: protein binding (GO:0005515)
Os01g0893700	-5.53495		DOMON domain domain containing protein.		Biological Process: regulation of transcription, DNA-dependent (GO:0006355), Cellular Component: extracellular region (GO:0005576), Molecular Function: DNA binding (GO:0003677), Molecular Function: protein binding (GO:0005515)
Os01g0237500	-2.16932		NmrA-like family protein.		Biological Process: regulation of transcription, DNA-dependent (GO:0006355), Molecular Function: DNA binding (GO:0003677), Molecular Function: protein binding (GO:0005515)
Os04g0554500	-1.24255		Similar to RCc3 protein.
Os06g0142300	-1.10108		Early nodulin 93 ENOD93 protein family protein.	OsENOD93	Biological Process: regulation of transcription, DNA-dependent (GO:0006355), Molecular Function: DNA binding (GO:0003677), Molecular Function: protein binding (GO:0005515)
Os04g0412300	-1.10067		Similar to H0717B12.10 protein.
Os01g0760000	-1.07902		Similar to Dynein light chain.		Biological Process: regulation of transcription, DNA-dependent (GO:0006355), Molecular Function: DNA binding (GO:0003677), Molecular Function: protein binding (GO:0005515)
Os01g0588100	-1.05551		Similar to Hypersensitive-induced response protein.		Biological Process: regulation of transcription, DNA-dependent (GO:0006355), Molecular Function: DNA binding (GO:0003677)
Os03g0252900		1.37544	Similar to MYB-like transcription factor DIVARICATA.		Biological Process: transcription initiation, DNA-dependent (GO:0006352), Biological Process: regulation of transcription, DNA-dependent (GO:0006355), Molecular Function: DNA binding (GO:0003677), Molecular Function: sequence-specific DNA binding transcription factor activity (GO:0003700), Molecular Function: sigma factor activity (GO:0016987)
Os02g0786400		1.11514	Similar to DNA-binding transcription factor blind 1.		Molecular Function: aminoacyl-tRNA hydrolase activity (GO:0004045)
Os04g0508500		1.00145	Similar to OSIGBa0101P20.9 protein.	R2R3-MYB
Os02g0820800		0.92964	Predicted AT-hook DNA-binding domain containing protein.		Biological Process: regulation of transcription, DNA-templated (GO:0006355), Molecular Function: transcription cofactor activity (GO:0003712), Molecular Function: histone acetyltransferase activity (GO:0004402), Molecular Function: protein binding (GO:0005515), Molecular Function: zinc ion binding (GO:0008270), Cellular Component: nucleus (GO:0005634)
Os01g0722300		0.723019	Myb transcription factor domain containing protein.		Molecular Function: nucleotide binding (GO:0000166), Molecular Function: ATP binding (GO:0005524), Molecular Function: nucleoside-triphosphatase activity (GO:0017111)
Os11g0533100		0.678435	Similar to CarD-like transcriptional regulator family protein, expressed.
Os05g0412000		0.804609	Similar to Homeodomain-related.
Os03g0120900		0.777655	Similar to AP2 domain containing protein RAP2.8 (Fragment).		Biological Process: carbohydrate metabolic process (GO:0005975), Molecular Function: catalytic activity (GO:0003824), Molecular Function: oxidoreductase activity, acting on the CH-OH group of donors, quinone or similar compound as acceptor (GO:0016901), Molecular Function: quinone binding (GO:0048038)
Os05g0589200		0.725095	RNA polymerase sigma factor, region 2 domain containing protein.	OsSIG3
Os01g0132800		0.715531	Peptidyl-tRNA hydrolase family protein.		Biological Process: metabolic process (GO:0008152), Molecular Function: transferase activity, transferring hexosyl groups (GO:0016758)
Os02g0316900		0.690583	B-block binding subunit of TFIIIC domain containing protein.		Biological Process: primary metabolic process (GO:0044238), Molecular Function: binding (GO:0005488)
Os01g0908200		0.818121	Member of the Bric-a-Brac/Tramtrack/Broad (BTB) family, BT1/BT2 ortholog, Negative regulation of nitrate uptake and nitrogen use efficiency	OsBT, BT	Molecular Function: catalytic activity (GO:0003824)
Os01g0141300		1.98408	Similar to vacuolar sorting protein 4b.		Biological Process: lipid transport (GO:0006869), Molecular Function: lipid binding (GO:0008289)
Os08g0364900		1.11893	Similar to Pirin-like protein.		Molecular Function: catalytic activity (GO:0003824)
Os12g0484600		0.990263	Nodule-specific protein-like.		Biological Process: lipid transport (GO:0006869)
Os07g0193000		0.964415	HIPL1 protein precursor.		Biological Process: oxidation-reduction process (GO:0055114), Molecular Function: protein-disulfide reductase activity (GO:0047134)
Os10g0364700		0.90586	Similar to protein translocase/ protein transporter.		Molecular Function: transferase activity, transferring glycosyl groups (GO:0016757)
Os07g0201500		0.865823	UDP-glucuronosyl/UDP-glucosyltransferase domain containing protein.		Molecular Function: copper ion binding (GO:0005507), Molecular Function: electron carrier activity (GO:0009055)
Os03g0856500		0.831953	Similar to Plastid-specific 30S ribosomal protein 1, chloroplast precursor (CS- S5) (CS5) (S22) (Ribosomal protein 1) (PSRP-1).		Biological Process: exocytosis (GO:0006887), Cellular Component: exocyst (GO:0000145)
Os04g0403701		0.741294	Similar to protein phosphatase 2C containing protein.	OsPP2C39, PP2C39, OsPP64	Biological Process: metal ion transport (GO:0030001), Molecular Function: metal ion binding (GO:0046872)
Os07g0174900		0.700983	Plant lipid transfer protein and hydrophobic protein, helical domain containing protein.	OsLTPG16, OsLTPg16
Os05g0358500		0.676307	Protein phosphatase 2C domain containing protein.	OsPP2C48, PP2C48, OsPP75
Os11g0484700		-4.14796	Bifunctional inhibitor/plant lipid transfer protein/seed storage domain containing protein.	OsLTPd12, OsLtpVI.4
Os08g0404500		-1.67303	C1-like domain containing protein.
Os01g0498300		-1.64513	Glycosyltransferase AER61, uncharacterized domain containing protein.
Os11g0428800		-1.62315	Cupredoxin domain containing protein.	OsUCL35
Os01g0905200		-1.93363	Exo70 exocyst complex subunit family protein.
Os02g0585100		-1.78911	Similar to ATFP4.
Unknown
Os10g0565150		0.8645	Hypothetical gene.
Os07g0602900	0.594813	0.814129	Protein of unknown function DUF1675 domain containing protein.
Os01g0910900	-1.9529	-2.22418	Conserved hypothetical protein.
Os10g0407200	-2.00553	-2.01645	Protein of unknown function DUF962 family protein.
Os10g0552300	-1.26904	-1.91918	Conserved hypothetical protein.
Os03g0796600	0.896466	1.24494	Protein of unknown function DUF506, plant family protein.
Os11g0685300	0.894233	1.36359	Hypothetical conserved gene.
Os03g0167400	0.745741	0.992733	Protein of unknown function DUF620 family protein.
Os12g0157066	0.737466	0.967941	Hypothetical protein.
Os02g0588700	0.66248	0.684732	Conserved hypothetical protein.
Os02g0752701	0.655715	0.739742	Conserved hypothetical protein.
Os05g0126400	0.604766	0.692282	Conserved hypothetical protein.
Os02g0586000	-6.82516	-5.86475	Quinonprotein alcohol dehydrogenase-like domain containing protein.
Os08g0186200	-6.07931	-5.57054	Hypothetical conserved gene.
Os04g0538300	-5.09121	-5.32757	Hypothetical conserved gene.
Os02g0585650	-4.05475	-4.93695	Hypothetical gene.
Os04g0653700	-2.66352	-1.77715	Conserved hypothetical protein.
Os05g0205400	-2.34643	-3.45505	Conserved hypothetical protein.
Os09g0415050	-2.32391	-3.94443	Hypothetical gene.
Os10g0504100	-2.01179	-2.34844	Conserved hypothetical protein.
Os08g0307601	-1.99958	-3.06983	Similar to cDNA clone:002-114-B06, full insert sequence.
Os10g0550800	-1.98745	-2.0157	Hypothetical conserved gene.
Os06g0662550	-1.73851	-2.94961	Conserved hypothetical protein.
Os04g0150300	-1.56719	-2.81633	Conserved hypothetical protein.
Os09g0425200	-1.47371	-3.16815	Conserved hypothetical protein.
Os03g0114100	-1.3891	-2.23229	Conserved hypothetical protein.
Os04g0635100	-1.36487	-2.74888	Similar to H0315F07.12 protein.
Os09g0323500	-1.29873	-2.73283	Protein of unknown function DUF833 family protein.
Os10g0452100	-1.27961	-1.60673	Conserved hypothetical protein.
Os02g0575000	-1.21946	-1.52772	Conserved hypothetical protein.
Os06g0683800	-1.08219	-1.53635	Conserved hypothetical protein.
Os02g0587600	-4.31598	-8.70717	Conserved hypothetical protein.
Os07g0531200	-5.67686	-7.96462	Conserved hypothetical protein.
Os03g0766600	-1.53938	-3.79405	Conserved hypothetical protein.
Os06g0591200	-1.74185	-2.15335	Conserved hypothetical protein.
Os03g0619875	-1.33374	-2.04965	Conserved hypothetical protein.
Os04g0635400	-1.3798	-1.9091	Conserved hypothetical protein.
Os10g0535800	-1.56952	-1.46809	Protein of unknown function Cys-rich domain containing protein.
Os02g0508500	0.957777		Conserved hypothetical protein.
Os02g0830300	0.715179		Conserved hypothetical protein.
Os11g0138300	-2.02882		Conserved hypothetical protein.
Os03g0277700	-1.28693		Protein of unknown function DUF26 domain containing protein.
Os04g0412000	-1.06724		Hypothetical protein.
Os04g0228600	1.50819		Similar to H0209A05.7 protein.
Os07g0638801	1.1739		Hypothetical protein.
Os01g0565800	1.11396		Protein of unknown function DUF538 family protein.
Os03g0608000	1.06574		Hypothetical protein.
Os05g0433500	1.05585		Conserved hypothetical protein.
Os04g0568950	1.0373		Hypothetical gene.
Os05g0355700	0.88815		Conserved hypothetical protein.
Os10g0162842	0.887587		Hypothetical protein.
Os03g0660700	0.866706		Conserved hypothetical protein.
Os03g0746700	0.86134		Conserved hypothetical protein.
Os09g0409100	0.824969		Conserved hypothetical protein.
Os10g0577100	0.807073		Conserved hypothetical protein.
Os03g0291700	0.800011		Hypothetical protein.
Os11g0112650	0.765247		Hypothetical protein.
Os07g0680800	0.763408		Hypothetical protein.
Os05g0464001	0.763397		Conserved hypothetical protein.
Os11g0487100	0.731994		Conserved hypothetical protein.
Os02g0121500	0.72606		Conserved hypothetical protein.
Os06g0314000	0.715156		Protein of unknown function DUF827, plant domain containing protein.
Os01g0773400	0.712916		Conserved hypothetical protein.
Os12g0140300	0.648993		FBD domain containing protein.
Os05g0355900	0.645532		Conserved hypothetical protein.
Os12g0610800	0.628378		Uncharacterised protein family UPF0497, trans-membrane plant subgroup domain containing protein.
Os10g0516551	0.591286		Hypothetical protein.
Os04g0585700	0.586179		Protein of unknown function DUF581 family protein.
Os03g0253600	0.523118		Conserved hypothetical protein.
Os10g0159033	-2.56146		Conserved hypothetical protein.
Os03g0285300	-1.39338		Conserved hypothetical protein.
Os01g0318202	-1.31784		Hypothetical gene.
Os05g0524575	-1.22705		Hypothetical protein.
Os03g0725200	-1.20275		Hypothetical protein.
Os02g0212300	-1.17589		Conserved hypothetical protein.
Os06g0292301	-1.08556		Hypothetical gene.
Os12g0236225		4.17359	Conserved hypothetical protein.
Os01g0495701		3.82259	Hypothetical conserved gene.
Os10g0195250		3.81043	Conserved hypothetical protein.
Os07g0542232		3.28109	Hypothetical protein.
Os10g0144000		2.81624	Conserved hypothetical protein.
Os12g0455100		2.56339	Hypothetical protein.
Os01g0124550		2.43713	Hypothetical protein.
Os02g0525501		2.00284	Hypothetical gene.
Os06g0534200		1.70411	Conserved hypothetical protein.
Os07g0595700		1.61925	Hypothetical protein.
Os10g0481000		1.61771	Hypothetical conserved gene.
Os01g0615000		1.31211	Hypothetical protein.
Os04g0438101		1.27327	Similar to H0315A08.9 protein.
Os09g0128400		1.26463	Conserved hypothetical protein.
Os05g0252100		1.2629	Protein of unknown function DUF620 family protein.
Os04g0455700		1.24293	Similar to H0523F07.3 protein.
Os05g0454500		1.23819	Conserved hypothetical protein.
Os06g0727700		1.13941	Protein of unknown function DUF707 family protein.
Os08g0188151		1.01868	Hypothetical gene.
Os01g0187300		1.01296	Hypothetical conserved gene.
Os11g0671100		0.933563	Hypothetical protein.
Os11g0618500		0.926934	Conserved hypothetical protein.
Os02g0230875		0.922029	Conserved hypothetical protein.
Os01g0222600		0.885879	Conserved hypothetical protein.
Os02g0205200		0.877292	Similar to Unidentified precursor.
Os07g0294300		0.861786	Conserved hypothetical protein.
Os03g0184100		0.857942	Conserved hypothetical protein.
Os08g0541500		0.819322	Protein of unknown function DUF936, plant family protein.
Os01g0921100		0.798248	Hypothetical conserved gene.		Molecular Function: protein binding (GO:0005515)
Os01g0930500		0.796295	Conserved hypothetical protein.
Os08g0469700		0.761527	MORN motif repeat containing protein.
Os01g0540800		0.73197	Conserved hypothetical protein.
Os02g0498100		0.719233	Hypothetical protein.
Os09g0365100		0.71259	Hypothetical conserved gene.
Os04g0388700		0.702181	Similar to OSIGBa0096P03.3 protein.
Os01g0660400		-6.04807	Hypothetical gene.
Os11g0199000		-5.41971	Similar to cDNA, clone: J065168H08, full insert sequence.
Os05g0218981		-5.29949	Hypothetical protein.
Os10g0451700		-5.14746	Hypothetical protein.
Os09g0265225		-4.11497	Hypothetical protein.
Os08g0332100		-3.86732	Conserved hypothetical protein.
Os02g0211100		-3.48583	Similar to H0423H10.12 protein.
Os05g0387300		-3.27226	Hypothetical protein.		Molecular Function: protein binding (GO:0005515)
Os03g0432277		-2.94523	Hypothetical protein.
Os01g0698800		-2.69832	Conserved hypothetical protein.
Os08g0347000		-2.59702	Hypothetical conserved gene.
Os11g0693750		-2.54219	Hypothetical protein.
Os09g0412700		-2.47782	Conserved hypothetical protein.
Os05g0434800		-2.36958	Protein of unknown function DUF1218 domain containing protein.
Os12g0594950		-2.29226	Hypothetical conserved gene.
Os02g0155600		-2.24097	Hypothetical conserved gene.
Os04g0635000		-2.09801	Similar to H0315F07.10 protein.
Os02g0626532		-2.02726	Hypothetical gene.
Os03g0766800		-2.00318	Conserved hypothetical protein.
Os01g0678400		-1.97309	Protein of unknown function DUF2921 domain containing protein.
Os05g0407100		-1.94915	Four F5 protein family protein.
Os04g0634900		-1.91144	Similar to H0315F07.9 protein.
Os01g0585200		-1.85078	Similar to cDNA clone:J023088C01, full insert sequence.		Molecular Function: protein binding (GO:0005515)
Os07g0558900		-1.83369	Protein of unknown function wound-induced domain containing protein.		Molecular Function: DNA binding (GO:0003677), Molecular Function: protein dimerization activity (GO:0046983)
Os05g0181650		-1.79467	Hypothetical gene.
Os01g0266400		-1.64031	Conserved hypothetical protein.
Os10g0341750		-1.61737	Hypothetical protein.
Os11g0227600		-1.60736	Hypothetical protein.
Os02g0582900		-1.6039	Conserved hypothetical protein.
Os03g0739700		-1.5976	Uncharacterised protein family UPF0114 domain containing protein.
Os06g0128800		-1.58644	C2 calcium/lipid-binding domain, CaLB domain containing protein.
Os04g0387300		-1.52995	Similar to OSIGBa0075F02.1 protein.
Os07g0448600		-1.50832	Hypothetical protein.
Os11g0144900		-1.55792	Conserved hypothetical protein.

## Sheet: DEseq2 Results P. kururiensis
	baseMean	log2FoldChange	lfcSE	stat	pvalue	padj
Os01g0100100	1612.42	0.161485	0.118057	1.36785	0.171358	0.539899
Os01g0100200	7.92208	0.0829736	1.11433	0.0744606	0.940644	NA
Os01g0100300	0	NA	NA	NA	NA	NA
Os01g0100400	338.303	-0.204877	0.177363	-1.15513	0.248039	0.626107
Os01g0100466	0	NA	NA	NA	NA	NA
Os01g0100500	3347.05	0.255399	0.12624	2.02312	0.0430612	0.285683
Os01g0100600	846.815	0.00584757	0.161071	0.0363044	0.97104	0.99108
Os01g0100650	0	NA	NA	NA	NA	NA
Os03g0116333	12.6074	2.49953	0.785729	3.18116	0.00146685	0.0389511
Os01g0100800	1021.73	-0.0017412	0.123054	-0.0141499	0.98871	0.996712
Os01g0100900	5587.36	-0.0824003	0.107525	-0.766334	0.443478	0.778405
Os01g0101150	17.5966	0.947681	0.596768	1.58802	0.112281	0.450472
Os01g0101175	0	NA	NA	NA	NA	NA
Os01g0101200	180.155	0.291973	0.202198	1.444	0.14874	0.507885
Os01g0101300	8.01007	-0.613111	0.830832	-0.737948	0.460546	NA
Os01g0101600	2687	0.116086	0.107676	1.0781	0.280987	0.655515
Os01g0101700	150.882	0.0392564	0.240405	0.163293	0.870288	0.963341
Os01g0101800	35.8914	-0.114733	0.39166	-0.292942	0.769567	0.928694
Os01g0101850	0	NA	NA	NA	NA	NA
Os01g0101900	7.14472	-0.252213	0.869715	-0.289995	0.77182	NA
Os01g0102000	86.2553	0.075993	0.275709	0.275628	0.782834	0.93423
Os01g0102300	37.6916	-0.580445	0.407784	-1.42341	0.154616	0.517001
Os01g0102400	2.58639	-3.83372	2.28231	-1.67976	0.0930049	NA
Os01g0102500	660.438	-0.112143	0.156729	-0.715524	0.474285	0.795063
Os01g0102600	314.907	0.147019	0.165444	0.888633	0.3742	0.730178
Os01g0102700	3752.75	-0.262716	0.109795	-2.39278	0.0167212	0.174202
Os01g0102800	909.045	0.208528	0.142338	1.46502	0.142914	0.499517
Os01g0102850	31.9356	-0.224899	0.430391	-0.522546	0.60129	0.863231
Os01g0102900	533.274	-0.148941	0.209184	-0.712012	0.476457	0.796738
Os01g0103000	331.706	-0.30524	0.174923	-1.745	0.0809855	0.38627
Os01g0103050	0.638927	1.43201	3.03151	0.472375	0.636659	NA
Os01g0103075	0	NA	NA	NA	NA	NA
Os01g0103100	13.64	-0.442175	0.660233	-0.669727	0.503032	0.813051
Os01g0103400	58.8915	-0.419344	0.323864	-1.29481	0.195385	0.569343
Os01g0103600	5923.55	-0.127213	0.0991363	-1.28321	0.199417	0.575059
Os01g0103650	0	NA	NA	NA	NA	NA
Os01g0103700	326.075	0.224806	0.180849	1.24306	0.213846	0.591753
Os01g0103800	1279.45	0.0281366	0.146431	0.192148	0.847626	0.956819
Os01g0103900	109.318	-0.374897	0.256608	-1.46097	0.144024	0.500713
Os01g0104000	966.144	0.121662	0.130493	0.932325	0.351169	0.712876
Os01g0104100	1588.01	0.233105	0.128983	1.80726	0.0707219	0.363843
Os01g0104200	299.14	0.0309852	0.238162	0.130101	0.896486	0.971484
Os01g0104350	56.7935	0.0967432	0.348539	0.277568	0.781344	0.933976
Os01g0104400	7098.99	-0.197628	0.126419	-1.56328	0.117987	0.461307
Os01g0104500	9.07263	-3.40843	3.78762	-0.899889	0.368179	NA
Os01g0104600	724.369	0.091515	0.134824	0.678776	0.49728	0.809317
Os01g0104800	2003.5	0.102576	0.160993	0.637145	0.52403	0.824641
Os01g0104900	802.385	0.152318	0.152231	1.00057	0.317034	0.686976
Os01g0105300	2.73854	-0.892856	1.5105	-0.591099	0.554454	NA
Os01g0105400	798.883	0.0416204	0.131932	0.31547	0.752405	0.922162
Os01g0105700	59.4048	0.158375	0.373143	0.424434	0.671249	0.892193
Os01g0105800	63.5222	0.114453	0.343668	0.333035	0.739108	0.917817
Os01g0105900	4005.52	-0.0446357	0.109826	-0.406421	0.684433	0.897488
Os01g0106200	1645.6	-0.0655645	0.119399	-0.549119	0.582924	0.855615
Os01g0106300	216.135	-0.017245	0.212547	-0.0811349	0.935335	0.982272
Os01g0106400	3165.16	0.18736	0.168488	1.11201	0.266136	0.642394
Os01g0106500	253.724	-0.261789	0.200432	-1.30612	0.191512	0.56482
Os01g0106600	48.0551	-0.338332	0.374767	-0.90278	0.366643	0.724668
Os01g0106700	2291.41	0.418017	0.158971	2.62952	0.00855051	0.118623
Os01g0106750	263.024	-0.27943	0.1803	-1.54981	0.121187	0.467831
Os01g0106800	1616.45	-0.169081	0.144891	-1.16695	0.243231	0.621836
Os01g0106900	5149.2	0.133603	0.19011	0.702767	0.482201	0.800166
Os01g0107000	1465.96	0.0753837	0.147763	0.510167	0.609934	0.867442
Os01g0107400	270.379	0.0727918	0.177402	0.410321	0.681571	0.896368
Os01g0107700	32.889	-0.799888	0.440101	-1.81751	0.0691391	0.359925
Os01g0107750	0	NA	NA	NA	NA	NA
Os01g0107801	0	NA	NA	NA	NA	NA
Os01g0107900	1859.78	0.138389	0.126813	1.09129	0.275145	0.650331
Os01g0108000	1287.78	0.142849	0.12366	1.15518	0.248019	0.626107
Os01g0108200	3322.64	0.151045	0.149237	1.01211	0.311484	0.682121
Os01g0108400	1.9437	-2.28053	2.07396	-1.0996	0.271507	NA
Os01g0108500	0.52779	-1.08319	3.26574	-0.331681	0.74013	NA
Os01g0108600	739.013	0.428431	0.192953	2.22039	0.0263921	0.220339
Os01g0108700	0.155916	0.877608	4.08047	0.215075	0.829709	NA
Os01g0108800	238.407	-0.418513	0.211801	-1.97597	0.0481581	0.302327
Os01g0109000	211.851	0.00754101	0.192605	0.0391528	0.968769	0.990432
Os01g0109201	2.24974	3.49354	1.85906	1.8792	0.0602172	NA
Os01g0109300	0	NA	NA	NA	NA	NA
Os01g0109366	0	NA	NA	NA	NA	NA
Os01g0109432	0.45514	0.777238	3.83182	0.202838	0.839262	NA
Os01g0109500	4.89784	0.189302	1.21497	0.155808	0.876185	NA
Os01g0109700	10981.9	0.29932	0.144623	2.06966	0.0384842	0.268683
Os01g0109750	746.759	0.287084	0.136787	2.09878	0.0358367	0.259127
Os01g0110050	27.1849	1.02468	0.532142	1.92557	0.0541579	0.321562
Os01g0110100	68.929	0.324807	0.307478	1.05636	0.290805	0.665241
Os01g0110200	591.729	-0.0429282	0.203553	-0.210895	0.83297	0.95199
Os01g0110400	1161.18	-0.387641	0.144348	-2.68545	0.00724318	0.107483
Os01g0110500	505.199	0.159123	0.18067	0.88074	0.378459	0.734169
Os01g0110600	0.571876	-2.71072	3.91953	-0.691593	0.489193	NA
Os01g0110700	23.0327	0.0859798	0.511507	0.168091	0.866511	0.962227
Os01g0110800	29.8323	0.0666713	0.431679	0.154447	0.877258	0.965508
Os01g0111000	0	NA	NA	NA	NA	NA
Os01g0111100	17.7159	-0.710264	0.561011	-1.26604	0.205498	0.581661
Os01g0111200	4873.16	0.0590967	0.115865	0.510048	0.610018	0.867442
Os01g0111300	787.368	0.195705	0.134921	1.45051	0.146916	0.505434
Os01g0111400	503.019	0.0458433	0.149669	0.306298	0.759378	0.925251
Os01g0111500	328.773	0.324614	0.195557	1.65995	0.0969246	0.420307
Os01g0111600	3.9969	-5.51128	1.84212	-2.99181	0.00277328	NA
Os01g0111700	35.8045	-0.512003	0.436608	-1.17268	0.240923	0.618558
Os01g0111800	666.377	-0.444544	0.192616	-2.30793	0.0210029	0.195789
Os01g0111900	6696.62	-0.0434475	0.114501	-0.37945	0.704354	0.904433
Os01g0112000	208.858	-0.693517	0.230668	-3.00656	0.00264223	0.0574169
Os01g0112050	14.5547	-0.586634	0.702315	-0.835285	0.403557	0.752734
Os01g0112100	66.9429	-0.386111	0.297524	-1.29775	0.194374	0.56861
Os01g0112201	0.680085	2.84977	3.68617	0.773096	0.439465	NA
Os01g0112300	721.325	-0.0308134	0.130755	-0.235658	0.813698	0.945118
Os01g0112400	4.51063	0.562582	1.20626	0.466386	0.640939	NA
Os01g0112500	1905.6	-0.0576406	0.122447	-0.47074	0.637826	0.878704
Os01g0112600	24.432	-1.26745	0.594609	-2.13157	0.0330424	0.247248
Os01g0112800	11.8222	0.435564	0.744977	0.584668	0.558771	0.843164
Os01g0113000	0.721733	-1.68855	2.92009	-0.578252	0.563094	NA
Os01g0113150	0.193942	-1.04595	4.08047	-0.256329	0.797697	NA
Os01g0113200	188.217	-0.0158811	0.213352	-0.0744364	0.940663	0.983634
Os01g0113300	9.91048	-0.86795	0.731877	-1.18592	0.235653	0.61363
Os01g0113325	0.695567	-0.0691878	3.29159	-0.0210196	0.98323	NA
Os01g0113350	114.01	0.351227	0.255166	1.37647	0.168677	0.53634
Os01g0113400	53.2075	-0.0652361	0.327415	-0.199246	0.842071	0.954326
Os01g0113450	0.936993	2.1206	2.40996	0.879931	0.378897	NA
Os01g0113500	102.935	0.246466	0.251096	0.981563	0.326315	0.695187
Os01g0113600	130.29	0.294096	0.237723	1.23714	0.216037	0.594707
Os01g0113650	20.6555	-0.576514	0.543084	-1.06156	0.288437	0.663079
Os01g0113700	20.9239	-0.200555	0.573102	-0.349946	0.726379	0.913359
Os01g0113750	2.38473	2.76316	1.98978	1.38868	0.164931	NA
Os01g0113800	173.12	0.167128	0.221461	0.75466	0.450453	0.782585
Os01g0113900	0	NA	NA	NA	NA	NA
Os01g0113950	0	NA	NA	NA	NA	NA
Os01g0114000	0	NA	NA	NA	NA	NA
Os01g0114050	0	NA	NA	NA	NA	NA
Os01g0114100	30.6916	0.176868	0.4388	0.403073	0.686894	0.898426
Os01g0114150	2.29735	0.243431	1.62575	0.149735	0.880974	NA
Os01g0114200	47.626	0.452066	0.421952	1.07137	0.284004	0.658243
Os01g0114300	180.575	0.0197097	0.227601	0.0865976	0.930991	0.981156
Os01g0114400	0	NA	NA	NA	NA	NA
Os01g0114402	1.0926	3.54319	3.11839	1.13622	0.255863	NA
Os01g0114550	33.2627	-0.454797	0.410681	-1.10742	0.268112	0.644357
Os01g0114600	0.177762	-1.04595	4.08047	-0.256329	0.797697	NA
Os01g0114650	0	NA	NA	NA	NA	NA
Os01g0114700	5.17465	0.699818	0.988907	0.707668	0.479152	NA
Os01g0114800	3.64785	1.82548	1.33621	1.36616	0.171888	NA
Os01g0114900	0.193942	-1.04595	4.08047	-0.256329	0.797697	NA
Os01g0115100	46.7011	0.073816	0.405878	0.181867	0.855687	0.959074
Os01g0115200	0	NA	NA	NA	NA	NA
Os01g0115300	185.661	-0.129531	0.206041	-0.62867	0.529565	0.828392
Os01g0115500	0	NA	NA	NA	NA	NA
Os01g0115533	0	NA	NA	NA	NA	NA
Os01g0115566	0	NA	NA	NA	NA	NA
Os01g0115600	10.1143	-0.503784	0.76833	-0.655688	0.512025	0.81785
Os01g0115700	0	NA	NA	NA	NA	NA
Os01g0115725	0.467747	2.32028	3.99695	0.580512	0.56157	NA
Os01g0115750	0	NA	NA	NA	NA	NA
Os01g0115752	0	NA	NA	NA	NA	NA
Os01g0115800	94.5609	-0.304662	0.290059	-1.05034	0.293561	0.666743
Os01g0115900	140.453	-0.0997054	0.267782	-0.372338	0.709641	0.906832
Os01g0115950	2.80956	0.120266	1.56014	0.0770868	0.938555	NA
Os01g0116000	0	NA	NA	NA	NA	NA
Os01g0116100	3.55094	0.455569	1.37578	0.331134	0.740543	NA
Os01g0116101	0	NA	NA	NA	NA	NA
Os01g0116200	0.571876	-2.71072	3.91953	-0.691593	0.489193	NA
Os01g0116250	0	NA	NA	NA	NA	NA
Os01g0116300	103.331	-0.372051	0.259	-1.43649	0.150862	0.511327
Os01g0116400	0.177762	-1.04595	4.08047	-0.256329	0.797697	NA
Os01g0116600	1223.94	0.0555905	0.132567	0.419338	0.674969	0.893525
Os01g0116650	0	NA	NA	NA	NA	NA
Os01g0116800	0.142969	-1.04595	4.08047	-0.256329	0.797697	NA
Os01g0116900	69.989	-0.617255	0.320756	-1.92437	0.0543078	0.321992
Os01g0116901	18.6212	-1.28828	0.558178	-2.30801	0.0209986	0.195789
Os01g0117000	2.53048	-0.725516	1.41571	-0.512475	0.608318	NA
Os01g0117025	0.142969	-1.04595	4.08047	-0.256329	0.797697	NA
Os01g0117050	43.1424	-0.561352	0.419755	-1.33733	0.181114	0.553087
Os01g0117100	37.2623	0.271243	0.436859	0.620893	0.53467	0.831118
Os01g0117200	0	NA	NA	NA	NA	NA
Os01g0117233	0	NA	NA	NA	NA	NA
Os01g0117266	0	NA	NA	NA	NA	NA
Os01g0117300	0	NA	NA	NA	NA	NA
Os01g0117400	0	NA	NA	NA	NA	NA
Os01g0117450	0	NA	NA	NA	NA	NA
Os01g0117500	0.859394	-0.705345	2.76812	-0.25481	0.79887	NA
Os01g0117600	11.8674	0.0046636	0.683566	0.00682245	0.994557	0.998243
Os01g0117650	0	NA	NA	NA	NA	NA
Os01g0117700	18.9799	-0.0790023	0.56274	-0.140389	0.888353	0.968453
Os01g0117900	49.3958	-0.0606278	0.393177	-0.1542	0.877452	0.965508
Os01g0118000	4012.15	-0.193682	0.122164	-1.58542	0.11287	0.451297
Os01g0118033	0	NA	NA	NA	NA	NA
Os01g0118066	293.766	0.654156	0.2513	2.60309	0.00923879	0.124199
Os01g0118100	1764.84	0.0846674	0.116019	0.729769	0.465531	0.791114
Os01g0118300	601.403	0.375705	0.215035	1.74718	0.0806066	0.385148
Os01g0118350	2.82738	-0.0309009	1.47194	-0.0209934	0.983251	NA
Os01g0118400	2946.12	-0.235919	0.197211	-1.19628	0.231588	0.609531
Os01g0118600	350.558	-0.209669	0.167724	-1.25008	0.211271	0.587784
Os01g0118700	5338.54	0.167944	0.14203	1.18246	0.237024	0.615387
Os01g0119000	636.372	0.440057	0.20396	2.15757	0.0309613	0.239424
Os01g0119050	374.645	-0.399404	0.212822	-1.8767	0.0605586	0.339716
Os01g0119100	1592.46	0.031608	0.129061	0.244907	0.806529	0.94333
Os01g0119500	798.863	0.197143	0.132898	1.48342	0.137964	0.492743
Os01g0119800	13.0017	0.366737	0.694193	0.528293	0.597296	0.862017
Os01g0120300	696.872	0.400989	0.133257	3.00915	0.00261983	0.0572656
Os01g0120400	694.374	0.0267774	0.145272	0.184326	0.853758	0.958904
Os01g0120500	103.557	0.0701628	0.270685	0.259205	0.795477	0.938567
Os01g0120600	254.46	-0.188488	0.185565	-1.01575	0.309749	0.681182
Os01g0120700	3047.83	0.113824	0.116523	0.976833	0.328652	0.697511
Os01g0120800	8707.32	0.0360911	0.142353	0.253532	0.799857	0.940446
Os01g0121000	77.979	-0.170852	0.307148	-0.556251	0.578039	0.853381
Os01g0121100	1466.32	0.0111983	0.1219	0.0918646	0.926806	0.979993
Os01g0121200	1195.59	0.127336	0.135711	0.938295	0.348093	0.71054
Os01g0121300	157.994	-0.146371	0.21137	-0.692488	0.488631	0.804325
Os01g0121400	3.23247	0.625265	1.30958	0.477453	0.633039	NA
Os01g0121500	130.006	-0.552845	0.235508	-2.34745	0.0189023	0.185636
Os01g0121600	89.5332	-0.127136	0.28057	-0.453135	0.650451	0.884157
Os01g0121700	797.471	0.0861131	0.130839	0.658162	0.510434	0.817011
Os01g0121800	962.377	-0.189659	0.134725	-1.40775	0.159206	0.522349
Os01g0121900	1.017	1.00134	2.63233	0.380399	0.703649	NA
Os01g0121950	0	NA	NA	NA	NA	NA
Os01g0122000	5.83111	1.42126	1.11722	1.27214	0.203324	NA
Os01g0122200	0	NA	NA	NA	NA	NA
Os01g0122367	0	NA	NA	NA	NA	NA
Os01g0122534	0	NA	NA	NA	NA	NA
Os01g0122701	0	NA	NA	NA	NA	NA
Os01g0123500	2.07574	0.235446	1.84167	0.127844	0.898273	NA
Os01g0123700	0	NA	NA	NA	NA	NA
Os01g0123800	0	NA	NA	NA	NA	NA
Os01g0123900	0.584823	-1.3474	3.48469	-0.386663	0.699005	NA
Os01g0124000	1.13626	0.349478	2.2527	0.155138	0.876713	NA
Os11g0558200	11.1153	2.48332	0.7644	3.24872	0.00115925	0.0328281
Os01g0700400	27.828	2.24168	0.662904	3.38161	0.000720615	0.0235027
Os01g0124401	2777.47	-0.450701	0.17674	-2.55008	0.0107698	0.134403
Os01g0124550	11.1904	-1.99483	0.956533	-2.08548	0.0370253	0.263331
Os01g0124600	1.30339	-2.71188	2.45482	-1.10472	0.269282	NA
Os01g0124650	25.0423	-1.62586	0.633142	-2.56793	0.0102309	0.130999
Os01g0124700	0.285938	-1.72634	4.05931	-0.42528	0.670633	NA
Os01g0124900	0	NA	NA	NA	NA	NA
Os01g0125000	0.177762	-1.04595	4.08047	-0.256329	0.797697	NA
Os01g0125500	0	NA	NA	NA	NA	NA
Os01g0125550	17.9194	-0.143964	0.551659	-0.260965	0.794119	0.937861
Os01g0125600	1487.4	0.380839	0.13077	2.91229	0.00358791	0.0707339
Os01g0125700	236.205	0.00876544	0.196612	0.0445824	0.96444	0.989646
Os01g0125800	313.47	-0.412998	0.176368	-2.34168	0.0191971	0.186672
Os01g0125850	0	NA	NA	NA	NA	NA
Os01g0125900	3793.54	0.081502	0.160902	0.506533	0.612483	0.86882
Os01g0126000	0.624992	1.39745	2.78432	0.501899	0.615738	NA
Os01g0126100	314.395	0.299781	0.27982	1.07134	0.284017	0.658243
Os01g0126200	9.91463	0.461765	0.760751	0.606986	0.54386	0.835507
Os01g0126401	12.2958	0.171278	0.680049	0.251861	0.801149	0.940868
Os01g0126600	14.0654	-0.297113	0.62443	-0.475815	0.634206	0.877531
Os01g0126900	2416.48	-0.0684671	0.174808	-0.391671	0.695301	0.901721
Os05g0212550	22.1355	2.16172	0.64415	3.35593	0.000791001	0.0249746
Os01g0127100	0	NA	NA	NA	NA	NA
Os01g0127200	720	-0.0199027	0.206104	-0.096566	0.923071	0.979238
Os01g0127300	533.284	0.0653851	0.140315	0.465987	0.641225	0.880298
Os01g0127400	57.0574	0.41741	0.32764	1.27399	0.202667	0.578277
Os01g0127450	11.7355	0.429749	0.766659	0.560548	0.575106	0.851414
Os01g0127500	0.285938	-1.72634	4.05931	-0.42528	0.670633	NA
Os01g0127600	8971.39	-0.318252	0.150393	-2.11613	0.0343341	0.253126
Os01g0127700	243.503	-0.00295492	0.233139	-0.0126745	0.989887	0.997026
Os01g0127900	323.726	-0.128383	0.157467	-0.8153	0.4149	0.759393
Os01g0128000	112.906	-0.0619131	0.281789	-0.219714	0.826094	0.949627
Os01g0128100	24.774	0.491108	0.636236	0.771896	0.440176	0.776082
Os01g0128200	332.598	-0.2638	0.170356	-1.54852	0.121496	0.46795
Os01g0128250	14.2009	-0.37811	0.697773	-0.541881	0.5879	0.857697
Os01g0128300	296.988	-0.370685	0.210881	-1.7578	0.0787819	0.382191
Os01g0128400	5785.98	-0.0812646	0.117943	-0.689016	0.490813	0.80541
Os01g0128700	361.981	0.929463	0.529567	1.75514	0.0792361	0.382593
Os01g0128800	4228.74	0.20605	0.139773	1.47418	0.140434	0.495973
Os01g0129200	0	NA	NA	NA	NA	NA
Os01g0129500	134.35	0.128578	0.252104	0.51002	0.610038	0.867442
Os01g0129550	3.35871	1.28979	1.33126	0.968848	0.332621	NA
Os12g0589000	173.279	2.03071	0.337825	6.01111	1.84255e-09	5.2967e-07
Os01g0129800	15.5781	-0.744542	0.61835	-1.20408	0.22856	0.605716
Os01g0130000	1671.74	-0.11655	0.120421	-0.967854	0.333117	0.699272
Os01g0130100	5.39777	1.32139	1.1369	1.16228	0.245123	NA
Os01g0130200	62.9017	-0.752569	0.368886	-2.04012	0.0413389	0.279918
Os01g0130400	383.972	-0.0245656	0.193065	-0.12724	0.898751	0.972296
Os01g0130500	8.21206	-0.47362	0.999081	-0.474055	0.635461	NA
Os01g0130900	23.8099	0.224089	0.533889	0.41973	0.674683	0.893433
Os01g0131250	0.850106	3.17196	3.40155	0.932503	0.351076	NA
Os01g0131300	1185.86	-0.247167	0.126378	-1.95578	0.0504907	0.310094
Os01g0131450	535.908	0.303983	0.162883	1.86627	0.0620041	0.343077
Os01g0131600	286.486	-0.408447	0.206612	-1.97688	0.0480556	0.302161
Os01g0131800	295.966	-0.325075	0.182157	-1.78459	0.0743286	0.372431
Os01g0131900	4.34154	1.15269	1.14983	1.00249	0.316108	NA
Os08g0372700	24.4483	1.99295	0.545072	3.65631	0.000255875	0.011059
Os01g0132050	1.16797	1.07083	2.4432	0.43829	0.661176	NA
Os01g0132100	0	NA	NA	NA	NA	NA
Os01g0132200	24.0493	1.18434	0.585619	2.02237	0.0431377	0.285988
Os01g0132400	0	NA	NA	NA	NA	NA
Os01g0132500	92.8972	-0.578328	0.308979	-1.87174	0.0612426	0.341685
Os01g0132700	208.641	-0.282179	0.2082	-1.35533	0.175314	0.544243
Os04g0399800	35.4258	1.98188	0.539783	3.67162	0.000241014	0.0105457
Os01g0132800	230.224	0.244133	0.193874	1.25924	0.207945	0.584085
Os01g0133100	230.403	0.0424144	0.203276	0.208655	0.834718	0.952279
Os01g0133200	88.3594	-0.39123	0.27454	-1.42504	0.154146	0.516331
Os01g0133400	4554.6	-0.0936284	0.0997959	-0.938199	0.348142	0.71054
Os01g0133500	1126.38	-0.0143369	0.122238	-0.117287	0.906632	0.97413
Os01g0133600	19.5168	0.234089	0.535969	0.436758	0.662287	0.888046
Os01g0133650	0	NA	NA	NA	NA	NA
Os01g0133700	0.510064	2.43398	3.99019	0.609992	0.541867	NA
Os01g0133766	0	NA	NA	NA	NA	NA
Os01g0133799	0	NA	NA	NA	NA	NA
Os01g0133832	11.905	-0.321093	0.851916	-0.376907	0.706243	0.905565
Os01g0133866	0.66169	1.36031	3.34327	0.406879	0.684097	NA
Os01g0133900	14.1966	-0.954021	0.703604	-1.35591	0.175129	0.544116
Os01g0134200	74.6706	0.267777	0.294119	0.910435	0.362593	0.721335
Os01g0134500	2493.75	-0.183166	0.108687	-1.68527	0.091937	0.41077
Os01g0134700	920.932	-0.324346	0.137295	-2.36241	0.0181565	0.182022
Os01g0134800	5.92235	-1.26691	1.00175	-1.26469	0.205982	NA
Os01g0134850	2.84111	0.390693	1.383	0.282496	0.777563	NA
Os01g0134900	1293.65	-0.300547	0.217248	-1.38343	0.166534	0.533366
Os01g0135000	35.8945	0.482235	0.418315	1.1528	0.248991	0.627346
Os01g0135600	52.74	0.0119383	0.388262	0.030748	0.97547	0.992247
Os01g0135700	131.433	-0.130679	0.248814	-0.525205	0.599441	0.862997
Os01g0135800	0	NA	NA	NA	NA	NA
Os01g0135900	1474.46	0.314706	0.145394	2.1645	0.0304257	0.23661
Os01g0136000	0	NA	NA	NA	NA	NA
Os01g0136050	0	NA	NA	NA	NA	NA
Os01g0136100	1.68456	-4.24853	2.35016	-1.80776	0.0706441	NA
Os01g0136200	0.969814	-1.06852	2.38822	-0.447412	0.654578	NA
Os01g0136300	76.326	-0.276612	0.326996	-0.845918	0.397599	0.748867
Os01g0136400	1463.74	-0.162571	0.138954	-1.16996	0.242016	0.620209
Os01g0136450	60.6275	0.356346	0.367326	0.970111	0.331991	0.698964
Os01g0136500	302.395	0.581815	0.279149	2.08424	0.0371381	0.263772
Os01g0136502	0.883843	0.393572	2.71807	0.144798	0.88487	NA
Os01g0136600	167.243	0.0219085	0.2305	0.0950476	0.924277	0.979267
Os01g0136700	13.5726	0.955951	0.709717	1.34695	0.177998	0.548343
Os01g0136800	79.2216	0.260696	0.279783	0.931782	0.351449	0.712876
Os01g0136850	0.156086	0.877608	4.08047	0.215075	0.829709	NA
Os01g0136900	5.66204	-0.293451	0.969715	-0.302616	0.762183	NA
Os01g0137066	0	NA	NA	NA	NA	NA
Os01g0137125	0	NA	NA	NA	NA	NA
Os01g0137150	6.8024	-0.312995	0.875246	-0.357608	0.720637	NA
Os01g0137200	12.8253	0.490747	0.662972	0.740223	0.459165	0.788579
Os01g0137232	3.34306	-0.110969	1.39903	-0.0793187	0.936779	NA
Os01g0137250	0.156086	0.877608	4.08047	0.215075	0.829709	NA
Os01g0137266	0.170021	0.877608	4.08047	0.215075	0.829709	NA
Os01g0137282	0.945074	0.945863	2.68482	0.3523	0.724613	NA
Os01g0137300	170.782	0.208101	0.219642	0.947457	0.343406	0.707158
Os01g0137400	0.945791	-2.14639	2.98147	-0.71991	0.47158	NA
Os01g0137500	3.4583	0.0752887	1.34262	0.0560759	0.955281	NA
Os01g0137550	1.22629	-2.65246	2.42881	-1.09208	0.274797	NA
Os01g0137700	1.81672	0.625895	1.89978	0.329457	0.74181	NA
Os01g0137750	0	NA	NA	NA	NA	NA
Os01g0137800	5.29668	-1.18879	1.13929	-1.04345	0.296741	NA
Os01g0137875	1.45364	-0.929867	2.07919	-0.447226	0.654712	NA
Os01g0137950	12.3101	-0.948926	0.67646	-1.40278	0.160682	0.524891
Os01g0138000	0	NA	NA	NA	NA	NA
Os01g0138100	5.18987	-0.0063119	1.08059	-0.00584116	0.995339	NA
Os01g0138232	0	NA	NA	NA	NA	NA
Os01g0138300	16.6061	-0.140316	0.61561	-0.227931	0.8197	0.946945
Os01g0138350	0.711049	-3.00026	3.623	-0.828115	0.407606	NA
Os01g0138400	267.318	-0.130994	0.199194	-0.657617	0.510784	0.817076
Os01g0138451	0	NA	NA	NA	NA	NA
Os01g0138500	133.218	-0.242361	0.268503	-0.90264	0.366717	0.724698
Os01g0138600	141.566	-0.0407198	0.227943	-0.178641	0.85822	0.960216
Os01g0138800	15.3441	-0.469151	0.604395	-0.776233	0.437612	0.77503
Os01g0138900	2518.84	-0.0901139	0.125096	-0.720357	0.471305	0.793372
Os01g0139000	201.85	0.358212	0.192842	1.85754	0.0632344	0.34592
Os01g0139200	6067.97	-0.160677	0.135251	-1.18799	0.234836	0.612925
Os01g0139600	47.4978	0.12697	0.374027	0.339467	0.734258	0.916564
Os01g0139700	18.3329	-0.279687	0.59761	-0.46801	0.639778	0.87967
Os01g0139900	26.6626	0.327913	0.531317	0.617171	0.537122	0.832312
Os01g0140100	182.18	-0.63081	0.3321	-1.89945	0.0575047	0.330228
Os01g0140400	971.623	-0.0551377	0.120529	-0.457463	0.647338	0.882495
Os01g0140500	1355.98	-0.404948	0.159057	-2.54593	0.0108986	0.135197
Os01g0140700	45.9705	0.765811	0.382302	2.00316	0.0451602	0.292801
Os01g0141000	1164.93	-0.334528	0.137044	-2.44103	0.0146453	0.162478
Os01g0141100	2812.91	-0.269734	0.129065	-2.0899	0.0366264	0.261982
Os01g0141150	2.15434	-2.52735	1.92102	-1.31563	0.188298	NA
Os05g0213100	29.5867	1.97565	0.496324	3.98058	6.87477e-05	0.00423836
Os01g0141450	0.298885	-0.0841644	4.08047	-0.0206261	0.983544	NA
Os01g0141600	278.444	-0.101508	0.21159	-0.479739	0.631413	0.875995
Os01g0141700	454.767	0.184339	0.155496	1.18549	0.235825	0.613669
Os01g0141900	1037.95	0.2075	0.124358	1.66856	0.0952036	0.417676
Os01g0142100	104.444	0.442476	0.27039	1.63644	0.101748	0.430722
Os01g0142200	520.012	-0.0769574	0.155867	-0.493738	0.621491	0.872834
Os01g0142300	1416.89	-0.0282428	0.146685	-0.192541	0.847318	0.956765
Os01g0142400	0	NA	NA	NA	NA	NA
Os01g0142500	3230.35	0.227718	0.139726	1.62974	0.103156	0.433268
Os01g0142600	91.1305	0.988698	0.335633	2.94577	0.00322156	0.065335
Os01g0142800	873.565	0.0507319	0.158294	0.320491	0.748596	0.920838
Os01g0142875	0	NA	NA	NA	NA	NA
Os01g0142950	0	NA	NA	NA	NA	NA
Os01g0143100	1386.82	-0.0710303	0.154239	-0.460521	0.645143	0.881223
Os01g0143300	306.295	-0.356844	0.201463	-1.77127	0.0765165	0.377414
Os01g0143350	0.387885	-2.10789	4.02443	-0.523773	0.600436	NA
Os01g0143400	0	NA	NA	NA	NA	NA
Os01g0143700	0	NA	NA	NA	NA	NA
Os01g0143750	0	NA	NA	NA	NA	NA
Os01g0143800	430.842	0.100055	0.14973	0.668233	0.503985	0.813261
Os01g0143900	2632.4	0.2139	0.116689	1.83308	0.0667911	0.353904
Os01g0144000	2591.41	0.0668109	0.109765	0.608672	0.542742	0.835266
Os01g0144100	97.527	-0.0610583	0.29531	-0.20676	0.836197	0.952901
Os01g0144200	1316.97	0.0380686	0.115993	0.328199	0.742762	0.918931
Os01g0144300	49.7662	-0.185225	0.384955	-0.48116	0.630402	0.875696
Os01g0144340	698.468	-0.0826488	0.152181	-0.543096	0.587064	0.857474
Os01g0144380	56.1888	0.477723	0.393744	1.21328	0.225021	0.602731
Os01g0144500	12.8335	-0.720016	0.665333	-1.08219	0.279168	0.654348
Os01g0144600	919.11	0.0168115	0.141223	0.119042	0.905242	0.973642
Os01g0144700	203.464	0.0246633	0.209412	0.117774	0.906247	0.973952
Os01g0144800	17.6469	0.719859	0.584683	1.2312	0.21825	0.596394
Os01g0144900	87.7744	0.404295	0.262629	1.53942	0.123703	0.471942
Os01g0145000	5.62155	0.334302	1.03115	0.324204	0.745784	NA
Os01g0145200	277.865	-0.100077	0.200603	-0.498883	0.617862	0.870697
Os01g0145600	268.88	-0.10466	0.170854	-0.612568	0.540162	0.833661
Os01g0146101	701.331	-0.0516063	0.132787	-0.38864	0.697543	0.902483
Os01g0146200	1.69708	2.00524	2.30504	0.869937	0.384335	NA
Os01g0146600	0.193942	-1.04595	4.08047	-0.256329	0.797697	NA
Os01g0146801	0.193942	-1.04595	4.08047	-0.256329	0.797697	NA
Os01g0147001	7.52994	-1.83665	0.997756	-1.84078	0.0656532	NA
Os01g0147200	6430.82	0.211682	0.155565	1.36073	0.173599	0.542431
Os01g0147250	26.0095	0.0756945	0.541533	0.139778	0.888835	0.968563
Os01g0147300	26.6828	-0.896618	0.485705	-1.84601	0.0648903	0.349655
Os01g0147400	14.5448	0.380087	0.70696	0.537636	0.590829	0.85897
Os01g0147600	27.7498	-0.0606641	0.494364	-0.122711	0.902336	0.973024
Os01g0147650	14.3541	0.474718	0.653271	0.726678	0.467423	0.791918
Os01g0147700	3321.95	0.20458	0.176409	1.1597	0.246172	0.624897
Os01g0147800	7.43928	-0.499349	0.978169	-0.510493	0.609706	NA
Os01g0147850	0	NA	NA	NA	NA	NA
Os05g0212900	22.5642	1.94152	0.534721	3.63091	0.000282423	0.011814
Os01g0147950	9.33301	-0.452801	0.883752	-0.512362	0.608398	0.8667
Os01g0148000	1679.36	0.911795	0.58612	1.55565	0.119793	0.4646
Os01g0148050	5248.46	0.165427	0.113341	1.45955	0.144414	0.501346
Os01g0148100	1479.12	-0.0121064	0.124722	-0.0970674	0.922673	0.979041
Os01g0148200	0	NA	NA	NA	NA	NA
Os01g0148400	3151.77	0.0695945	0.126387	0.550647	0.581876	0.855393
Os01g0148500	944.482	-0.143059	0.123026	-1.16283	0.244898	0.623391
Os01g0148700	748.21	-0.256121	0.142567	-1.79649	0.0724169	0.368464
Os01g0149200	8.57918	-2.16095	1.01617	-2.12656	0.0334569	NA
Os01g0149350	66.0307	-0.0783049	0.318405	-0.245929	0.805737	0.943017
Os01g0149400	438.404	0.0328869	0.147261	0.223324	0.823283	0.948454
Os01g0149500	519.929	0.491585	0.199889	2.45929	0.0139213	0.157626
Os01g0149600	1296.16	-0.266683	0.145603	-1.83158	0.0670141	0.354436
Os01g0149700	3.44275	-0.76508	1.19099	-0.642387	0.520622	NA
Os01g0149750	0	NA	NA	NA	NA	NA
Os10g0162856	82.73	1.8646	0.319097	5.84337	5.11555e-09	1.27744e-06
Os01g0149900	826.936	0.136674	0.165542	0.825613	0.409024	0.755377
Os01g0150000	8515.73	-0.0315938	0.151016	-0.209209	0.834285	0.952238
Os01g0150100	956.924	-0.0692962	0.120822	-0.573538	0.56628	0.846664
Os01g0150200	1942.45	-0.0856408	0.125425	-0.682807	0.494729	0.807532
Os01g0150400	244.481	0.675576	0.283803	2.38044	0.017292	0.177016
Os09g0349600	34.4134	1.85317	0.478248	3.87492	0.000106662	0.00589908
Os01g0150700	2.8574	0.985661	1.34371	0.733538	0.46323	NA
Os01g0150800	121.795	-0.280291	0.248761	-1.12674	0.25985	0.636483
Os01g0150900	0	NA	NA	NA	NA	NA
Os01g0150950	0	NA	NA	NA	NA	NA
Os01g0151100	3226.15	0.128676	0.141074	0.912118	0.361706	0.720731
Os01g0151200	1649.17	0.0792045	0.136972	0.578254	0.563092	0.845305
Os01g0151400	483.981	-0.215086	0.242399	-0.887323	0.374905	0.730716
Os01g0151500	238.198	-0.201737	0.350965	-0.574807	0.565422	0.846199
Os01g0151600	805.689	0.130166	0.145851	0.892462	0.372146	0.728497
Os01g0151700	151.109	0.201164	0.221369	0.908725	0.363495	0.72191
Os01g0151750	0	NA	NA	NA	NA	NA
Os01g0151900	121.625	-0.106621	0.230769	-0.462026	0.644063	0.880963
Os01g0152000	49.0516	-0.22949	0.379449	-0.604799	0.545313	0.836563
Os01g0152050	2.67763	-0.100911	1.57277	-0.0641615	0.948842	NA
Os01g0152100	9.02706	-0.485542	0.913073	-0.531767	0.594887	NA
Os01g0152200	1.28379	2.5998	2.18851	1.18793	0.234861	NA
Os01g0152300	799.487	-0.418913	0.142188	-2.9462	0.00321705	0.065335
Os01g0152500	30.899	-0.0719692	0.488817	-0.147232	0.882949	0.966455
Os01g0152600	184.024	0.0123579	0.246371	0.0501596	0.959995	0.988596
Os01g0152675	0	NA	NA	NA	NA	NA
Os01g0152687	4.67559	1.57202	1.33788	1.17501	0.239991	NA
Os01g0152700	1310.06	-0.355097	0.149969	-2.36781	0.0178939	0.180413
Os01g0152800	7.63263	-0.0683908	0.831507	-0.0822492	0.934449	NA
Os01g0152850	0	NA	NA	NA	NA	NA
Os01g0152900	898.572	-0.219233	0.133228	-1.64554	0.0998582	0.426446
Os01g0152950	280.135	0.299876	0.166475	1.80133	0.0716504	0.366585
Os01g0152951	0	NA	NA	NA	NA	NA
Os01g0153000	0.142969	-1.04595	4.08047	-0.256329	0.797697	NA
Os01g0153050	0	NA	NA	NA	NA	NA
Os01g0153100	2102.3	-0.332045	0.115922	-2.86438	0.00417829	0.077959
Os01g0153150	68.9876	0.0581644	0.294735	0.197345	0.843558	0.954961
Os01g0153200	0	NA	NA	NA	NA	NA
Os01g0153250	23.5396	0.456806	0.478842	0.953981	0.340093	0.704459
Os01g0153275	0.170021	0.877608	4.08047	0.215075	0.829709	NA
Os01g0952800	586.085	1.84167	0.545874	3.3738	0.000741369	0.0239271
Os01g0153400	756.532	-0.0275482	0.148696	-0.185265	0.853022	0.9586
Os01g0153500	0	NA	NA	NA	NA	NA
Os01g0153550	0	NA	NA	NA	NA	NA
Os01g0153600	2.64126	-3.85094	1.83232	-2.10167	0.0355821	NA
Os01g0153625	0	NA	NA	NA	NA	NA
Os01g0153700	466.269	0.168554	0.146325	1.15191	0.249356	0.62764
Os01g0153800	1.71623	3.10752	2.29271	1.35539	0.175293	NA
Os01g0153900	0	NA	NA	NA	NA	NA
Os01g0153950	0	NA	NA	NA	NA	NA
Os01g0154000	0.428907	-2.30076	4.00992	-0.573767	0.566126	NA
Os01g0154100	0	NA	NA	NA	NA	NA
Os01g0154200	0	NA	NA	NA	NA	NA
Os01g0154250	0	NA	NA	NA	NA	NA
Os01g0154300	0.793684	3.08071	3.07418	1.00212	0.316284	NA
Os01g0154500	1.3121	-0.0753646	2.11803	-0.0355824	0.971615	NA
Os01g0154550	0	NA	NA	NA	NA	NA
Os01g0154600	19.5101	-0.350987	0.554711	-0.63274	0.526904	0.82653
Os01g0154950	0.77577	-3.115	3.51532	-0.886122	0.375552	NA
Os01g0155000	463.886	0.1168	0.225821	0.517224	0.605	0.865205
Os01g0155200	3.43983	0.832585	1.34061	0.621051	0.534566	NA
Os01g0155300	51.2794	-0.491335	0.405032	-1.21308	0.2251	0.602734
Os01g0155400	3355.96	0.0294445	0.114383	0.25742	0.796855	0.939181
Os01g0155500	144.819	0.116638	0.246825	0.472551	0.636534	0.878215
Os01g0155600	2590.92	-0.153967	0.11407	-1.34976	0.177093	0.547056
Os09g0429500	33.2388	1.80752	0.581723	3.10718	0.00188881	0.0460958
Os01g0156000	0	NA	NA	NA	NA	NA
Os01g0156300	2.04057	0.921922	1.72903	0.5332	0.593895	NA
Os01g0157200	0	NA	NA	NA	NA	NA
Os01g0157400	0	NA	NA	NA	NA	NA
Os01g0157500	3.35791	-1.33782	1.45879	-0.917077	0.359102	NA
Os01g0157600	1.92305	2.28066	1.78124	1.28038	0.200413	NA
Os01g0157700	26.4181	1.10579	0.53255	2.07641	0.0378562	0.266633
Os01g0157800	180.674	-0.0100149	0.231523	-0.0432566	0.965497	0.989801
Os01g0157900	2255.68	-0.203513	0.141309	-1.44021	0.149809	0.509995
Os01g0158000	1596.43	-0.0256352	0.128138	-0.200059	0.841435	0.953999
Os01g0158100	16.5425	-0.514093	0.664978	-0.773097	0.439465	0.775995
Os01g0158200	2016.49	-0.0769928	0.123575	-0.623046	0.533254	0.830649
Os01g0158400	161.336	-0.166909	0.242608	-0.687979	0.491466	0.80578
Os01g0158500	75.6333	-0.0664179	0.277222	-0.239584	0.810653	0.944087
Os01g0158533	7.57801	-0.120482	0.891367	-0.135165	0.892481	NA
Os01g0158566	27.6614	-0.499409	0.517639	-0.964783	0.334654	0.700308
Os01g0158600	1177.25	0.0568345	0.131344	0.432715	0.665222	0.889245
Os01g0158800	0.625162	1.39796	3.05135	0.458146	0.646847	NA
Os01g0158900	1335.34	0.191413	0.119434	1.60266	0.10901	0.443976
Os01g0159000	24.0782	-0.974422	0.590106	-1.65126	0.0986846	0.424386
Os01g0159200	442.122	-0.350563	0.234256	-1.49649	0.134525	0.486644
Os01g0159250	23.0433	-0.165284	0.520078	-0.317807	0.750632	0.921416
Os01g0159300	2223.62	-0.0282948	0.12578	-0.224956	0.822014	0.948043
Os01g0159400	5212.17	-0.496477	0.166074	-2.98949	0.00279444	0.0599168
Os01g0159500	0.312171	1.73839	4.041	0.430188	0.667059	NA
Os01g0159600	0	NA	NA	NA	NA	NA
Os01g0159800	512.152	-0.154249	0.156144	-0.987861	0.323221	0.692552
Os01g0160100	58.5813	-0.700556	0.377553	-1.85551	0.0635227	0.346404
Os01g0160150	0.779579	3.0565	3.50271	0.872612	0.382875	NA
Os01g0160200	0.311832	1.73703	4.04113	0.429837	0.667314	NA
Os01g0160700	8.03157	0.333156	0.812467	0.410055	0.681765	NA
Os01g0160800	15.8424	-0.0935474	0.622364	-0.15031	0.88052	0.96589
Os01g0161000	0	NA	NA	NA	NA	NA
Os01g0161200	2.541	-0.388742	1.93754	-0.200636	0.840983	NA
Os01g0161300	1.16908	-2.55438	2.25782	-1.13135	0.257909	NA
Os01g0162001	5.72202	1.74902	1.08764	1.6081	0.107814	NA
Os01g0162101	0	NA	NA	NA	NA	NA
Os01g0162200	4.42367	1.9423	1.33579	1.45404	0.145934	NA
Os01g0162300	2.77248	1.09658	1.67851	0.653308	0.513558	NA
Os01g0162400	1.26853	-0.778213	1.99148	-0.390772	0.695966	NA
Os01g0162500	24.9427	-0.227385	0.523744	-0.434153	0.664177	0.88895
Os01g0162701	6.79944	-0.528945	0.974497	-0.542788	0.587276	NA
Os01g0162800	13.4302	0.495245	0.609934	0.811965	0.416812	0.760519
Os01g0162900	3.34914	0.428976	1.25298	0.342364	0.732077	NA
Os01g0163000	19.0739	0.102266	0.583557	0.175246	0.860886	0.960549
Os01g0163450	1.97127	2.21129	1.90276	1.16214	0.245177	NA
Os01g0163616	0	NA	NA	NA	NA	NA
Os01g0164075	70.0543	0.636173	0.402153	1.58192	0.113669	0.453286
Os01g0141300	19.1984	1.78596	0.566472	3.15277	0.00161731	0.0418387
Os01g0164400	2300.9	0.0899818	0.152178	0.591293	0.554324	0.840891
Os01g0164500	649.514	0.102444	0.137513	0.744975	0.456287	0.786674
Os01g0164600	456.273	-0.0823537	0.165381	-0.497965	0.618509	0.871071
Os01g0164650	1.37786	1.84841	2.31308	0.799114	0.424224	NA
Os01g0164700	1069.7	-0.101058	0.120335	-0.839807	0.401016	0.750941
Os01g0164800	243.614	-0.152372	0.177329	-0.85926	0.390197	0.743843
Os01g0164900	158.2	0.302978	0.284795	1.06385	0.287398	0.662085
Os01g0165000	1196.45	0.00754141	0.123411	0.061108	0.951273	0.986483
Os01g0165100	2.83627	-0.259447	1.38262	-0.187649	0.851152	NA
Os01g0165200	277.735	0.0757501	0.17266	0.438724	0.660862	0.88759
Os01g0165600	70.0607	0.270921	0.336235	0.805751	0.420387	0.763222
Os01g0165800	334.948	0.182546	0.202078	0.903342	0.366345	0.724657
Os01g0166100	1053.34	0.0339763	0.119033	0.285435	0.775311	0.931056
Os01g0166200	6.59125	0.770185	0.983605	0.783022	0.433614	NA
Os01g0166300	136.509	0.216745	0.22034	0.983683	0.325271	0.694591
Os01g0166400	140.157	-0.169392	0.256066	-0.661516	0.508281	0.815831
Os01g0166500	239.428	0.203203	0.211626	0.9602	0.336954	0.701988
Os01g0166700	5065.84	0.238024	0.12729	1.86993	0.0614934	0.341708
Os01g0166800	975.637	-0.151608	0.127255	-1.19136	0.233511	0.611595
Os01g0167100	281.066	-0.102826	0.192503	-0.534154	0.593235	0.859762
Os01g0167400	57.3108	0.599645	0.335385	1.78793	0.0737871	0.371293
Os01g0167500	12495.6	0.21791	0.138749	1.57053	0.116291	0.457649
Os01g0167600	11.989	-0.669672	0.667848	-1.00273	0.315991	0.685978
Os01g0167700	451.407	0.107541	0.16774	0.641119	0.521446	0.822614
Os01g0167750	7.65674	-1.03058	1.01797	-1.01239	0.311351	NA
Os01g0167800	204.278	0.206449	0.192397	1.07303	0.283256	0.657959
Os01g0167900	896.017	0.128373	0.150414	0.853464	0.393402	0.745664
Os01g0168000	0	NA	NA	NA	NA	NA
Os01g0168100	3915.33	0.25667	0.135626	1.89249	0.058426	0.333043
Os01g0168200	2316.4	-0.0405833	0.115544	-0.351236	0.725412	0.912785
Os01g0168300	869.861	-0.203624	0.139704	-1.45754	0.144966	0.502194
Os01g0168350	0	NA	NA	NA	NA	NA
Os01g0168400	93.3685	-0.662566	0.33136	-1.99954	0.0455501	0.293996
Os01g0168450	0.320731	-1.86678	4.04543	-0.461455	0.644472	NA
Os01g0168500	1439.6	0.148102	0.137525	1.07691	0.281521	0.655939
Os01g0168600	2170.6	0.0413527	0.139445	0.296553	0.766808	0.92816
Os01g0168800	3119.6	-0.379683	0.181864	-2.08773	0.0368226	0.262418
Os01g0168850	20.2467	0.51898	0.605971	0.856443	0.391753	0.744421
Os01g0169000	20.8697	-0.498285	0.507265	-0.982297	0.325954	0.695094
Os01g0169400	125.775	0.364051	0.253268	1.43741	0.150601	0.511034
Os07g0575000	36.1402	1.68764	0.428497	3.9385	8.19919e-05	0.00480332
Os01g0169800	1003.18	0.0922375	0.221683	0.416078	0.677353	0.894351
Os01g0169900	2016.46	-0.172117	0.124176	-1.38608	0.165723	0.532122
Os01g0170000	262.14	-0.463448	0.221927	-2.08829	0.036772	0.262348
Os01g0170051	277.278	0.248425	0.253443	0.980201	0.326987	0.695816
Os01g0170100	182.823	-0.0825631	0.217285	-0.379976	0.703963	0.904404
Os01g0170300	1042.34	-0.051988	0.238875	-0.217637	0.827712	0.950243
Os01g0170500	985.089	-0.0224196	0.133263	-0.168237	0.866397	0.962227
Os01g0170600	314.79	-0.135602	0.169013	-0.802315	0.422371	0.764684
Os01g0170700	53.2586	0.447252	0.362579	1.23353	0.217378	0.596047
Os01g0170800	94.051	0.222554	0.254662	0.87392	0.382162	0.737523
Os01g0170900	19.6946	0.0168508	0.52419	0.0321463	0.974355	0.991883
Os01g0171000	3282.98	0.180558	0.158799	1.13702	0.25553	0.633559
Os01g0171100	4.09888	0.381585	1.21169	0.314919	0.752823	NA
Os01g0171200	1.19601	1.12462	2.2164	0.507409	0.611868	NA
Os01g0171800	1233.7	0.0869332	0.147657	0.588752	0.556027	0.84157
Os01g0172000	1608.95	-0.136386	0.114771	-1.18833	0.234703	0.612925
Os01g0172100	317.428	-0.104741	0.194202	-0.539342	0.589651	0.858212
Os01g0172200	1970.33	0.0576444	0.117977	0.488608	0.625119	0.874077
Os01g0172300	1780.96	0.188227	0.146911	1.28123	0.200112	0.575922
Os01g0172400	13073.9	0.082366	0.119372	0.689993	0.490199	0.805073
Os01g0172600	129.6	-0.119603	0.297052	-0.402632	0.687219	0.898426
Os01g0172701	31.4696	0.201236	0.446046	0.451155	0.651878	0.884217
Os01g0172800	472.956	-0.137691	0.187416	-0.734683	0.462533	0.789495
Os01g0172900	2.07781	3.37968	1.88689	1.79114	0.0732704	NA
Os01g0173000	68.3419	0.0631538	0.318705	0.198157	0.842922	0.954677
Os01g0173100	3102.92	0.0931405	0.126289	0.737517	0.460808	0.788962
Os01g0173600	162.171	-0.195521	0.221049	-0.884518	0.376417	0.732104
Os01g0173900	928.9	0.268198	0.131741	2.0358	0.0417701	0.281681
Os01g0173950	0.533287	-2.58489	3.9917	-0.647567	0.517265	NA
Os01g0174000	1247.63	0.0289386	0.173607	0.16669	0.867614	0.962701
Os01g0174100	339.28	-0.275759	0.166773	-1.6535	0.0982299	0.423442
Os01g0174200	22.4275	0.245271	0.487735	0.502878	0.61505	0.869957
Os01g0174300	2430.92	-0.0790869	0.116793	-0.677157	0.498306	0.810096
Os01g0174400	187.89	-0.0858178	0.265701	-0.322986	0.746706	0.920625
Os01g0174500	14.6952	0.851798	0.635341	1.34069	0.18002	0.551527
Os01g0174600	0.285938	-1.72634	4.05931	-0.42528	0.670633	NA
Os01g0174700	50.9085	0.0235468	0.365951	0.064344	0.948696	0.985897
Os01g0174900	984.642	-0.327458	0.124997	-2.61972	0.00880018	0.120577
Os01g0175000	2621.61	-0.0643597	0.104436	-0.616262	0.537721	0.832512
Os01g0175100	1769.11	0.205946	0.173569	1.18654	0.235411	0.613221
Os01g0175400	36.2434	0.246822	0.400366	0.616491	0.537571	0.832487
Os01g0175500	144.14	0.0811228	0.222608	0.364421	0.715544	0.90857
Os01g0175600	5.46903	-1.46648	1.00492	-1.4593	0.144481	NA
Os01g0175633	0	NA	NA	NA	NA	NA
Os01g0175700	0	NA	NA	NA	NA	NA
Os01g0175733	0	NA	NA	NA	NA	NA
Os01g0175850	0.142969	-1.04595	4.08047	-0.256329	0.797697	NA
Os01g0176000	240.463	-0.354279	0.241243	-1.46856	0.141953	0.498065
Os01g0176050	7.54782	-0.257514	0.883978	-0.291313	0.770812	NA
Os01g0176100	51.3255	-0.678817	0.416661	-1.62918	0.103275	0.433559
Os01g0176150	0	NA	NA	NA	NA	NA
Os01g0176200	448.044	-0.107406	0.178411	-0.602013	0.547165	0.837327
Os01g0176300	33.9272	-0.256374	0.432815	-0.592341	0.553622	0.840703
Os01g0176400	61.3005	-0.642625	0.433668	-1.48184	0.138384	0.49295
Os01g0176500	783.136	-0.19355	0.153374	-1.26194	0.206969	0.583158
Os01g0176700	33.3693	-0.0796019	0.433926	-0.183446	0.854448	0.958904
Os01g0176751	0.52762	-1.08319	3.26609	-0.331648	0.740155	NA
Os01g0176800	102.392	-0.140677	0.351568	-0.40014	0.689053	0.89917
Os01g0176900	0	NA	NA	NA	NA	NA
Os01g0177100	62.693	0.183857	0.390474	0.470856	0.637744	0.87869
Os01g0177150	8.68315	-1.61587	0.982412	-1.6448	0.100011	NA
Os01g0177200	4671.22	0.148164	0.124429	1.19075	0.233753	0.611837
Os01g0177400	6.53442	-0.0702999	0.931759	-0.0754486	0.939858	NA
Os01g0177500	0	NA	NA	NA	NA	NA
Os01g0177900	152.621	0.370351	0.241099	1.53609	0.124515	0.472635
Os01g0178000	5803.73	0.177027	0.122293	1.44756	0.147739	0.506224
Os01g0178100	965.541	-0.0221455	0.126956	-0.174435	0.861524	0.960683
Os01g0178200	612.049	0.0371017	0.146291	0.253615	0.799793	0.940446
Os01g0178300	810.59	0.426774	0.167849	2.54261	0.0110028	0.13579
Os01g0178400	382.401	-0.220367	0.187053	-1.1781	0.238758	0.616239
Os01g0178500	1053.16	-0.442311	0.186232	-2.37506	0.0175463	0.17851
Os01g0178600	0	NA	NA	NA	NA	NA
Os01g0178700	343.324	0.251353	0.169443	1.48341	0.137965	0.492743
Os01g0178775	0.877479	-0.82061	2.72691	-0.300931	0.763467	NA
Os01g0178850	0	NA	NA	NA	NA	NA
Os01g0178900	351.847	0.0349665	0.202843	0.172382	0.863137	0.960981
Os01g0179000	557.426	-0.499478	0.216006	-2.31234	0.0207591	0.194957
Os01g0179200	1653.92	-0.123528	0.113009	-1.09308	0.274358	0.649432
Os01g0179300	2626.52	-0.092956	0.121343	-0.766062	0.443639	0.778405
Os01g0179400	2116.93	0.356182	0.154796	2.30097	0.0213933	0.197871
Os01g0179500	1985.47	0.193645	0.133963	1.44551	0.148314	0.507421
Os01g0179600	18.7849	-0.382905	0.549704	-0.696566	0.486074	0.802323
Os01g0179700	472.131	-0.024508	0.157981	-0.155132	0.876717	0.965491
Os01g0179750	0	NA	NA	NA	NA	NA
Os01g0179800	321.18	0.0811785	0.209018	0.388381	0.697734	0.90251
Os01g0179901	3.8111	0.0433022	1.29085	0.0335456	0.97324	NA
Os01g0180000	296.507	0.0375759	0.227016	0.165521	0.868534	0.962891
Os01g0180050	0	NA	NA	NA	NA	NA
Os01g0180300	394.518	0.291399	0.183295	1.58978	0.111885	0.449908
Os01g0180400	237.13	0.339543	0.182709	1.85838	0.0631152	0.345589
Os01g0180500	0	NA	NA	NA	NA	NA
Os01g0180600	496.797	0.0800411	0.166287	0.481344	0.630272	0.875615
Os01g0180700	208.213	-0.356232	0.18515	-1.92402	0.0543525	0.321992
Os10g0195250	359.845	1.67123	0.537179	3.11113	0.00186375	0.0457989
Os01g0180850	0.142969	-1.04595	4.08047	-0.256329	0.797697	NA
Os01g0180900	1.05176	-3.58561	2.79221	-1.28415	0.199089	NA
Os01g0181000	779.223	0.016602	0.145692	0.113952	0.909276	0.975001
Os01g0181033	4.25668	-0.986959	1.36431	-0.723412	0.469427	NA
Os01g0181166	3.04753	-0.748529	1.3378	-0.55952	0.575807	NA
Os01g0181300	91.3232	-0.589308	0.315751	-1.86637	0.0619897	0.343077
Os01g0182100	218.333	0.300316	0.210758	1.42493	0.154177	0.516331
Os01g0182200	1124.42	-0.368515	0.126977	-2.90222	0.00370526	0.0721839
Os01g0182300	49.1172	0.00838128	0.334811	0.0250329	0.980029	0.993531
Os01g0182400	293.002	-0.145637	0.208784	-0.69755	0.485459	0.802092
Os01g0182500	210.255	-0.000811714	0.203174	-0.00399516	0.996812	0.998832
Os01g0182600	42310.2	0.301386	0.116866	2.57891	0.00991134	0.128604
Os01g0182700	40.8522	0.14416	0.399906	0.360485	0.718484	0.909373
Os01g0182832	459.85	0.953918	0.613568	1.55471	0.120016	0.465052
Os01g0182900	972.622	-0.0922649	0.120871	-0.763335	0.445264	0.779314
Os01g0183000	665.39	-0.282076	0.148129	-1.90426	0.0568763	0.328604
Os01g0183100	989.731	-0.0564571	0.163898	-0.344465	0.730496	0.915575
Os01g0183300	524.74	0.412048	0.197969	2.08138	0.0373995	0.265
Os01g0183400	34.6476	-0.683097	0.440991	-1.549	0.121381	0.46795
Os01g0183500	19.9308	-0.743755	0.611703	-1.21588	0.224032	0.601651
Os01g0183600	229.593	0.514412	0.200507	2.56556	0.010301	0.131301
Os01g0183633	776.007	0.253972	0.142967	1.77644	0.0756604	0.375595
Os01g0183800	1875.84	0.0419964	0.125821	0.33378	0.738545	0.91773
Os01g0183850	7.88356	-1.63005	0.886273	-1.83922	0.0658821	NA
Os01g0183950	5.10115	-2.10098	1.27725	-1.64492	0.0999864	NA
Os01g0184000	508.255	-0.0623706	0.148715	-0.419397	0.674926	0.893525
Os01g0184050	0	NA	NA	NA	NA	NA
Os01g0184100	11.6741	-0.190016	0.737044	-0.257808	0.796555	0.939003
Os01g0184200	1067.55	0.375742	0.15799	2.37827	0.0173942	0.177694
Os01g0184500	629.715	0.259995	0.147264	1.7655	0.0774798	0.379686
Os01g0184700	36.4419	-0.147416	0.381227	-0.38669	0.698986	0.902743
Os01g0184800	641.443	0.0541565	0.136879	0.395654	0.692361	0.900685
Os01g0184900	7931.22	0.18152	0.132309	1.37194	0.170081	0.537966
Os01g0185000	0	NA	NA	NA	NA	NA
Os01g0185100	12.2283	0.795195	0.709298	1.1211	0.262245	0.638548
Os01g0185200	8298.24	0.0259552	0.170328	0.152383	0.878885	0.965783
Os01g0185250	64.3342	0.179857	0.314187	0.572453	0.567015	0.846922
Os01g0185300	1082.97	-0.432057	0.207286	-2.08435	0.0371286	0.263772
Os01g0185350	108.86	0.0653358	0.2694	0.242523	0.808375	0.943634
Os01g0185400	1119.46	0.020568	0.146644	0.140258	0.888456	0.968453
Os01g0209500	31.5278	1.66299	0.472549	3.51919	0.000432861	0.0164381
Os01g0185900	1927.55	0.426736	0.167833	2.54263	0.0110022	0.13579
Os01g0186000	94.2311	-0.752794	0.33721	-2.23242	0.0255874	0.217304
Os01g0186200	694.142	0.0860774	0.156096	0.551439	0.581333	0.855132
Os01g0186400	1.62979	-4.18981	2.16634	-1.93405	0.0531072	NA
Os01g0186600	1.08794	-1.27933	2.83189	-0.451759	0.651443	NA
Os01g0186700	11131.6	0.0662435	0.135889	0.487482	0.625917	0.87409
Os01g0186900	384.868	-0.502992	0.218954	-2.29725	0.0216044	0.198922
Os01g0186950	0	NA	NA	NA	NA	NA
Os01g0187000	7.45514	0.22452	0.827722	0.271251	0.786198	NA
Os01g0187200	793.292	0.0435062	0.241154	0.180409	0.856832	0.95948
Os01g0187300	244.651	0.317269	0.242995	1.30566	0.191667	0.564833
Os01g0187350	0.817945	1.77693	2.76319	0.643072	0.520177	NA
Os01g0187400	9532.24	0.123612	0.150498	0.82135	0.411447	0.756926
Os01g0187500	978.936	-0.0527984	0.158585	-0.332933	0.739185	0.917817
Os01g0187600	80.1519	-0.68908	0.343303	-2.0072	0.0447279	0.291912
Os01g0187900	425.052	0.0984999	0.159549	0.617366	0.536993	0.832312
Os01g0188100	2807.44	0.0937703	0.116983	0.801571	0.422801	0.765021
Os01g0188200	205.307	0.561934	0.237387	2.36716	0.0179251	0.180511
Os01g0188400	2389.56	-0.0309901	0.132978	-0.233047	0.815725	0.945402
Os01g0188525	2.37857	0.700107	1.60876	0.435184	0.663429	NA
Os01g0188900	1280.71	0.226469	0.162076	1.3973	0.162323	0.527415
Os01g0189100	111.585	0.432276	0.309043	1.39876	0.161885	0.527054
Os01g0189700	476.063	0.0418085	0.154901	0.269905	0.787233	0.935269
Os01g0189800	680.149	-0.0651091	0.155005	-0.420046	0.674452	0.893318
Os01g0190000	327.699	-0.0901659	0.171071	-0.527068	0.598147	0.862288
Os01g0190300	144.472	0.294419	0.284059	1.03647	0.299983	0.672704
Os01g0190400	507.912	-0.132585	0.198982	-0.666317	0.505208	0.813905
Os01g0190500	79.1828	0.011892	0.309086	0.0384747	0.969309	0.990506
Os01g0191000	55.1716	-0.0645734	0.358915	-0.179913	0.857221	0.959586
Os01g0191100	15569	-0.110017	0.150355	-0.731712	0.464344	0.79022
Os01g0191150	0	NA	NA	NA	NA	NA
Os01g0191200	36.9834	-0.689614	0.464938	-1.48324	0.138011	0.492837
Os01g0191300	1828.18	0.350552	0.140347	2.49774	0.0124987	0.147702
Os01g0191400	20.0402	0.412998	0.550556	0.750147	0.453166	0.784294
Os01g0191500	13635.5	-0.219886	0.0987839	-2.22593	0.0260191	0.219445
Os01g0191700	3757.25	0.151458	0.144277	1.04977	0.293824	0.666751
Os01g0191800	1156.91	-0.199633	0.150379	-1.32754	0.184331	0.556953
Os01g0191900	451.19	0.174647	0.164008	1.06487	0.286934	0.661653
Os01g0192000	2012.87	0.174347	0.134421	1.29703	0.194622	0.568797
Os01g0192101	0	NA	NA	NA	NA	NA
Os01g0192300	1673.45	0.320438	0.148726	2.15456	0.0311964	0.240288
Os01g0192401	0	NA	NA	NA	NA	NA
Os01g0192500	6.3227	0.520573	0.903167	0.576386	0.564354	NA
Os01g0192550	61.1448	0.343668	0.351917	0.97656	0.328787	0.697511
Os01g0192600	299.952	-0.340725	0.176978	-1.92524	0.054199	0.321562
Os01g0192700	7.45517	0.677711	0.868208	0.780586	0.435046	NA
Os01g0192900	106.647	0.972131	0.357361	2.7203	0.0065222	0.101219
Os01g0193250	1.07931	2.36111	2.57338	0.917513	0.358874	NA
Os01g0193400	27.4723	-0.166115	0.447175	-0.371476	0.710283	0.907333
Os01g0193500	0	NA	NA	NA	NA	NA
Os01g0193600	88.7148	-0.288241	0.262838	-1.09665	0.272796	0.648406
Os01g0193700	0	NA	NA	NA	NA	NA
Os01g0193900	1195.55	0.178886	0.149955	1.19293	0.232896	0.610755
Os01g0194000	401.424	-0.197371	0.186056	-1.06082	0.288774	0.663236
Os01g0194200	544.749	-0.0230884	0.151374	-0.152526	0.878772	0.965771
Os01g0194300	999.031	0.227592	0.170742	1.33295	0.182547	0.554742
Os10g0134700	45.2394	1.6541	0.392299	4.21644	2.48194e-05	0.00194173
Os01g0195000	1217.13	0.0808126	0.128937	0.626762	0.530815	0.828925
Os01g0195066	10.7396	-0.371532	0.768886	-0.483208	0.628948	0.875106
Os01g0195100	6.21803	-0.369729	0.984403	-0.375587	0.707224	NA
Os01g0195200	1638.59	-0.0746238	0.114185	-0.653534	0.513412	0.818611
Os01g0195300	16.5349	-0.963975	0.569683	-1.69213	0.0906218	0.408066
Os01g0195400	1481.8	-0.44363	0.179004	-2.47833	0.0132001	0.152706
Os01g0195500	2349.53	-0.0985606	0.120645	-0.816949	0.413958	0.758795
Os01g0195700	0.821895	3.12592	3.00329	1.04083	0.297953	NA
Os01g0195801	1.02474	-0.0274454	2.36658	-0.011597	0.990747	NA
Os01g0196133	18.9841	2.23979	1.95051	1.14831	0.250842	0.628872
Os01g0196300	1382.68	0.258667	0.237482	1.0892	0.276064	0.651507
Os01g0196500	204.508	-0.533828	0.220311	-2.42307	0.0153901	0.167463
Os01g0196600	822.036	-0.146156	0.146841	-0.995333	0.319574	0.688738
Os01g0196800	11.0075	-0.256512	0.829337	-0.309298	0.757095	0.924382
Os01g0197100	57.7105	-0.293644	0.374927	-0.783204	0.433508	0.771964
Os01g0197150	0	NA	NA	NA	NA	NA
Os01g0197200	1213.01	0.0457931	0.136248	0.3361	0.736795	0.917269
Os01g0197350	284.663	0.292604	0.227332	1.28712	0.198051	0.57306
Os01g0197400	252.891	-0.133714	0.225542	-0.592857	0.553277	0.840592
Os01g0197450	5.58296	0.873363	1.10179	0.792673	0.427968	NA
Os01g0197500	25.0434	0.390621	0.471187	0.829014	0.407097	0.754601
Os01g0197700	4.16446	0.990961	1.30291	0.760575	0.446911	NA
Os01g0197900	7.76085	-0.0160805	0.794428	-0.0202416	0.983851	NA
Os01g0198000	144.594	0.337525	0.237374	1.42191	0.155052	0.517246
Os01g0198100	57.4259	0.849165	0.374956	2.26471	0.0235307	0.208151
Os01g0198200	1552.11	-0.163819	0.141775	-1.15549	0.24789	0.626044
Os01g0198250	0	NA	NA	NA	NA	NA
Os01g0198500	104.696	0.0731495	0.254741	0.287153	0.773995	0.93032
Os01g0198702	11.7968	-0.175092	0.745219	-0.234953	0.814245	0.945118
Os12g0226400	51.4394	1.64503	0.452739	3.63351	0.000279593	0.0117154
Os01g0199300	1.96054	-4.48188	2.2913	-1.95604	0.0504601	NA
Os01g0199400	755.641	0.184304	0.138745	1.32836	0.184059	0.556691
Os01g0199550	35.6276	1.06393	0.421197	2.52597	0.0115379	0.140098
Os01g0199700	0.441854	-0.768075	3.87143	-0.198396	0.842736	NA
Os01g0199900	714.929	0.00583059	0.137401	0.0424347	0.966152	0.990061
Os01g0199950	0	NA	NA	NA	NA	NA
Os01g0200000	1292.72	-0.159635	0.116408	-1.37134	0.17027	0.538356
Os01g0200150	0.156086	0.877608	4.08047	0.215075	0.829709	NA
Os01g0200200	4.33135	-0.967148	1.25977	-0.767718	0.442655	NA
Os01g0200300	76.1222	-0.0826797	0.286228	-0.28886	0.772689	0.929784
Os01g0200350	181.492	0.275804	0.244324	1.12884	0.258963	0.635885
Os01g0200400	1462.49	-0.270031	0.114899	-2.35016	0.0187655	0.184967
Os01g0200500	286.621	-0.323522	0.184354	-1.7549	0.0792769	0.382659
Os01g0200600	44.5952	1.16193	0.418404	2.77705	0.00548552	0.0908935
Os01g0200700	1156	-0.274136	0.231243	-1.18549	0.235824	0.613669
Os01g0200950	278.243	0.0677296	0.174834	0.387394	0.698465	0.902743
Os01g0201000	165.951	-0.280457	0.269362	-1.04119	0.297786	0.670895
Os01g0201100	71.0695	-0.416102	0.331734	-1.25432	0.209724	0.586185
Os01g0201200	3102.66	0.00989111	0.168611	0.0586623	0.953221	0.986817
Os01g0201250	148.856	-0.156118	0.276806	-0.563999	0.572755	0.850162
Os01g0201275	0.754025	0.652467	2.85499	0.228536	0.81923	NA
Os01g0201300	0	NA	NA	NA	NA	NA
Os01g0201400	0	NA	NA	NA	NA	NA
Os01g0201500	0	NA	NA	NA	NA	NA
Os01g0201600	0	NA	NA	NA	NA	NA
Os01g0201700	4.30821	0.152979	1.07559	0.142228	0.8869	NA
Os01g0201750	0.170021	0.877608	4.08047	0.215075	0.829709	NA
Os01g0201800	14.5195	0.194395	0.658117	0.295381	0.767703	0.928393
Os01g0201850	1.86002	0.195148	1.86465	0.104657	0.916648	NA
Os01g0201900	1144.7	0.234313	0.145025	1.61568	0.106164	0.43868
Os01g0202500	100.598	-0.254522	0.264133	-0.963615	0.335239	0.700929
Os01g0202601	11.1262	0.202591	0.731264	0.277042	0.781748	0.934047
Os01g0202700	7.10036	-1.43826	0.89697	-1.60347	0.108831	NA
Os11g0156000	41.2667	1.62856	0.46594	3.49522	0.000473679	0.017452
Os01g0203000	1378.42	0.139745	0.136328	1.02507	0.305331	0.677205
Os01g0203300	74.2852	-0.0825411	0.286781	-0.287819	0.773485	0.930245
Os01g0203400	25.1482	-0.440944	0.602401	-0.731977	0.464183	0.790206
Os01g0203800	79.5065	0.360891	0.270586	1.33373	0.182291	0.554453
Os01g0203900	3.114	-1.5044	1.33508	-1.12682	0.259819	NA
Os01g0204000	455.921	0.0553868	0.17494	0.316605	0.751543	0.921747
Os01g0205100	859.11	-0.00639649	0.13962	-0.0458137	0.963459	0.98931
Os01g0205200	63.3482	-0.290733	0.318431	-0.913016	0.361234	0.720487
Os01g0205300	0.533287	-2.58489	3.9917	-0.647567	0.517265	NA
Os01g0205401	0.155916	0.877608	4.08047	0.215075	0.829709	NA
Os01g0205500	683.249	-0.41195	0.157549	-2.61475	0.00892936	0.121693
Os01g0205550	2.92811	-0.764484	1.47666	-0.517712	0.604659	NA
Os01g0205600	78.6996	-0.0196909	0.283575	-0.0694382	0.944641	0.984701
Os01g0205700	864.111	-0.146198	0.139138	-1.05074	0.293378	0.666743
Os01g0205800	360.79	0.342072	0.214682	1.59339	0.111073	0.448463
Os01g0205900	104.236	-0.0972503	0.240926	-0.403652	0.686469	0.898426
Os01g0206200	45.4386	-0.556821	0.380885	-1.46192	0.143764	0.500512
Os01g0206300	37.1318	0.216312	0.444223	0.486944	0.626298	0.874142
Os01g0206600	136.826	-0.187412	0.265463	-0.705981	0.4802	0.798943
Os01g0206650	9.11864	0.220436	0.865249	0.254766	0.798904	NA
Os01g0206700	3.13646	-0.520498	1.26924	-0.410086	0.681743	NA
Os01g0206800	4.15141	0.665862	1.12112	0.593925	0.552562	NA
Os01g0207001	0	NA	NA	NA	NA	NA
Os01g0207200	435.209	-0.0177156	0.185306	-0.0956017	0.923837	0.979267
Os01g0207300	0.964045	3.35939	2.51534	1.33556	0.181693	NA
Os01g0207400	87.2965	-0.769019	0.362165	-2.12339	0.0337208	0.25042
Os01g0207500	0.177762	-1.04595	4.08047	-0.256329	0.797697	NA
Os01g0207600	0	NA	NA	NA	NA	NA
Os01g0207700	0.155916	0.877608	4.08047	0.215075	0.829709	NA
Os01g0207900	14.1513	0.191685	0.65094	0.294474	0.768396	0.928539
Os01g0208000	0.610716	1.35997	3.43969	0.395377	0.692565	NA
Os01g0208400	144.508	-0.172592	0.321359	-0.537068	0.59122	0.859153
Os01g0208600	5817.79	0.274291	0.146733	1.86931	0.0615791	0.342026
Os01g0208700	941.157	-0.271912	0.175639	-1.54813	0.121591	0.468149
Os01g0208800	3.04497	2.23038	1.6847	1.3239	0.185536	NA
Os01g0209000	1392.79	-0.127387	0.123778	-1.02916	0.303406	0.675668
Os01g0209150	0.349858	-0.0841644	4.08047	-0.0206261	0.983544	NA
Os01g0209200	256.646	-0.253624	0.183658	-1.38096	0.167291	0.534958
Os01g0209300	0.543971	-1.1401	3.59777	-0.31689	0.751327	NA
Os01g0209400	2508.38	-0.0333079	0.136578	-0.243875	0.807328	0.943526
Os03g0234100	334.71	1.61159	0.294046	5.48073	4.23564e-08	8.11733e-06
Os01g0209566	0	NA	NA	NA	NA	NA
Os01g0209700	4.8504	-1.69071	1.12781	-1.49911	0.133845	NA
Os01g0209750	0.298885	-0.0841644	4.08047	-0.0206261	0.983544	NA
Os01g0209800	7.7786	-1.64592	0.9284	-1.77286	0.0762526	NA
Os01g0209901	0	NA	NA	NA	NA	NA
Os01g0210200	0	NA	NA	NA	NA	NA
Os01g0210300	52.4765	-0.164224	0.388468	-0.422748	0.672479	0.892331
Os01g0210400	32.5277	0.100004	0.5109	0.195741	0.844813	0.955419
Os07g0449700	81.0755	1.54713	0.331212	4.6711	2.99592e-06	0.000344489
Os01g0210550	1.86026	-0.41532	2.14624	-0.19351	0.84656	NA
Os04g0228600	80.1124	1.50819	0.30205	4.99317	5.9395e-07	8.79259e-05
Os01g0210700	10.5543	0.182285	0.753972	0.241767	0.808961	0.943979
Os01g0210750	14.6425	-0.127308	0.60868	-0.209155	0.834327	0.952238
Os01g0210800	479.693	0.111655	0.153909	0.725461	0.468169	0.792304
Os01g0210900	6.51156	-0.308341	0.893212	-0.345205	0.72994	NA
Os01g0211000	0.428907	-2.30076	4.00992	-0.573767	0.566126	NA
Os01g0211200	11.1734	-0.393726	0.695099	-0.566431	0.571101	0.849199
Os01g0211400	0	NA	NA	NA	NA	NA
Os01g0211600	693.7	-0.587911	0.261939	-2.24446	0.0248028	0.21412
Os01g0211800	101.634	-0.51371	0.278242	-1.84627	0.064853	0.349655
Os01g0212000	27.1767	-0.532085	0.480704	-1.10689	0.268343	0.644427
Os01g0212100	1699.25	0.134247	0.121495	1.10496	0.269178	0.645453
Os01g0212400	5609.71	-0.0370149	0.118184	-0.313197	0.754131	0.922748
Os01g0212500	0.67372	1.43174	2.97933	0.480556	0.630832	NA
Os01g0212700	28.1226	0.323	0.697913	0.462808	0.643502	0.880829
Os01g0734150	64.9225	1.50124	0.412121	3.64273	0.000269761	0.0114588
Os01g0213100	10.502	-0.0444407	0.755318	-0.058837	0.953082	0.986817
Os01g0213300	0	NA	NA	NA	NA	NA
Os01g0213350	2.41253	-0.655683	1.58475	-0.413746	0.67906	NA
Os01g0213400	111.479	0.347432	0.257481	1.34935	0.177225	0.547327
Os01g0213800	4.27476	-0.0291028	1.12019	-0.0259801	0.979273	NA
Os01g0214001	0	NA	NA	NA	NA	NA
Os01g0214200	1244.67	-0.0837012	0.142568	-0.587099	0.557137	0.842269
Os01g0214300	1068.35	-0.0637694	0.136697	-0.466502	0.640857	0.880261
Os01g0214400	217.591	-0.149139	0.195035	-0.764681	0.444461	0.778609
Os01g0214500	55.8483	-0.352889	0.322532	-1.09412	0.273901	0.649346
Os01g0214600	1826.69	-0.354293	0.137561	-2.57553	0.0100088	0.129277
Os01g0214800	4999.04	-0.0675861	0.131195	-0.515158	0.606442	0.865589
Os01g0214901	0	NA	NA	NA	NA	NA
Os01g0215000	48.0885	-0.676577	0.410577	-1.64787	0.0993799	0.425511
Os01g0215100	0	NA	NA	NA	NA	NA
Os01g0215500	401.157	-0.0735272	0.14807	-0.496569	0.619493	0.871513
Os01g0215700	15.0627	0.821992	0.640556	1.28325	0.199406	0.575059
Os01g0215725	0	NA	NA	NA	NA	NA
Os01g0215750	0	NA	NA	NA	NA	NA
Os01g0216000	4029.36	-0.278308	0.181475	-1.53359	0.12513	0.473693
Os01g0216150	1.86422	-0.459335	1.72512	-0.266263	0.790037	NA
Os01g0216300	0.170021	0.877608	4.08047	0.215075	0.829709	NA
Os01g0216350	0	NA	NA	NA	NA	NA
Os01g0495701	118.611	1.49496	0.431428	3.46516	0.000529925	0.0189592
Os01g0216500	19.8377	-0.447476	0.529348	-0.845333	0.397925	0.748867
Os01g0216600	0	NA	NA	NA	NA	NA
Os01g0216900	0.517805	0.881711	3.65817	0.241025	0.809536	NA
Os01g0216951	0.908788	-3.37407	2.92709	-1.15271	0.249031	NA
Os01g0217000	362.87	-0.125135	0.192789	-0.649079	0.516287	0.819968
Os01g0217050	5.78632	0.284029	0.950672	0.298767	0.765118	NA
Os01g0217100	27.9003	-0.667032	0.537388	-1.24125	0.214514	0.592472
Os01g0217400	0	NA	NA	NA	NA	NA
Os01g0217500	99.9035	-0.132209	0.338751	-0.390284	0.696326	0.902102
Os01g0217800	547.574	0.00740541	0.139808	0.0529684	0.957757	0.988052
Os01g0218032	10576.6	0.255588	0.140219	1.82277	0.0683378	0.358194
Os01g0218100	4370.63	0.343356	0.1516	2.26489	0.0235196	0.208151
Os01g0218200	3.08445	-1.16975	1.29014	-0.906687	0.364572	NA
Os01g0218350	0.156086	0.877608	4.08047	0.215075	0.829709	NA
Os01g0218500	46.5155	0.268557	0.402764	0.666784	0.50491	0.813905
Os01g0218700	846.115	0.0580342	0.125357	0.462952	0.643398	0.88082
Os01g0218800	1492.45	0.222693	0.124787	1.78458	0.0743295	0.372431
Os01g0218900	700.819	-0.0159003	0.137008	-0.116053	0.90761	0.974642
Os01g0219000	12.7732	-0.784389	0.681608	-1.15079	0.249818	0.628281
Os01g0219100	289.436	-0.169607	0.170014	-0.997604	0.318472	0.688282
Os01g0219200	24.1096	-0.443323	0.507308	-0.873874	0.382187	0.737523
Os01g0219300	810.686	0.125342	0.137403	0.912221	0.361652	0.720731
Os01g0219500	0	NA	NA	NA	NA	NA
Os01g0219600	0	NA	NA	NA	NA	NA
Os01g0220100	180.687	-0.829872	0.354876	-2.33848	0.0193623	0.187569
Os01g0220150	0	NA	NA	NA	NA	NA
Os01g0220200	235.429	-0.00715819	0.205028	-0.0349132	0.972149	0.991398
Os01g0220300	1110.94	-0.184672	0.138857	-1.32994	0.183537	0.555961
Os01g0220400	541.772	-0.263379	0.188505	-1.3972	0.162354	0.527415
Os03g0234000	104.555	1.46649	0.352198	4.16381	3.12984e-05	0.00233899
Os01g0220700	933.167	-0.299667	0.173319	-1.72899	0.0838104	0.392187
Os01g0220801	0.479881	-2.44525	3.68643	-0.663311	0.507131	NA
Os01g0220900	0	NA	NA	NA	NA	NA
Os01g0221000	29.6631	-0.132629	0.550951	-0.240728	0.809766	0.944041
Os01g0221100	129.916	0.114269	0.240661	0.474812	0.634921	0.877832
Os01g0221300	527.332	0.371517	0.217655	1.70691	0.0878396	0.401402
Os01g0221400	39.4113	-0.0675451	0.406585	-0.166128	0.868056	0.962767
Os01g0221500	1144.37	0.161135	0.15768	1.02192	0.30682	0.678605
Os01g0221600	5.407	-1.66579	1.1794	-1.4124	0.157832	NA
Os01g0221700	25.2954	-0.0529165	0.500986	-0.105625	0.91588	0.976788
Os01g0221800	13.7695	0.273117	0.676984	0.403433	0.68663	0.898426
Os01g0221900	44.8736	-0.0192822	0.348319	-0.0553579	0.955853	0.987811
Os01g0222001	14.6352	0.715896	0.698339	1.02514	0.305297	0.677205
Os01g0222300	45.6964	-0.701538	0.387848	-1.8088	0.0704827	0.363454
Os01g0222500	1423.97	-0.190698	0.150747	-1.26502	0.205866	0.581978
Os01g0222600	310.135	0.138802	0.176167	0.787898	0.430756	0.770426
Os01g0222700	750.271	0.21675	0.151041	1.43504	0.151275	0.511866
Os01g0222800	37.5542	-0.0987813	0.404026	-0.244493	0.806849	0.943385
Os01g0222900	14.5788	0.174156	0.595589	0.29241	0.769973	0.928768
Os01g0223000	203.913	-0.129982	0.211027	-0.615948	0.537929	0.832521
Os01g0223200	864.561	-0.193687	0.174359	-1.11085	0.266633	0.642737
Os01g0223300	0	NA	NA	NA	NA	NA
Os01g0223500	15.9871	-0.239563	0.650372	-0.368348	0.712614	0.908381
Os01g0223600	1867.55	-0.294944	0.191335	-1.5415	0.123194	0.471092
Os01g0223700	460.175	0.0513826	0.144187	0.356361	0.721571	0.910847
Os01g0223800	179.858	0.207346	0.275753	0.751925	0.452096	0.783624
Os01g0223900	274.565	0.196982	0.20363	0.96735	0.333369	0.699488
Os01g0224000	168.766	-0.0204665	0.208291	-0.098259	0.921727	0.97882
Os01g0224100	440.366	0.244853	0.160317	1.52731	0.126684	0.476388
Os01g0224166	13.9688	-0.533336	0.717787	-0.743028	0.457464	0.787236
Os01g0224200	36.3488	-0.765432	0.416198	-1.83911	0.0658996	0.351935
Os03g0759600	340.973	1.44246	0.247547	5.82704	5.64187e-09	1.39478e-06
Os01g0224400	162.602	-0.1907	0.223143	-0.854607	0.392769	0.745541
Os01g0224500	515.923	-0.123438	0.161656	-0.76358	0.445118	0.779238
Os01g0224700	91.6839	-0.0832141	0.295504	-0.281601	0.778249	0.932684
Os01g0225000	0.988955	0.948155	2.21657	0.427757	0.668828	NA
Os01g0225100	2068.89	0.0745269	0.135301	0.550822	0.581756	0.855318
Os01g0225200	770.167	0.119155	0.125496	0.949479	0.342377	0.706637
Os01g0225300	781.64	0.0877906	0.124992	0.702372	0.482447	0.800206
Os01g0225400	63.4649	-0.10137	0.354984	-0.285562	0.775214	0.931056
Os01g0225500	50.407	0.696035	0.498333	1.39673	0.162496	0.527415
Os01g0225550	2.09534	-0.194994	1.63155	-0.119514	0.904868	NA
Os01g0225600	0.581827	-2.69919	3.91096	-0.690161	0.490093	NA
Os01g0225700	13.374	-0.94979	0.699613	-1.35759	0.174593	0.543713
Os09g0325700	49.8323	1.4419	0.377896	3.8156	0.000135852	0.00698239
Os01g0226250	50.1445	-0.653534	0.369427	-1.76905	0.0768858	0.378449
Os01g0226300	5719.05	-0.101424	0.113635	-0.892541	0.372103	0.728497
Os01g0226400	16.1128	-0.388649	0.671422	-0.578845	0.562694	0.845186
Os01g0226450	0	NA	NA	NA	NA	NA
Os01g0226500	441.821	0.0583399	0.161258	0.361781	0.717516	0.909168
Os01g0226600	191.985	0.252043	0.28471	0.885262	0.376015	0.731644
Os01g0226666	7.66836	0.0314484	0.903195	0.0348191	0.972224	NA
Os01g0226700	4.89002	1.2973	1.20114	1.08006	0.280114	NA
Os01g0227100	2092.72	0.20786	0.158618	1.31044	0.190045	0.563211
Os07g0571200	31.8538	1.43728	0.445312	3.22759	0.00124839	0.0345608
Os01g0227250	0.957851	2.09845	2.62267	0.800121	0.423641	NA
Os01g0227300	6035.22	0.138984	0.131804	1.05447	0.291667	0.66573
Os01g0227350	1.19618	1.11433	2.42915	0.458731	0.646427	NA
Os01g0227400	1.65747	-0.0385663	1.67376	-0.0230417	0.981617	NA
Os01g0227500	4.08155	1.53734	1.2526	1.22731	0.219705	NA
Os01g0227700	0	NA	NA	NA	NA	NA
Os01g0227800	0.510064	2.43398	3.99019	0.609992	0.541867	NA
Os01g0228300	923.827	-0.149997	0.142141	-1.05527	0.2913	0.665398
Os01g0228400	8.05044	-0.447505	0.79491	-0.562963	0.57346	NA
Os01g0228450	0	NA	NA	NA	NA	NA
Os01g0228500	11.1575	-0.289545	0.96247	-0.300835	0.76354	0.926468
Os01g0228600	539.576	-0.206583	0.186604	-1.10707	0.268265	0.644427
Os01g0228800	1366.8	0.224879	0.154603	1.45456	0.145791	0.503708
Os01g0228901	488.396	0.136999	0.172455	0.794404	0.42696	0.767994
Os01g0229000	0	NA	NA	NA	NA	NA
Os01g0229100	1317.88	0.0156271	0.125641	0.124379	0.901016	0.972688
Os01g0229200	3009.3	0.00932176	0.122905	0.0758452	0.939542	0.983396
Os01g0229250	0	NA	NA	NA	NA	NA
Os01g0229300	332.184	0.139774	0.166415	0.839913	0.400957	0.750888
Os01g0229400	438.939	0.104477	0.180657	0.578318	0.56305	0.845305
Os01g0229500	323.074	0.102037	0.194496	0.52462	0.599848	0.863101
Os03g0667300	57.057	1.43261	0.407423	3.51627	0.000437649	0.016489
Os01g0229700	22.1125	0.620648	0.506713	1.22485	0.220632	0.599062
Os01g0229800	38.6646	0.0241799	0.450624	0.0536586	0.957207	0.987811
Os01g0229900	266.965	0.342152	0.219609	1.558	0.119232	0.463395
Os01g0230200	325.896	0.128552	0.214191	0.600175	0.54839	0.83806
Os01g0230700	0.156086	0.877608	4.08047	0.215075	0.829709	NA
Os01g0230800	0.59777	0.0849122	3.46357	0.0245158	0.980441	NA
Os01g0231000	6431.52	-0.168731	0.134148	-1.25779	0.208466	0.584733
Os01g0231500	1987.53	0.0408306	0.121051	0.337301	0.73589	0.917247
Os01g0231600	165.595	-0.0576486	0.237064	-0.243177	0.807868	0.943634
Os01g0231700	953.51	-0.362275	0.156157	-2.31994	0.0203441	0.192996
Os01g0231800	5916.59	-0.0592757	0.109355	-0.54205	0.587784	0.857697
Os01g0231900	1245.05	0.0502278	0.12016	0.418007	0.675942	0.893998
Os01g0231950	0	NA	NA	NA	NA	NA
Os01g0232000	17.8629	0.409696	0.576932	0.710129	0.477624	0.79713
Os01g0232100	2.47851	-0.33985	1.46441	-0.232073	0.816481	NA
Os01g0232200	0	NA	NA	NA	NA	NA
Os01g0232300	1632.79	0.344135	0.165124	2.0841	0.0371513	0.263772
Os01g0232400	4386.57	0.0198228	0.113361	0.174864	0.861187	0.960671
Os01g0232450	1.62521	1.05525	2.16639	0.487102	0.626186	NA
Os01g0232500	644.849	0.0839771	0.153514	0.547034	0.584355	0.85615
Os01g0232550	12.8054	0.244408	0.642748	0.380255	0.703756	0.904404
Os01g0232700	1317.59	-0.227688	0.12249	-1.85883	0.0630513	0.345469
Os01g0232800	6483.37	0.00291904	0.0989979	0.0294859	0.976477	0.992312
Os01g0233000	30610.1	0.313889	0.152909	2.05278	0.0400942	0.275872
Os01g0233100	76.3214	-0.0177298	0.28628	-0.0619316	0.950617	0.986242
Os01g0233400	2.7654	-1.31838	1.50962	-0.873317	0.38249	NA
Os01g0233500	264.666	0.0891537	0.213172	0.418223	0.675784	0.893997
Os01g0233800	11.0045	0.784993	0.801654	0.979216	0.327473	0.696233
Os01g0233850	0	NA	NA	NA	NA	NA
Os01g0233900	640.309	0.30013	0.163269	1.83826	0.0660243	0.352158
Os01g0234001	0.326107	1.79284	4.03611	0.444201	0.656898	NA
Os01g0234100	203.218	0.436035	0.219563	1.98592	0.0470422	0.299197
Os01g0234200	0.355524	-1.99774	4.0336	-0.495275	0.620406	NA
Os01g0234300	3.39761	-3.27582	1.53803	-2.12988	0.0331812	NA
Os01g0234433	0	NA	NA	NA	NA	NA
Os01g0234499	0	NA	NA	NA	NA	NA
Os01g0234566	0.97897	2.18431	2.6511	0.823925	0.409982	NA
Os01g0234700	95.9012	-0.350809	0.305835	-1.14706	0.251358	0.629147
Os01g0234800	361.939	-0.0178757	0.159001	-0.112425	0.910486	0.975346
Os01g0234850	11.0576	-3.4012	1.27388	-2.66995	0.00758631	0.110583
Os01g0234900	1312.17	0.00572278	0.122165	0.0468447	0.962637	0.989246
Os01g0235100	87.4002	-0.0898215	0.293012	-0.306545	0.759189	0.925251
Os01g0235200	673.875	-0.00723995	0.175056	-0.0413578	0.967011	0.990274
Os01g0235300	1549.58	-0.0545441	0.1499	-0.363869	0.715956	0.908711
Os01g0235325	0	NA	NA	NA	NA	NA
Os01g0235350	265.762	0.00741616	0.230479	0.0321771	0.974331	0.991883
Os01g0235400	1878.63	-0.165217	0.113975	-1.44959	0.147173	0.505687
Os01g0235500	0	NA	NA	NA	NA	NA
Os01g0235632	4.30956	-3.02412	1.36518	-2.21519	0.0267473	NA
Os01g0235700	0.177762	-1.04595	4.08047	-0.256329	0.797697	NA
Os01g0235800	1341.01	0.0809476	0.147153	0.550091	0.582257	0.855406
Os01g0235850	0	NA	NA	NA	NA	NA
Os01g0235900	1.8878	0.0532422	1.90449	0.0279562	0.977697	NA
Os01g0236000	253.211	-0.00176864	0.20021	-0.00883395	0.992952	0.99785
Os01g0236300	5937.43	0.182852	0.126871	1.44124	0.149516	0.509489
Os01g0236400	433.726	0.0561316	0.152698	0.367599	0.713172	0.908411
Os01g0236700	4705.82	0.212092	0.122569	1.73039	0.0835606	0.391652
Os01g0236800	332.213	0.0143813	0.219076	0.0656452	0.94766	0.985594
Os01g0236900	1.72156	-3.15169	2.52225	-1.24955	0.211463	NA
Os01g0237000	389.554	-0.283969	0.262075	-1.08354	0.278568	0.654162
Os01g0237100	23.9182	0.0574012	0.508606	0.11286	0.910142	0.975159
Os01g0237200	6.13989	-0.0328314	0.938108	-0.0349975	0.972082	NA
Os01g0237366	0	NA	NA	NA	NA	NA
Os01g0237400	0	NA	NA	NA	NA	NA
Os03g0658800	103.314	1.42939	0.415488	3.44027	0.000581131	0.0203207
Os01g0237750	11.7098	-0.615226	0.758721	-0.810873	0.417439	0.760832
Os01g0238200	189.055	-0.0882671	0.24389	-0.361914	0.717416	0.909168
Os01g0238287	0	NA	NA	NA	NA	NA
Os01g0238375	0	NA	NA	NA	NA	NA
Os01g0238500	1804.79	0.342418	0.234714	1.45888	0.144599	0.501584
Os01g0238600	1494.53	-0.334048	0.143505	-2.32777	0.0199242	0.190327
Os01g0238700	1.27819	1.7026	2.38722	0.713214	0.475713	NA
Os01g0238800	107.152	-0.475626	0.284096	-1.67417	0.0940967	0.414515
Os01g0238850	6.43963	0.374505	1.04676	0.357777	0.72051	NA
Os01g0238900	2025.43	0.11273	0.11902	0.947158	0.343558	0.707158
Os01g0239000	6.22633	0.67437	0.92419	0.729688	0.465581	NA
Os01g0239100	500.825	-0.40159	0.153512	-2.61601	0.00889642	0.121311
Os01g0239150	0	NA	NA	NA	NA	NA
Os01g0239200	47.5896	0.260555	0.364281	0.715257	0.47445	0.795063
Os01g0239300	25.1359	0.258373	0.47524	0.543669	0.58667	0.857356
Os01g0239700	2894.69	0.108294	0.179332	0.603876	0.545926	0.836892
Os01g0240600	0	NA	NA	NA	NA	NA
Os01g0240700	0	NA	NA	NA	NA	NA
Os01g0240725	0	NA	NA	NA	NA	NA
Os01g0241000	108.69	-0.649582	0.273176	-2.37789	0.0174121	0.177712
Os01g0241100	486.163	0.211556	0.145553	1.45346	0.146096	0.504016
Os01g0241400	2.74933	-1.70663	1.45027	-1.17676	0.23929	NA
Os01g0242200	218.248	0.275384	0.261289	1.05394	0.291909	0.665797
Os01g0242300	480.759	-0.185598	0.148068	-1.25346	0.210038	0.586597
Os01g0242333	1.30744	0.0231652	2.12021	0.0109259	0.991283	NA
Os01g0242400	0.468087	2.32185	3.7236	0.62355	0.532923	NA
Os01g0242450	0	NA	NA	NA	NA	NA
Os01g0242500	503.079	-0.125243	0.153842	-0.814099	0.415588	0.759979
Os01g0242600	6900.63	0.1939	0.111276	1.74251	0.0814187	0.387269
Os01g0242800	6.60365	-0.522703	1.13493	-0.460559	0.645115	NA
Os01g0242900	763.847	-0.211	0.147756	-1.42803	0.153284	0.515014
Os01g0243000	134.896	0.220756	0.236534	0.933299	0.350666	0.712456
Os01g0243100	703.982	-0.201355	0.139805	-1.44026	0.149794	0.509995
Os01g0243200	1012.95	0.0788265	0.12116	0.650596	0.515307	0.819677
Os01g0243300	2.96096	-0.379867	1.26	-0.301481	0.763047	NA
Os01g0243400	219.268	-0.080792	0.23629	-0.341918	0.732412	0.915916
Os06g0573900	137.825	1.31316	0.299697	4.38164	1.17791e-05	0.00105508
Os01g0243600	7.56583	-0.218648	0.950499	-0.230035	0.818065	NA
Os01g0243700	3348.78	-0.0281002	0.129321	-0.21729	0.827982	0.95034
Os01g0243800	48.9128	0.151251	0.387073	0.390755	0.695978	0.901931
Os01g0243901	0	NA	NA	NA	NA	NA
Os01g0244000	0	NA	NA	NA	NA	NA
Os01g0244150	0	NA	NA	NA	NA	NA
Os01g0244400	0	NA	NA	NA	NA	NA
Os01g0244966	0	NA	NA	NA	NA	NA
Os01g0245000	0	NA	NA	NA	NA	NA
Os01g0245532	0	NA	NA	NA	NA	NA
Os01g0245600	0	NA	NA	NA	NA	NA
Os01g0245700	0	NA	NA	NA	NA	NA
Os01g0245901	0	NA	NA	NA	NA	NA
Os01g0246100	2395.92	0.308773	0.14487	2.13138	0.0330576	0.247248
Os01g0246200	0.543971	-1.1401	3.59777	-0.31689	0.751327	NA
Os01g0246400	57.5282	-0.294268	0.32448	-0.90689	0.364465	0.722964
Os01g0246500	215.907	-0.00318042	0.183451	-0.0173366	0.986168	0.995348
Os01g0246601	3.98333	0.267663	1.35065	0.198173	0.84291	NA
Os01g0246700	689.869	0.0150231	0.152822	0.0983043	0.921691	0.97882
Os01g0247500	55.3409	0.384997	0.321289	1.19829	0.230804	0.608911
Os01g0247550	0	NA	NA	NA	NA	NA
Os01g0247600	11.2499	0.412318	0.744701	0.553669	0.579806	0.854411
Os01g0247700	623.572	-0.287571	0.191767	-1.49958	0.133722	0.485842
Os01g0247900	127.601	0.00311412	0.247668	0.0125738	0.989968	0.997054
Os01g0248000	29.3469	0.472077	0.472674	0.998737	0.317922	0.687515
Os01g0248300	13.6916	-0.318384	0.643804	-0.494535	0.620928	0.872639
Os01g0248350	0	NA	NA	NA	NA	NA
Os01g0248400	656.628	0.0528905	0.130408	0.405579	0.685052	0.897854
Os01g0248450	11.0943	0.95659	0.731325	1.30802	0.190866	0.564526
Os01g0248500	724.043	0.204496	0.194794	1.0498	0.293808	0.666751
Os01g0248600	648.65	0.00269994	0.132345	0.0204008	0.983724	0.994671
Os01g0248701	22.8974	-0.00304386	0.531088	-0.00573138	0.995427	0.998321
Os01g0248800	4.27012	-2.11507	1.18677	-1.7822	0.0747164	NA
Os01g0248850	0	NA	NA	NA	NA	NA
Os01g0248900	242.651	-0.419511	0.218022	-1.92417	0.0543333	0.321992
Os01g0249050	14.6135	-0.81741	0.64375	-1.26976	0.204169	0.57979
Os01g0249100	32.8456	-0.322862	0.426754	-0.756553	0.449318	0.781706
Os01g0249200	1945.66	-0.231968	0.201871	-1.14909	0.250518	0.62851
Os01g0249300	6146.21	0.025526	0.106596	0.239465	0.810745	0.944087
Os09g0551251	268.584	1.30427	0.235428	5.54	3.02464e-08	6.03025e-06
Os01g0249800	1217.73	0.0972148	0.185174	0.524992	0.599588	0.863044
Os01g0249900	9.07027	0.388868	0.800391	0.485848	0.627075	NA
Os01g0250200	0.193942	-1.04595	4.08047	-0.256329	0.797697	NA
Os01g0250600	493.992	-0.259522	0.170524	-1.5219	0.128033	0.477843
Os01g0250900	1870.07	0.136673	0.128418	1.06428	0.2872	0.661835
Os01g0251000	1125.55	0.0691274	0.136364	0.506934	0.612201	0.868669
Os01g0251100	828.006	-0.182694	0.15777	-1.15798	0.246873	0.62552
Os01g0251200	1139.15	0.0437084	0.123892	0.352794	0.724243	0.912258
Os01g0251400	0.193942	-1.04595	4.08047	-0.256329	0.797697	NA
Os01g0252100	5109.66	0.277356	0.149659	1.85325	0.063846	0.346901
Os01g0252150	1.53548	-1.89767	2.1454	-0.88453	0.37641	NA
Os01g0252200	244.287	0.140583	0.17606	0.798496	0.424583	0.766171
Os01g0252300	75.4866	0.131715	0.276052	0.477141	0.633262	0.876806
Os01g0252400	0	NA	NA	NA	NA	NA
Os01g0252600	0.676256	-2.93324	3.24996	-0.902544	0.366768	NA
Os01g0252900	457.16	0.395422	0.211818	1.8668	0.0619298	0.342972
Os01g0253000	0.454801	0.775896	3.83284	0.202434	0.839578	NA
Os01g0253050	0	NA	NA	NA	NA	NA
Os01g0253100	3676.32	0.0400584	0.112923	0.354742	0.722783	0.911433
Os01g0253200	0	NA	NA	NA	NA	NA
Os01g0253300	7958.56	0.1147	0.110593	1.03714	0.299672	0.672399
Os01g0253400	22.3912	-0.289752	0.488544	-0.593092	0.55312	0.84054
Os01g0253500	10.1184	-0.345072	0.768785	-0.448853	0.653538	0.884925
Os01g0253600	1420.41	-0.104394	0.111332	-0.937687	0.348405	0.710734
Os01g0253800	812.348	0.498886	0.225244	2.21487	0.026769	0.221303
Os01g0253900	473.093	0.245039	0.152015	1.61194	0.106975	0.440184
Os01g0254000	3965.78	-0.193266	0.111466	-1.73385	0.0829443	0.390655
Os01g0254100	12347.3	0.260218	0.153852	1.69135	0.0907695	0.408372
Os01g0254200	4601.17	-0.115023	0.105818	-1.08699	0.277041	0.652191
Os01g0254300	10.0878	-0.270012	0.905722	-0.298118	0.765613	0.927727
Os01g0254350	0	NA	NA	NA	NA	NA
Os01g0254400	4.46742	-4.63863	1.55774	-2.97779	0.00290333	NA
Os01g0254800	14.0874	-0.093944	0.651437	-0.14421	0.885334	0.967393
Os01g0254850	43.2418	-0.576792	0.488824	-1.17996	0.238016	0.616239
Os01g0254900	3684.45	-0.176689	0.117653	-1.50179	0.133151	0.485495
Os01g0254950	14.792	0.874352	0.610681	1.43176	0.152211	0.513226
Os01g0255000	1078.08	0.0240397	0.134194	0.179142	0.857826	0.959949
Os01g0255100	2.07254	-2.48661	1.88209	-1.32119	0.186436	NA
Os01g0255700	10.7542	-0.589586	0.905701	-0.650972	0.515064	0.819677
Os01g0256300	2.37045	2.73501	1.78353	1.53348	0.125157	NA
Os01g0256400	1245.06	-0.0900158	0.130808	-0.68815	0.491358	0.805771
Os01g0256500	3248.5	-0.0479272	0.188534	-0.25421	0.799333	0.9404
Os01g0256600	591.733	-0.418037	0.153287	-2.72715	0.0063884	0.100034
Os01g0256800	1209.07	0.386403	0.15661	2.46729	0.0136139	0.155744
Os01g0256900	1947.4	-0.171243	0.119104	-1.43776	0.150501	0.510874
Os01g0257100	2477	-0.0605909	0.167531	-0.36167	0.717599	0.909168
Os01g0257300	982.094	-0.0349981	0.149973	-0.233363	0.815479	0.945402
Os01g0257400	1551.83	0.177732	0.117604	1.51127	0.13072	0.482222
Os01g0257900	187.288	-0.028299	0.188277	-0.150305	0.880524	0.96589
Os01g0258000	0	NA	NA	NA	NA	NA
Os01g0258100	176.592	0.1791	0.240807	0.743747	0.457029	0.787147
Os01g0258600	457.034	0.125218	0.170745	0.733361	0.463338	0.789868
Os01g0258700	2974.66	0.032087	0.106274	0.301926	0.762709	0.926422
Os01g0259200	3170.03	0.0559522	0.146419	0.382139	0.702359	0.90421
Os01g0259300	645.074	0.187486	0.164568	1.13926	0.254596	0.632632
Os01g0259400	1203.36	-0.0225126	0.157249	-0.143165	0.88616	0.967538
Os01g0259600	1938.65	0.100193	0.123758	0.809582	0.41818	0.761622
Os01g0259900	21.6028	1.46555	0.652178	2.24717	0.0246295	0.213496
Os01g0259933	118.926	0.296714	0.375403	0.790388	0.429301	0.76989
Os01g0259966	7.71024	-0.159588	0.864645	-0.184571	0.853566	NA
Os01g0260000	45.222	-0.0788577	0.373709	-0.211014	0.832877	0.951939
Os04g0630400	173.229	1.29145	0.225569	5.72528	1.03265e-08	2.34213e-06
Os11g0289700	1121.13	1.2778	0.183725	6.955	3.52571e-12	2.0753e-09
Os01g0260700	4096.27	0.0615221	0.111809	0.550242	0.582153	0.855406
Os01g0260800	9819.4	0.101862	0.11763	0.865953	0.386516	0.740961
Os01g0260950	1.20144	-2.59097	2.24537	-1.15392	0.248534	NA
Os01g0261000	1.15683	-1.29605	2.44722	-0.5296	0.596389	NA
Os01g0261100	4543.23	0.163536	0.114272	1.43111	0.1524	0.513385
Os01g0261200	3605.2	0.206276	0.102126	2.01981	0.0434031	0.286898
Os01g0261500	834.579	0.0421439	0.140273	0.300442	0.76384	0.926468
Os01g0261600	0	NA	NA	NA	NA	NA
Os01g0261700	0	NA	NA	NA	NA	NA
Os01g0262000	0	NA	NA	NA	NA	NA
Os01g0262401	0	NA	NA	NA	NA	NA
Os01g0262500	711.707	0.105051	0.18563	0.565917	0.57145	0.849414
Os01g0262600	970.792	-0.104524	0.128267	-0.81489	0.415135	0.759545
Os01g0262700	583.693	0.117011	0.155636	0.751821	0.452159	0.783624
Os01g0263000	2217.62	0.046024	0.17419	0.264218	0.791612	0.937194
Os01g0263300	25240.8	0.0108503	0.110914	0.0978261	0.92207	0.97887
Os01g0263400	121.968	0.312966	0.343946	0.909927	0.362861	0.721443
Os01g0263500	528.254	0.0768121	0.148192	0.51833	0.604228	0.864802
Os01g0263600	459.618	0.258467	0.15167	1.70415	0.0883536	0.402781
Os01g0263900	0	NA	NA	NA	NA	NA
Os01g0264000	103.704	0.0336744	0.239842	0.140402	0.888342	0.968453
Os01g0264100	1.98606	2.21871	2.07586	1.06882	0.285152	NA
Os01g0264125	1.47549	-1.86802	2.59062	-0.721069	0.470867	NA
Os01g0264400	3435.65	0.194862	0.130796	1.48981	0.136274	0.489535
Os01g0264500	987.536	-0.371909	0.130835	-2.84257	0.00447507	0.0807858
Os01g0264600	9.45606	0.177356	0.762479	0.232605	0.816068	0.945533
Os01g0264700	4313.9	-0.148764	0.125952	-1.18112	0.237555	0.61575
Os01g0264900	310.468	-0.313621	0.227266	-1.37997	0.167595	0.535576
Os01g0265000	21.8928	-0.429928	0.723123	-0.594543	0.552149	0.840123
Os01g0265100	10259.9	0.138235	0.132545	1.04293	0.29698	0.670496
Os01g0265200	1213.45	-0.149018	0.170073	-0.876199	0.380922	0.736214
Os01g0265400	560.502	0.291974	0.170085	1.71664	0.0860454	0.397091
Os01g0265700	334.362	0.0568437	0.156062	0.364238	0.71568	0.908594
Os01g0265800	3048.35	-0.00334744	0.104224	-0.0321179	0.974378	0.991883
Os01g0265900	183.361	-0.339148	0.241352	-1.4052	0.159962	0.523576
Os01g0266000	2665.3	0.174063	0.133164	1.30713	0.191167	0.56458
Os01g0266100	15.026	-0.878305	0.6249	-1.40551	0.159869	0.523411
Os01g0266200	694.525	0.515273	0.221406	2.32728	0.0199503	0.190356
Os09g0306500	197.721	1.26277	0.328479	3.8443	0.000120898	0.00646937
Os10g0323600	82.6072	1.25806	0.344919	3.6474	0.000264909	0.011311
Os01g0266600	919.247	-0.0626634	0.147028	-0.426199	0.669963	0.891683
Os01g0266800	655.759	0.0867679	0.200253	0.433291	0.664804	0.889245
Os01g0267050	0.695567	-0.0691878	3.29159	-0.0210196	0.98323	NA
Os01g0267100	2335.75	0.206926	0.136146	1.51988	0.128541	0.478681
Os01g0267200	5285.65	-0.290241	0.101602	-2.85665	0.00428133	0.0789873
Os01g0267300	10.3297	0.0383	0.730969	0.0523962	0.958213	0.988192
Os01g0267400	267.464	-0.0657378	0.191479	-0.343315	0.731361	0.915653
Os01g0267600	308.819	-0.203594	0.190072	-1.07114	0.284105	0.658253
Os01g0267800	66.4371	0.198845	0.311223	0.638915	0.522878	0.824085
Os01g0267900	5036.71	-0.243419	0.121013	-2.0115	0.0442723	0.290318
Os01g0268000	0.31299	-0.0841644	4.08047	-0.0206261	0.983544	NA
Os01g0268100	265.581	0.340934	0.238362	1.43032	0.152625	0.513846
Os01g0268201	1.64804	-0.099561	1.81207	-0.0549432	0.956184	NA
Os01g0268300	1050.59	0.0334289	0.138399	0.24154	0.809137	0.943989
Os01g0268600	3.99414	-1.40195	1.27139	-1.10269	0.270162	NA
Os01g0268700	0	NA	NA	NA	NA	NA
Os01g0268733	0	NA	NA	NA	NA	NA
Os01g0268800	1252.31	-0.118848	0.125064	-0.950303	0.341958	0.706198
Os01g0268900	70.9873	-0.180548	0.315342	-0.572545	0.566953	0.846922
Os01g0269000	1568.56	-0.167776	0.146888	-1.14221	0.253368	0.631331
Os01g0269100	1627.54	0.0515128	0.10959	0.47005	0.638319	0.878991
Os01g0269500	163.827	-0.57936	0.335126	-1.72878	0.0838477	0.392187
Os01g0269550	71.0912	-0.772142	0.367209	-2.10273	0.0354893	0.257594
Os02g0306401	1214.57	1.24276	0.239688	5.1849	2.16128e-07	3.53849e-05
Os01g0269900	99.5184	-0.195703	0.266137	-0.735347	0.462128	0.789164
Os01g0269950	1.0012	-0.168437	2.59122	-0.065003	0.948172	NA
Os01g0270100	2514.06	-0.172576	0.135466	-1.27394	0.202685	0.578277
Os01g0270300	2149.28	0.0265731	0.115901	0.229274	0.818656	0.946579
Os01g0270501	0	NA	NA	NA	NA	NA
Os01g0270700	0	NA	NA	NA	NA	NA
Os01g0271000	501.077	-0.160744	0.143908	-1.117	0.263996	0.640051
Os01g0271200	971.702	0.0164313	0.152504	0.107743	0.914199	0.9767
Os01g0271400	337.915	-0.227819	0.189375	-1.203	0.228975	0.606267
Os01g0271500	2567.98	-0.066171	0.113974	-0.580578	0.561525	0.844473
Os01g0271700	810.356	-0.0846857	0.142985	-0.592272	0.553669	0.840703
Os01g0272600	423.477	-0.181406	0.188006	-0.964898	0.334596	0.700294
Os01g0272650	7.86318	-0.184292	0.794861	-0.231855	0.816651	NA
Os01g0272700	0.543801	-1.1401	3.59817	-0.316857	0.751352	NA
Os01g0272800	3.03523	0.185174	1.31798	0.140499	0.888266	NA
Os01g0272850	11.6841	0.52543	0.670243	0.783939	0.433076	0.771964
Os01g0272901	0	NA	NA	NA	NA	NA
Os01g0273000	1675.66	-0.357429	0.157527	-2.26899	0.0232686	0.206998
Os01g0273100	404.888	-0.287364	0.15541	-1.84907	0.0644471	0.348607
Os01g0273150	13.8182	-0.0424002	0.723188	-0.0586296	0.953247	0.986817
Os01g0273200	2.989	-0.357403	1.3098	-0.272868	0.784955	NA
Os01g0273300	1720.71	0.126748	0.112418	1.12747	0.259544	0.635984
Os01g0273500	1073.13	0.000193864	0.119639	0.00162041	0.998707	0.999286
Os01g0273800	148.981	0.104152	0.277275	0.375626	0.707195	0.905781
Os01g0273850	1.12852	1.30239	2.28255	0.570585	0.568281	NA
Os01g0273900	0	NA	NA	NA	NA	NA
Os01g0274100	0.193942	-1.04595	4.08047	-0.256329	0.797697	NA
Os01g0274201	0	NA	NA	NA	NA	NA
Os01g0274300	0	NA	NA	NA	NA	NA
Os01g0274500	105.882	-0.529769	0.286002	-1.85232	0.0639792	0.347171
Os01g0274601	0.312001	1.73771	4.04106	0.430012	0.667187	NA
Os01g0274800	97.9764	0.0819139	0.288362	0.284066	0.776359	0.93139
Os01g0274901	0	NA	NA	NA	NA	NA
Os01g0275200	0	NA	NA	NA	NA	NA
Os01g0275300	148.771	-0.226607	0.274478	-0.82559	0.409037	0.755377
Os01g0275500	0.476647	-0.909671	3.37468	-0.269557	0.787501	NA
Os01g0275600	6334.97	0.399374	0.168324	2.37265	0.0176609	0.17911
Os01g0275700	0	NA	NA	NA	NA	NA
Os01g0275800	208.421	0.733187	0.308935	2.37327	0.0176313	0.17911
Os01g0275900	1910.33	0.407944	0.191397	2.13141	0.0330558	0.247248
Os01g0275950	552.984	0.638455	0.249405	2.55991	0.0104699	0.132465
Os11g0259700	55.3688	1.24071	0.354001	3.50481	0.000456927	0.0170379
Os01g0276033	0.481853	2.35897	3.68517	0.640125	0.522091	NA
Os01g0276066	35.3673	0.478443	0.429386	1.11425	0.265172	0.641308
Os01g0276100	5894.77	-0.243659	0.110346	-2.20813	0.027235	0.223392
Os01g0276200	1565.4	-0.043687	0.148293	-0.2946	0.7683	0.928539
Os01g0276300	0.571876	-2.71072	3.91953	-0.691593	0.489193	NA
Os01g0276400	219.374	-0.248688	0.207899	-1.1962	0.231619	0.609548
Os01g0276500	620.504	-0.0522164	0.133317	-0.391672	0.695301	0.901721
Os01g0276600	81.9414	0.00634557	0.325568	0.0194908	0.98445	0.995076
Os01g0276650	0	NA	NA	NA	NA	NA
Os01g0276700	3903.77	0.0820806	0.133245	0.616014	0.537886	0.832521
Os01g0276800	6509.06	0.0835784	0.130304	0.641411	0.521255	0.822471
Os01g0276900	0.823612	0.419371	2.77472	0.15114	0.879865	NA
Os01g0277100	0	NA	NA	NA	NA	NA
Os01g0277500	787.726	0.00737396	0.135764	0.0543145	0.956685	0.987811
Os01g0277600	1666.3	0.147539	0.132118	1.11672	0.264114	0.640051
Os01g0277700	813.219	-0.224552	0.141573	-1.58612	0.112713	0.451106
Os01g0278000	57.5053	-0.781114	0.407518	-1.91676	0.0552683	0.32447
Os01g0278050	0	NA	NA	NA	NA	NA
Os01g0278100	9.02481	-0.417684	0.83031	-0.503046	0.614932	NA
Os01g0278200	361.5	0.130075	0.154128	0.843942	0.398702	0.74915
Os01g0278466	54.3843	-0.00961331	0.318981	-0.0301376	0.975957	0.992312
Os01g0278600	140.615	0.225343	0.219963	1.02446	0.305619	0.677563
Os01g0278900	172.639	-0.283015	0.231782	-1.22104	0.222072	0.600484
Os01g0278950	95.4338	0.67656	0.336036	2.01336	0.0440773	0.289445
Os01g0278975	0	NA	NA	NA	NA	NA
Os01g0279000	482.791	0.0718552	0.188478	0.38124	0.703025	0.904356
Os01g0279100	598.303	-0.476772	0.210959	-2.26002	0.0238199	0.209938
Os01g0279200	3707.31	-0.0272946	0.116138	-0.235019	0.814194	0.945118
Os01g0279300	14119.9	-0.0739722	0.107124	-0.690526	0.489864	0.805053
Os01g0279400	70.6179	-0.810241	0.31064	-2.60829	0.00909951	0.123062
Os01g0279500	0	NA	NA	NA	NA	NA
Os01g0279700	100.542	0.173681	0.295939	0.586881	0.557283	0.842382
Os01g0279800	1244.68	-0.158	0.147399	-1.07192	0.283754	0.658243
Os01g0279900	880.788	-0.121508	0.134086	-0.906198	0.364831	0.723342
Os01g0280000	2295.06	0.118713	0.126443	0.938863	0.347801	0.710438
Os01g0280200	48.9405	0.173767	0.385323	0.450966	0.652014	0.884278
Os01g0280400	375.375	-0.116376	0.211213	-0.550986	0.581643	0.855231
Os01g0280500	22.4054	-1.09795	0.683772	-1.60573	0.108333	0.44268
Os01g0280600	0	NA	NA	NA	NA	NA
Os01g0281000	1966.98	0.270731	0.146212	1.85164	0.0640773	0.347171
Os01g0281050	0	NA	NA	NA	NA	NA
Os01g0281100	85.4585	0.126684	0.273306	0.463526	0.642987	0.880695
Os01g0281200	20.5466	0.0547843	0.574464	0.0953659	0.924024	0.979267
Os01g0281250	0	NA	NA	NA	NA	NA
Os01g0281301	30.879	-0.160569	0.484733	-0.331252	0.740454	0.918259
Os01g0281400	8645.49	0.0169979	0.108126	0.157205	0.875084	0.964997
Os01g0281600	112.812	0.682422	0.255099	2.67512	0.00747021	0.109797
Os01g0282251	0.193942	-1.04595	4.08047	-0.256329	0.797697	NA
Os01g0282800	5261.89	-0.323244	0.140047	-2.30812	0.0209927	0.195789
Os01g0282866	0.170021	0.877608	4.08047	0.215075	0.829709	NA
Os01g0283000	455.598	0.0315694	0.146857	0.214966	0.829794	0.951093
Os01g0283100	3885.21	-0.138238	0.104596	-1.32164	0.186287	0.55938
Os01g0283300	1322.99	-0.113018	0.151724	-0.744894	0.456336	0.786674
Os01g0283400	9.23552	0.815182	0.867101	0.940124	0.347154	NA
Os01g0283500	322.135	-0.0935085	0.200062	-0.467397	0.640216	0.879936
Os01g0283600	52.552	-0.332664	0.357687	-0.930044	0.352348	0.713206
Os01g0283700	0.503699	0.828917	3.31365	0.250152	0.80247	NA
Os01g0284300	0.95011	3.34116	2.55423	1.30809	0.190842	NA
Os01g0284500	8291.71	-0.287764	0.194275	-1.48122	0.138549	0.493331
Os01g0284700	527.28	-0.173526	0.141643	-1.22509	0.220542	0.599009
Os01g0284900	233.041	0.570154	0.196139	2.90689	0.00365041	0.0714885
Os01g0285200	174.229	-0.449946	0.219697	-2.04803	0.0405567	0.277343
Os01g0285300	2094.12	0.222996	0.12824	1.7389	0.082052	0.388445
Os01g0286000	358.04	0.047335	0.178879	0.264619	0.791303	0.93711
Os01g0286100	41.4062	0.224836	0.414739	0.542115	0.587739	0.857697
Os01g0286200	5.51583	-1.31083	1.02284	-1.28155	0.2	NA
Os01g0286500	1.71791	-0.701142	1.98162	-0.353822	0.723472	NA
Os01g0286550	0	NA	NA	NA	NA	NA
Os01g0286600	146.612	-0.0544757	0.249891	-0.217998	0.827431	0.950098
Os01g0286900	75.0925	-0.34334	0.291279	-1.17873	0.238506	0.616239
Os01g0287400	147.256	0.364721	0.223993	1.62827	0.103468	0.433767
Os01g0287600	77.4176	-0.316437	0.376093	-0.841379	0.400136	0.750315
Os01g0287700	164.832	0.028862	0.220041	0.131166	0.895644	0.971017
Os01g0287900	0	NA	NA	NA	NA	NA
Os01g0288200	321.8	0.599817	0.246485	2.43349	0.0149542	0.164165
Os01g0288700	0.680085	2.84977	3.68617	0.773096	0.439465	NA
Os01g0288800	0	NA	NA	NA	NA	NA
Os01g0289100	21.1639	-0.184631	0.576153	-0.320455	0.748624	0.920838
Os01g0289600	37.502	-0.0600608	0.433108	-0.138674	0.889708	0.968625
Os01g0289732	8.88534	0.0549221	0.831831	0.0660255	0.947357	NA
Os01g0289750	0	NA	NA	NA	NA	NA
Os01g0289900	2.86578	-0.61203	1.73567	-0.352619	0.724374	NA
Os01g0289950	12.3022	0.767051	0.765171	1.00246	0.316123	0.686053
Os01g0290000	12065.7	0.274997	0.130721	2.10369	0.0354055	0.257344
Os01g0290100	2147.3	-0.125665	0.173287	-0.725187	0.468337	0.792304
Os01g0290600	158.786	-0.423001	0.309354	-1.36737	0.171509	0.540203
Os01g0290650	242.456	0.514394	0.178235	2.88604	0.00390117	0.0747054
Os01g0290700	1113.54	-0.319605	0.140332	-2.27749	0.0227569	0.204432
Os01g0290800	6923.15	0.198084	0.153106	1.29377	0.195746	0.569992
Os01g0290901	1.41815	-2.86996	2.31586	-1.23927	0.215247	NA
Os01g0291500	6858.84	-0.262038	0.216818	-1.20856	0.226831	0.604559
Os01g0291733	0	NA	NA	NA	NA	NA
Os01g0292200	4633.65	-0.127615	0.159194	-0.801633	0.422765	0.765021
Os01g0292250	57.8095	0.607322	0.42948	1.41409	0.157336	0.519608
Os01g0292700	9.85255	-0.932823	0.725774	-1.28528	0.198695	0.574048
Os01g0292900	3572.62	0.399636	0.154018	2.59474	0.00946616	0.125842
Os01g0293000	15.5435	0.375369	0.668757	0.561293	0.574597	0.85112
Os01g0293100	2.79745	0.711163	1.94431	0.365766	0.71454	NA
Os01g0293200	456.912	0.24853	0.164128	1.51424	0.129964	0.481417
Os01g0293501	7.39508	0.664641	0.955283	0.695753	0.486583	NA
Os01g0293800	0	NA	NA	NA	NA	NA
Os01g0293900	1.40086	0.346102	1.91748	0.180498	0.856761	NA
Os11g0151500	1440.83	1.23467	0.176658	6.98902	2.76808e-12	1.71081e-09
Os01g0294700	12144.8	-0.301331	0.137536	-2.19092	0.0284574	0.228863
Os01g0295600	0	NA	NA	NA	NA	NA
Os01g0295700	2381.29	0.231074	0.140319	1.64677	0.0996046	0.425922
Os01g0295900	108.459	0.155566	0.242443	0.64166	0.521094	0.822418
Os01g0296000	180.877	0.0532364	0.203973	0.260997	0.794095	0.937861
Os01g0296100	2286.18	0.0221305	0.104412	0.211953	0.832144	0.951939
Os01g0296133	0	NA	NA	NA	NA	NA
Os01g0296166	33.5429	-1.07139	0.434123	-2.46794	0.0135895	0.155608
Os01g0296200	0.624822	1.3971	3.05184	0.45779	0.647104	NA
Os01g0296450	70.3803	0.0172273	0.343082	0.0502135	0.959952	0.988596
Os01g0296700	83.9082	-0.55144	0.377023	-1.46262	0.143573	0.500356
Os01g0296900	0	NA	NA	NA	NA	NA
Os01g0297200	503.83	-0.663669	0.258486	-2.56752	0.0102428	0.130999
Os01g0297700	34.0012	-0.347914	0.480685	-0.723788	0.469196	0.792304
Os01g0297950	0	NA	NA	NA	NA	NA
Os01g0298301	35.5681	-0.577584	0.439866	-1.31309	0.189152	0.562451
Os01g0298400	4.14726	0.703477	1.10266	0.637982	0.523485	NA
Os01g0298500	0.624343	2.73615	3.80074	0.719898	0.471588	NA
Os01g0299100	48.4278	0.463404	0.411926	1.12497	0.260602	0.63744
Os01g0299150	2.01915	0.214328	1.79886	0.119147	0.905159	NA
Os01g0299200	33.3477	0.0945543	0.480828	0.196649	0.844102	0.955196
Os06g0570600	84.2097	1.23402	0.352077	3.50497	0.000456659	0.0170379
Os01g0299400	397.607	-0.379906	0.17147	-2.21558	0.0267201	0.22115
Os01g0299500	4437.31	-0.030587	0.105546	-0.289798	0.771971	0.929508
Os01g0299700	0	NA	NA	NA	NA	NA
Os01g0299801	0	NA	NA	NA	NA	NA
Os01g0300000	0.155916	0.877608	4.08047	0.215075	0.829709	NA
Os01g0300200	18932.4	0.0329181	0.131913	0.249543	0.802941	0.941521
Os01g0300400	63.6202	0.412022	0.433388	0.950701	0.341756	0.706119
Os01g0300600	5043.7	-0.0800953	0.116915	-0.685071	0.493299	0.80654
Os01g0300900	446.669	0.346618	0.168965	2.05141	0.0402268	0.276209
Os01g0301000	465.523	0.0888264	0.153911	0.577127	0.563854	0.845385
Os01g0301100	0.800612	-3.18567	2.73172	-1.16618	0.243542	NA
Os01g0301300	57.3349	-0.0629677	0.347442	-0.181232	0.856185	0.959198
Os01g0301500	2.43984	0.405041	1.73183	0.233881	0.815078	NA
Os01g0301700	138.52	-0.00333937	0.258767	-0.0129049	0.989704	0.996954
Os01g0301900	0	NA	NA	NA	NA	NA
Os01g0302000	0.819923	-0.531648	2.77663	-0.191473	0.848155	NA
Os01g0302100	363.663	0.303817	0.176803	1.71839	0.085725	0.396203
Os01g0302250	11.7968	0.11375	0.767633	0.148182	0.882199	0.966229
Os01g0302500	357.112	0.0637303	0.180497	0.353081	0.724027	0.91216
Os01g0302800	299.711	-0.0380558	0.166542	-0.228506	0.819253	0.94682
Os01g0302900	5.12322	0.008773	0.966029	0.0090815	0.992754	NA
Os01g0303000	111.51	-0.264288	0.302727	-0.873024	0.38265	0.737534
Os01g0303100	0.45514	0.777238	3.83182	0.202838	0.839262	NA
Os01g0303200	1737.37	0.0540642	0.151943	0.35582	0.721975	0.910972
Os01g0303300	0.285938	-1.72634	4.05931	-0.42528	0.670633	NA
Os01g0303401	0	NA	NA	NA	NA	NA
Os01g0303600	1118.59	-0.27764	0.17117	-1.62201	0.104802	0.435843
Os01g0303800	686.85	-0.220336	0.160519	-1.37265	0.169862	0.537737
Os01g0304000	6118.42	0.00675369	0.142228	0.0474849	0.962127	0.988905
Os01g0304050	33.6082	0.0778162	0.552261	0.140905	0.887945	0.968404
Os01g0304100	5.76972	1.96438	1.14109	1.72149	0.0851617	NA
Os01g0304200	0	NA	NA	NA	NA	NA
Os01g0304300	1448.48	0.0234968	0.116109	0.202369	0.839628	0.953953
Os01g0304400	5.04865	-1.12418	1.28658	-0.873772	0.382242	NA
Os01g0304500	9.67948	0.135223	0.741957	0.182252	0.855385	0.95906
Os01g0305200	1879.31	-0.204524	0.144195	-1.41838	0.156079	0.518393
Os01g0305300	72.2055	-0.0365515	0.380713	-0.0960081	0.923514	0.979267
Os01g0305900	8.31789	0.625457	0.827731	0.755629	0.449872	NA
Os01g0306100	12.7469	-1.34112	0.805538	-1.66488	0.0959373	0.418722
Os01g0306200	0	NA	NA	NA	NA	NA
Os01g0306400	2.73414	-2.1708	1.65646	-1.3105	0.190025	NA
Os01g0306800	260.684	-0.0769288	0.201804	-0.381206	0.70305	0.904356
Os01g0306900	687.437	0.195674	0.149865	1.30567	0.191664	0.564833
Os01g0307500	247.233	0.334953	0.221134	1.51471	0.129846	0.481341
Os01g0307562	4.45533	1.07522	1.09859	0.978728	0.327715	NA
Os01g0307624	28.2032	0.0923209	0.452353	0.20409	0.838283	0.953662
Os01g0307686	48.3553	0.56829	0.385906	1.47261	0.140856	0.496642
Os01g0307750	0	NA	NA	NA	NA	NA
Os01g0308200	30.9755	-0.0387432	0.487119	-0.0795354	0.936607	0.982576
Os01g0308300	0	NA	NA	NA	NA	NA
Os01g0308600	9.4752	0.0388264	0.768075	0.0505503	0.959684	0.988596
Os01g0308700	0	NA	NA	NA	NA	NA
Os01g0309100	405.722	-0.398575	0.179919	-2.2153	0.0267395	0.221165
Os01g0309451	39.0619	0.494813	0.401426	1.23264	0.217711	0.596185
Os01g0309800	155.406	0.405914	0.236619	1.71547	0.0862582	0.397481
Os01g0309900	1138.33	0.12392	0.125168	0.990035	0.322157	0.691198
Os01g0309966	0.299055	-0.0841644	4.08047	-0.0206261	0.983544	NA
Os01g0310032	2.09087	-0.713538	1.66137	-0.429488	0.667568	NA
Os01g0310100	1648.51	0.384153	0.146412	2.62378	0.0086959	0.119766
Os01g0310500	1946.61	0.468798	0.187987	2.49378	0.0126391	0.148611
Os01g0310550	2.49153	-0.687404	1.54335	-0.445398	0.656032	NA
Os01g0310600	11.2049	0.0353962	0.712534	0.0496766	0.96038	0.988704
Os01g0310700	0.892607	-3.35153	2.94316	-1.13875	0.254807	NA
Os01g0310800	1272.64	0.19369	0.124511	1.5556	0.119803	0.4646
Os01g0311100	19.1153	0.376248	0.569101	0.661127	0.508531	0.816146
Os01g0311300	11.0732	0.430939	0.768726	0.560588	0.575078	0.851414
Os01g0311400	10.1295	1.25449	0.761292	1.64785	0.0993841	0.425511
Os01g0311500	2272.56	0.19166	0.120645	1.58862	0.112145	0.450147
Os01g0311600	68.05	0.0481417	0.376068	0.128013	0.898139	0.972155
Os01g0311700	0.638108	2.76549	2.95811	0.934885	0.349847	NA
Os01g0311800	145.428	-0.748365	0.288344	-2.59539	0.00944831	0.125784
Os01g0312500	17.2225	-0.918426	0.587105	-1.56433	0.11774	0.460784
Os01g0312600	0.142969	-1.04595	4.08047	-0.256329	0.797697	NA
Os01g0312800	49.5481	0.232663	0.367121	0.633751	0.526243	0.826098
Os01g0313050	0.156086	0.877608	4.08047	0.215075	0.829709	NA
Os07g0484200	978.141	1.23256	0.224674	5.48598	4.11178e-08	7.94152e-06
Os01g0313600	0.714845	-3.03197	3.60329	-0.841443	0.4001	NA
Os01g0314000	27.6585	-0.683168	0.465016	-1.46913	0.141798	0.497781
Os01g0314100	1564.79	-0.207341	0.132743	-1.56197	0.118296	0.461862
Os01g0314300	5944.22	0.0710958	0.106163	0.669686	0.503058	0.813051
Os01g0314600	0.156086	0.877608	4.08047	0.215075	0.829709	NA
Os01g0314800	1833.39	-0.0534375	0.182167	-0.293343	0.76926	0.928574
Os01g0688000	203.026	1.22187	0.352348	3.46779	0.000524755	0.0188561
Os01g0315700	71.9455	0.296819	0.410019	0.723916	0.469117	0.792304
Os01g0315800	1616.31	-0.185012	0.155081	-1.193	0.232869	0.610755
Os01g0315850	1.53628	-2.98207	2.05192	-1.45331	0.146138	NA
Os01g0316001	0	NA	NA	NA	NA	NA
Os01g0316100	7.92212	-0.230395	0.862322	-0.26718	0.789331	NA
Os01g0316500	447.124	-0.0808685	0.15645	-0.516898	0.605228	0.865232
Os01g0316600	777.165	0.212306	0.156862	1.35345	0.175911	0.545244
Os01g0316800	4714.45	-0.116912	0.116258	-1.00563	0.314593	0.684598
Os01g0316900	781.953	0.141834	0.144194	0.983632	0.325296	0.694591
Os01g0317125	2.34431	0.766653	1.47808	0.518681	0.603983	NA
Os01g0317500	0.831881	1.80386	2.52827	0.713476	0.475551	NA
Os01g0317800	85.4849	0.232353	0.366898	0.633289	0.526545	0.826229
Os01g0318000	0	NA	NA	NA	NA	NA
Os01g0318201	0.285938	-1.72634	4.05931	-0.42528	0.670633	NA
Os01g0164300	240.717	1.20386	0.25304	4.75757	1.95934e-06	0.000240989
Os01g0318400	0	NA	NA	NA	NA	NA
Os01g0318600	142.794	0.172941	0.262734	0.658236	0.510386	0.817011
Os01g0318700	44.1879	-0.0772132	0.347163	-0.222412	0.823993	0.948666
Os01g0319000	28.4695	1.19242	0.445821	2.67466	0.00748053	0.109883
Os01g0319066	0	NA	NA	NA	NA	NA
Os01g0319200	14.4654	-0.416908	0.710926	-0.58643	0.557587	0.842604
Os01g0319400	0	NA	NA	NA	NA	NA
Os01g0320400	52.6372	0.671005	0.34184	1.96292	0.0496551	0.307786
Os01g0320700	57.1357	-0.303863	0.356927	-0.851331	0.394585	0.746678
Os01g0321300	881.211	0.302198	0.155984	1.93736	0.0527014	0.317158
Os01g0321500	0	NA	NA	NA	NA	NA
Os01g0321700	1882.53	-0.0323207	0.12057	-0.268066	0.788649	0.936139
Os01g0321800	382.035	-0.111419	0.154255	-0.722302	0.470109	0.792717
Os01g0321900	41.9433	0.442803	0.396564	1.1166	0.264166	0.640051
Os01g0322300	0.170021	0.877608	4.08047	0.215075	0.829709	NA
Os01g0322700	9.62819	0.0984248	0.771208	0.127624	0.898446	0.972162
Os01g0322800	958.082	-0.0333304	0.130025	-0.256337	0.79769	0.939528
Os01g0323000	4180.18	0.116954	0.151858	0.770153	0.441209	0.77677
Os01g0323100	205.711	0.621718	0.225439	2.75781	0.005819	0.0942708
Os01g0323300	34.9921	-0.583712	0.396743	-1.47126	0.141221	0.497064
Os01g0323500	32.7472	0.493107	0.4193	1.17602	0.239585	0.617304
Os07g0445800	832.055	1.19837	0.191032	6.27315	3.53816e-10	1.26769e-07
Os01g0323775	1.8745	2.36156	1.96965	1.19898	0.230536	NA
Os01g0323950	0	NA	NA	NA	NA	NA
Os01g0324400	409.459	-0.0608809	0.152119	-0.40022	0.688995	0.899141
Os01g0326000	99.4966	-0.539684	0.307791	-1.75341	0.0795312	0.383248
Os01g0326100	1.05386	0.822752	2.56573	0.32067	0.74846	NA
Os01g0326300	1.38867	-3.98229	2.51857	-1.58117	0.113839	NA
Os01g0327000	550.256	-0.0496451	0.187664	-0.264542	0.791362	0.93711
Os04g0439400	200.662	1.19732	0.249324	4.80227	1.56881e-06	0.000204127
Os01g0327250	0	NA	NA	NA	NA	NA
Os11g0102200	159.176	1.19372	0.273774	4.36024	1.29919e-05	0.00113896
Os01g0327500	3.50938	-0.780026	1.39202	-0.560358	0.575236	NA
Os01g0327600	1335.03	0.326551	0.171973	1.89885	0.0575839	0.330376
Os01g0327900	134.443	0.0814595	0.238587	0.341425	0.732784	0.915989
Os01g0328300	282.331	0.0959919	0.194247	0.494174	0.621184	0.872778
Os10g0536600	197.031	1.18601	0.277488	4.27409	1.91922e-05	0.00158686
Os01g0328500	1109.4	-0.0209269	0.13821	-0.151414	0.87965	0.96589
Os01g0328600	1812.53	0.0408248	0.112344	0.36339	0.716314	0.908791
Os01g0328700	12847	-0.0333152	0.117408	-0.283756	0.776597	0.931517
Os01g0328900	737.503	0.0313785	0.132189	0.237376	0.812365	0.944626
Os01g0329000	0	NA	NA	NA	NA	NA
Os01g0329075	0	NA	NA	NA	NA	NA
Os01g0329150	0	NA	NA	NA	NA	NA
Os01g0329300	2.03205	1.26942	1.77963	0.713304	0.475658	NA
Os01g0329350	0	NA	NA	NA	NA	NA
Os01g0329400	770.554	0.113557	0.136949	0.829195	0.406994	0.754601
Os01g0329800	688.163	-0.0603374	0.143496	-0.420481	0.674134	0.893281
Os01g0329900	666.912	-0.191823	0.221618	-0.865556	0.386734	0.741035
Os01g0330001	0.371705	-2.0536	4.02887	-0.50972	0.610248	NA
Os01g0330100	380.803	0.143858	0.188428	0.763463	0.445187	0.779238
Os01g0330200	1243.26	0.528573	0.19606	2.69597	0.00701843	0.105866
Os01g0330650	0.170021	0.877608	4.08047	0.215075	0.829709	NA
Os01g0331100	6.68628	-0.954877	0.938952	-1.01696	0.309173	NA
Os01g0331500	0	NA	NA	NA	NA	NA
Os01g0331900	1849.1	0.106213	0.139627	0.760686	0.446844	0.780258
Os01g0332002	0	NA	NA	NA	NA	NA
Os01g0332100	313.163	0.095353	0.187939	0.507361	0.611901	0.868564
Os01g0332150	0.476817	-0.909675	3.37428	-0.269591	0.787475	NA
Os01g0332200	2.63249	0.308911	1.33135	0.232028	0.816516	NA
Os01g0332500	147.745	-0.0879493	0.22586	-0.389398	0.696981	0.902152
Os01g0332700	8.30451	-0.229548	0.786172	-0.291981	0.770301	NA
Os01g0332800	74.5411	-0.408655	0.30948	-1.32046	0.186682	0.559684
Os01g0332900	5536.19	-0.114307	0.143718	-0.795356	0.426406	0.76778
Os01g0333001	660.075	0.536432	0.225681	2.37695	0.0174565	0.177889
Os01g0333600	3.57144	0.406221	1.35549	0.299686	0.764416	NA
Os01g0335600	0.325937	1.79218	4.03617	0.44403	0.657021	NA
Os01g0335700	998.136	-0.017302	0.128804	-0.134329	0.893143	0.969584
Os01g0336300	0.880882	-2.05494	2.736	-0.751075	0.452608	NA
Os01g0337100	0	NA	NA	NA	NA	NA
Os01g0337160	18.6916	-0.517709	0.541088	-0.956792	0.338672	0.703209
Os01g0337180	0	NA	NA	NA	NA	NA
Os01g0337500	81.5503	-0.0305747	0.295438	-0.103489	0.917575	0.977265
Os01g0337600	4984.92	0.232356	0.144083	1.61265	0.106821	0.439992
Os01g0337700	145.278	0.493519	0.252258	1.9564	0.0504178	0.309927
Os01g0337900	2027.99	0.059734	0.150744	0.396262	0.691912	0.900598
Os01g0338000	6956.6	-0.0582219	0.116229	-0.500926	0.616423	0.870175
Os01g0338100	0	NA	NA	NA	NA	NA
Os01g0338150	478.647	-0.137999	0.152415	-0.905418	0.365244	0.723453
Os01g0338200	2948.77	0.000309227	0.103422	0.00298996	0.997614	0.999182
Os01g0338401	0.170021	0.877608	4.08047	0.215075	0.829709	NA
Os01g0338600	579.974	-0.263577	0.14158	-1.86168	0.0626479	0.344705
Os01g0339001	1.29049	3.77967	2.56738	1.47219	0.140969	NA
Os01g0339400	0.311832	1.73703	4.04113	0.429837	0.667314	NA
Os01g0339500	23.3653	-0.107028	0.479084	-0.2234	0.823224	0.948446
Os01g0339600	43.3098	0.463947	0.358526	1.29404	0.195651	0.569918
Os01g0339851	0.428907	-2.30076	4.00992	-0.573767	0.566126	NA
Os01g0339900	159.61	0.225901	0.317674	0.711108	0.477017	0.796812
Os01g0339950	19.9484	-0.0211173	0.534398	-0.039516	0.968479	0.990432
Os01g0340100	0.155916	0.877608	4.08047	0.215075	0.829709	NA
Os01g0340400	0	NA	NA	NA	NA	NA
Os01g0340600	4.29966	-1.50654	1.21182	-1.2432	0.213794	NA
Os01g0340801	1.25351	-1.53989	2.20122	-0.699562	0.484201	NA
Os01g0341000	67.431	-0.861883	0.384726	-2.24025	0.0250747	0.215564
Os01g0341200	48.053	-0.109073	0.342681	-0.318293	0.750263	0.921226
Os01g0341300	4.55284	-0.239822	1.11994	-0.214139	0.830439	NA
Os01g0341750	32.8351	-0.320462	0.458923	-0.698292	0.484994	0.801794
Os01g0342500	3.24671	0.776425	1.40261	0.553557	0.579882	NA
Os01g0342750	84.845	0.632462	0.335672	1.88417	0.059542	0.336919
Os01g0342800	30.2078	-0.515766	0.471581	-1.09369	0.274089	0.649425
Os01g0342900	2.95203	-0.933266	1.60271	-0.582303	0.560362	NA
Os01g0343001	0	NA	NA	NA	NA	NA
Os01g0343100	227.487	-0.869975	0.286941	-3.03189	0.00243026	0.0544211
Os01g0343200	756.665	0.306698	0.12881	2.38101	0.0172652	0.176906
Os01g0343300	1904.83	-0.0902038	0.122495	-0.736389	0.461494	0.789164
Os01g0343350	2.97302	-0.767744	1.37579	-0.55804	0.576817	NA
Os01g0343400	4.7601	0.0011241	1.20485	0.000932973	0.999256	NA
Os01g0343500	152.273	-0.159568	0.238712	-0.668456	0.503843	0.813261
Os01g0343780	0	NA	NA	NA	NA	NA
Os01g0344620	8.8746	-0.20781	0.897611	-0.231515	0.816915	NA
Os01g0346250	428.692	-0.068845	0.167027	-0.412179	0.680208	0.895951
Os01g0346400	76.1232	-0.0746213	0.314879	-0.236984	0.812669	0.94478
Os01g0346600	252.511	0.35771	0.206864	1.72921	0.0837723	0.392148
Os01g0346700	227.703	-0.166727	0.226521	-0.736034	0.46171	0.789164
Os01g0347000	117.278	0.398832	0.263877	1.51143	0.130678	0.482222
Os01g0347100	1981.28	0.140291	0.126141	1.11217	0.266063	0.642282
Os01g0347150	0	NA	NA	NA	NA	NA
Os01g0347200	614.373	-0.242507	0.186346	-1.30138	0.193128	0.566799
Os05g0552600	129.049	1.18197	0.314746	3.75532	0.000173118	0.0083754
Os01g0347500	3.15744	-1.56752	1.30765	-1.19873	0.230633	NA
Os09g0376700	44.4797	1.17853	0.376997	3.12611	0.00177135	0.0445802
Os01g0348000	2.11504	-2.45383	1.74712	-1.4045	0.160169	NA
Os01g0348600	9356.07	0.202753	0.13819	1.46721	0.14232	0.498612
Os01g0348700	5913.5	-0.368263	0.152233	-2.41908	0.0155597	0.168566
Os01g0348800	6.85917	1.40796	0.912557	1.54287	0.122862	NA
Os07g0638801	379.502	1.1739	0.216275	5.42783	5.7042e-08	1.08476e-05
Os01g0349000	8.69153	-0.112395	0.789085	-0.142437	0.886735	NA
Os01g0349400	1682.61	0.0751683	0.120648	0.623039	0.533259	0.830649
Os01g0349600	36.3147	0.0573417	0.400651	0.143121	0.886194	0.967538
Os01g0349800	9.63459	1.39469	0.887218	1.57198	0.115955	0.45727
Os01g0350000	0	NA	NA	NA	NA	NA
Os01g0350100	0.623663	2.7347	3.80224	0.719233	0.471997	NA
Os01g0350300	0.45497	0.77814	3.42831	0.226975	0.820443	NA
Os01g0350500	0	NA	NA	NA	NA	NA
Os01g0350900	1464.12	0.148566	0.114387	1.2988	0.194013	0.568161
Os01g0351100	244.152	0.396978	0.192304	2.06432	0.0389873	0.270666
Os01g0351200	388.587	0.174352	0.183285	0.951261	0.341472	0.705842
Os01g0351300	1888.06	0.0491795	0.114604	0.429125	0.667833	0.890713
Os01g0351500	0	NA	NA	NA	NA	NA
Os01g0351800	487.141	0.16018	0.157842	1.01481	0.310196	0.681288
Os01g0352100	5.42435	-1.27146	1.04352	-1.21843	0.223061	NA
Os01g0352200	0	NA	NA	NA	NA	NA
Os01g0352751	0	NA	NA	NA	NA	NA
Os01g0353400	0	NA	NA	NA	NA	NA
Os01g0353501	0	NA	NA	NA	NA	NA
Os01g0353600	1.58376	-0.623992	1.95355	-0.319414	0.749412	NA
Os01g0353633	0	NA	NA	NA	NA	NA
Os01g0353900	217.48	-0.440363	0.209342	-2.10355	0.0354174	0.257344
Os01g0354175	4.61922	-0.193244	1.14683	-0.168503	0.866187	NA
Os01g0354200	399.759	-0.0247586	0.152559	-0.162288	0.871079	0.963569
Os01g0354450	5.83005	-0.14387	1.02839	-0.139898	0.888741	NA
Os01g0354700	115.432	0.451952	0.315596	1.43206	0.152127	0.513108
Os01g0355100	32.1544	0.507604	0.461904	1.09894	0.271795	0.647779
Os01g0355175	0	NA	NA	NA	NA	NA
Os01g0355250	4352.8	0.579584	0.703756	0.823557	0.410191	0.756152
Os01g0355400	0.673823	-2.92654	3.22654	-0.90702	0.364396	NA
Os01g0355500	1287.87	0.271479	0.141803	1.91448	0.0555583	0.325005
Os01g0355600	4705.84	0.160432	0.124415	1.28949	0.197228	0.572084
Os01g0355700	0	NA	NA	NA	NA	NA
Os01g0355800	3.31441	-0.051648	1.39211	-0.0371007	0.970405	NA
Os01g0355900	1092.7	0.0774096	0.118739	0.65193	0.514446	0.819482
Os01g0356400	3720.35	-0.177492	0.171271	-1.03632	0.300053	0.672704
Os01g0356450	0	NA	NA	NA	NA	NA
Os01g0356500	795.726	-0.124706	0.139769	-0.892231	0.372269	0.728566
Os01g0356800	10.0209	-5.83835	3.91139	-1.49265	0.135528	0.488454
Os01g0356900	13.31	-0.104646	0.67913	-0.154088	0.877541	0.965508
Os01g0356951	0	NA	NA	NA	NA	NA
Os01g0357100	85.1583	-0.117837	0.322939	-0.36489	0.715193	0.90857
Os01g0357150	0	NA	NA	NA	NA	NA
Os01g0357200	18.1909	0.149579	0.559452	0.267367	0.789186	0.936341
Os01g0357400	0.298885	-0.0841644	4.08047	-0.0206261	0.983544	NA
Os01g0357500	0.312171	1.73839	4.041	0.430188	0.667059	NA
Os01g0357800	2236.74	0.348689	0.162789	2.14197	0.0321957	0.244679
Os01g0357900	910.343	-0.180205	0.17306	-1.04129	0.297742	0.670895
Os01g0358100	2465.4	-0.304194	0.146258	-2.07984	0.03754	0.26554
Os01g0358300	107.962	0.108476	0.254005	0.427062	0.669334	0.891273
Os01g0358400	236.422	-0.225928	0.199456	-1.13272	0.257332	0.634535
Os01g0358551	0.490752	-0.909976	3.34168	-0.272311	0.785383	NA
Os01g0358700	88.1414	-0.0925688	0.269553	-0.343416	0.731286	0.915653
Os01g0358800	0	NA	NA	NA	NA	NA
Os01g0358900	0.177762	-1.04595	4.08047	-0.256329	0.797697	NA
Os01g0359400	1416	0.332779	0.1662	2.00227	0.0452553	0.292853
Os01g0359600	854.079	0.547197	0.230938	2.36946	0.0178143	0.179757
Os01g0359800	496.092	0.344679	0.211483	1.62982	0.10314	0.433268
Os01g0360100	193.714	-0.191633	0.206816	-0.926585	0.354142	0.714506
Os01g0360150	2.16624	-3.54463	1.92022	-1.84595	0.0648996	NA
Os01g0360200	2177.8	0.394767	0.224244	1.76043	0.0783342	0.381291
Os01g0360333	0.514674	-2.5352	3.2165	-0.788188	0.430587	NA
Os01g0360600	1160.89	-0.0701395	0.145265	-0.482837	0.629212	0.875106
Os01g0361000	1872.89	0.0229489	0.121964	0.188162	0.85075	0.958031
Os01g0361500	606.649	0.260476	0.153054	1.70186	0.0887824	0.403739
Os01g0361700	8.39594	-0.361526	0.767305	-0.471164	0.637524	NA
Os01g0361800	328.135	0.379463	0.20534	1.84797	0.0646065	0.349147
Os01g0362000	754.094	-0.122458	0.126638	-0.966995	0.333547	0.699488
Os01g0362100	1212.75	-0.101425	0.124836	-0.812469	0.416523	0.760507
Os01g0362400	240.005	-0.188538	0.17598	-1.07136	0.284008	0.658243
Os01g0362533	32.7411	-0.413889	0.44456	-0.931008	0.35185	0.713138
Os01g0362800	26.9303	-0.245906	0.510766	-0.481446	0.6302	0.875614
Os01g0363000	0	NA	NA	NA	NA	NA
Os01g0363300	72.7457	0.599397	0.331779	1.80661	0.0708227	0.364042
Os01g0363500	968.94	0.0260487	0.139529	0.18669	0.851904	0.958197
Os01g0363600	14.7317	-0.308355	0.607957	-0.507199	0.612015	0.868606
Os01g0363900	2580.66	0.278402	0.127785	2.17867	0.0293563	0.232537
Os01g0363950	0.298885	-0.0841644	4.08047	-0.0206261	0.983544	NA
Os01g0364000	145.598	-0.285666	0.228911	-1.24794	0.212054	0.589003
Os01g0364100	154.618	0.234987	0.248966	0.943851	0.345246	0.708443
Os01g0364400	2.83331	-0.239896	1.53609	-0.156173	0.875897	NA
Os01g0364412	0	NA	NA	NA	NA	NA
Os01g0364450	0	NA	NA	NA	NA	NA
Os01g0364800	173.92	0.758934	0.268086	2.83093	0.00464126	0.0823518
Os01g0364900	3.68214	-0.300229	1.22469	-0.245147	0.806343	NA
Os01g0365000	0	NA	NA	NA	NA	NA
Os01g0365300	0	NA	NA	NA	NA	NA
Os01g0366100	398.726	0.234988	0.216551	1.08514	0.27786	0.653032
Os01g0366300	56.3054	-0.410683	0.3203	-1.28218	0.199779	0.575501
Os01g0366400	1.85735	0.0571525	1.86503	0.0306443	0.975553	NA
Os01g0366501	0	NA	NA	NA	NA	NA
Os01g0367100	238.183	-0.148389	0.182494	-0.813113	0.416153	0.760338
Os01g0367201	4.86322	0.887276	1.17963	0.752162	0.451953	NA
Os01g0367300	2754	0.0234845	0.11189	0.209889	0.833755	0.952078
Os01g0367400	423.685	0.254747	0.158589	1.60633	0.108201	0.442367
Os01g0367450	6.82343	-0.32772	0.881034	-0.371972	0.709914	NA
Os01g0367500	0	NA	NA	NA	NA	NA
Os01g0367700	2502.02	0.0493622	0.112498	0.438784	0.660818	0.88759
Os01g0367900	9373.3	0.21843	0.148863	1.46732	0.142288	0.498604
Os01g0368000	66.4104	-0.350557	0.357179	-0.981458	0.326367	0.695187
Os01g0368500	0	NA	NA	NA	NA	NA
Os01g0368600	0	NA	NA	NA	NA	NA
Os01g0368700	0.155916	0.877608	4.08047	0.215075	0.829709	NA
Os01g0368900	0	NA	NA	NA	NA	NA
Os01g0369000	13824.4	0.247601	0.11696	2.11697	0.0342621	0.252995
Os01g0369200	11.4398	-0.710768	0.790706	-0.898903	0.368704	0.726014
Os01g0369300	0	NA	NA	NA	NA	NA
Os01g0369366	0	NA	NA	NA	NA	NA
Os01g0369500	12.0011	1.77644	0.847746	2.09548	0.0361281	0.260135
Os01g0369600	263.123	0.359554	0.190747	1.88498	0.0594324	0.33653
Os12g0101800	410.369	1.15885	0.284826	4.06862	4.72918e-05	0.00318569
Os01g0369800	1.13046	2.36035	2.81704	0.837882	0.402097	NA
Os01g0369900	183.754	0.420222	0.215702	1.94816	0.0513957	0.31288
Os01g0369950	1.7553	-0.81957	1.91716	-0.427492	0.669021	NA
Os07g0588400	313.691	1.15762	0.197753	5.85387	4.80268e-09	1.21155e-06
Os01g0370200	9.87851	1.14309	0.735344	1.55449	0.120067	0.465152
Os01g0370400	0.652214	2.79343	3.26804	0.854771	0.392678	NA
Os01g0370600	0	NA	NA	NA	NA	NA
Os01g0370750	2.24638	-1.86145	1.88944	-0.985183	0.324534	NA
Os01g0370900	0	NA	NA	NA	NA	NA
Os01g0371200	17.0228	0.238779	0.599994	0.397969	0.690653	0.899928
Os01g0371300	0.637768	2.76455	3.31833	0.833115	0.40478	NA
Os01g0371400	2.33112	-0.889841	1.53433	-0.579956	0.561944	NA
Os03g0197100	93.2236	1.15622	0.295683	3.91033	9.21716e-05	0.00526251
Os01g0372100	13.5113	0.0152268	0.66996	0.0227279	0.981867	0.994204
Os01g0372350	50.9152	0.527379	0.360772	1.46181	0.143794	0.500547
Os01g0372400	0	NA	NA	NA	NA	NA
Os01g0372450	0	NA	NA	NA	NA	NA
Os01g0372500	0.177762	-1.04595	4.08047	-0.256329	0.797697	NA
Os05g0185525	83.7882	1.15231	0.366121	3.14735	0.00164755	0.0424722
Os01g0372866	0	NA	NA	NA	NA	NA
Os01g0373200	0	NA	NA	NA	NA	NA
Os01g0373400	60.0112	0.27087	0.306985	0.882354	0.377585	0.733454
Os01g0373500	0.155916	0.877608	4.08047	0.215075	0.829709	NA
Os01g0373700	47.5244	-0.652602	0.358511	-1.82031	0.0687114	0.358965
Os01g0373800	35.0375	0.304954	0.433945	0.702748	0.482213	0.800166
Os01g0374000	1.9529	1.09638	1.93308	0.567166	0.570601	NA
Os01g0374100	0	NA	NA	NA	NA	NA
Os01g0374200	38.3653	0.756713	0.427207	1.77131	0.0765099	0.377414
Os01g0374501	0	NA	NA	NA	NA	NA
Os01g0374600	1.58802	0.826084	2.25427	0.366453	0.714027	NA
Os01g0374900	1140.59	-0.125029	0.126721	-0.986648	0.323815	0.693345
Os01g0375000	2111.6	-0.0537609	0.154586	-0.347774	0.72801	0.914685
Os01g0375100	1410.87	0.266496	0.155008	1.71925	0.0855698	0.395856
Os01g0375200	4224.45	-0.0659169	0.109139	-0.603975	0.54586	0.836892
Os01g0375500	261.088	-0.110775	0.231024	-0.479498	0.631585	0.876061
Os01g0376200	24.3066	-0.0594955	0.502505	-0.118398	0.905753	0.973767
Os01g0376600	0.931686	-2.14664	2.99637	-0.716412	0.473737	NA
Os01g0376700	811.823	0.16807	0.12384	1.35716	0.174731	0.543713
Os01g0377000	7.93976	-1.32992	0.858451	-1.5492	0.121333	NA
Os01g0377250	0	NA	NA	NA	NA	NA
Os01g0377500	1983.24	-0.0276828	0.124741	-0.221922	0.824375	0.948887
Os01g0377700	864.482	-0.203627	0.131473	-1.54882	0.121426	0.46795
Os01g0378100	51.1314	-0.769713	0.330111	-2.33168	0.0197176	0.18916
Os01g0379101	36.2736	-0.233247	0.445107	-0.524025	0.600261	0.863101
Os01g0379400	358.989	0.250212	0.170251	1.46967	0.141652	0.497532
Os01g0379800	0	NA	NA	NA	NA	NA
Os01g0380800	7.1614	-5.34505	3.91327	-1.36588	0.171978	NA
Os01g0381325	0	NA	NA	NA	NA	NA
Os01g0382000	6.79126	-0.70271	0.925266	-0.759467	0.447573	NA
Os01g0382200	0.964864	2.16282	2.62315	0.824514	0.409648	NA
Os01g0382400	0.467747	2.32028	3.99695	0.580512	0.56157	NA
Os01g0382450	15.8227	-1.06508	0.627722	-1.69674	0.089745	0.405915
Os01g0382500	0	NA	NA	NA	NA	NA
Os01g0382700	81.6367	-0.124928	0.272199	-0.458958	0.646265	0.881577
Os01g0382900	5.64515	0.639381	1.10594	0.578131	0.563175	NA
Os01g0383001	0	NA	NA	NA	NA	NA
Os01g0383100	153.495	-0.45007	0.248357	-1.81219	0.0699565	0.361976
Os01g0383700	5645.08	-0.10348	0.127402	-0.81223	0.41666	0.760519
Os01g0383900	60.7133	0.301808	0.312669	0.965261	0.334414	0.700118
Os01g0384300	234.531	-0.162153	0.185738	-0.873022	0.382651	0.737534
Os01g0384375	0.533287	-2.58489	3.9917	-0.647567	0.517265	NA
Os01g0384450	4.48941	-0.892773	1.2248	-0.728914	0.466054	NA
Os02g0280200	929.394	1.14925	0.214816	5.34992	8.79945e-08	1.59956e-05
Os01g0384901	0	NA	NA	NA	NA	NA
Os01g0385000	0	NA	NA	NA	NA	NA
Os01g0385400	109.088	-0.244329	0.299232	-0.816521	0.414202	0.758961
Os01g0386500	10.8575	-1.98192	0.927734	-2.1363	0.0326548	0.245975
Os01g0386600	8.31549	-1.05277	0.872129	-1.20713	0.227384	NA
Os01g0386700	2509.02	0.220877	0.126812	1.74178	0.0815477	0.387473
Os01g0387133	46.5041	-0.0095874	0.374249	-0.0256177	0.979562	0.993531
Os01g0387566	0	NA	NA	NA	NA	NA
Os01g0387865	4.52872	-0.458802	1.04985	-0.437015	0.6621	NA
Os01g0388000	44.6494	-0.396854	0.438579	-0.904862	0.365539	0.723584
Os01g0388101	18.8796	0.787783	0.578523	1.36171	0.173288	0.541665
Os01g0388200	349.364	-0.0185125	0.166101	-0.111453	0.911257	0.975644
Os01g0388500	1233.35	0.0644938	0.115864	0.556635	0.577777	0.853374
Os01g0388700	0.779749	3.05781	3.09137	0.989143	0.322593	NA
Os01g0389200	30.4392	-0.19939	0.430933	-0.462694	0.643584	0.880829
Os01g0389700	52.0473	-0.235138	0.468655	-0.50173	0.615857	0.870175
Os01g0390300	617.011	0.214234	0.144671	1.48083	0.138651	0.493473
Os01g0390400	718.677	0.0235043	0.157027	0.149683	0.881015	0.96589
Os01g0390600	189.35	0.318697	0.214829	1.48349	0.137943	0.492743
Os01g0390900	1603.59	0.00858177	0.125669	0.0682889	0.945556	0.984973
Os01g0391100	260.068	-0.0570102	0.177944	-0.320382	0.748679	0.920838
Os01g0391500	279.416	0.0751857	0.172538	0.435763	0.663009	0.888637
Os01g0391600	10.5465	0.382968	0.707583	0.541234	0.588346	0.85775
Os01g0391800	62.0567	0.109363	0.323394	0.338172	0.735233	0.917043
Os01g0391951	0	NA	NA	NA	NA	NA
Os01g0392100	211.534	-0.123254	0.188408	-0.654184	0.512993	0.818418
Os01g0392600	93.1819	0.028679	0.328833	0.0872145	0.930501	0.980932
Os01g0392800	958.694	0.0931607	0.161088	0.578324	0.563046	0.845305
Os01g0393000	368.869	-0.0581257	0.199926	-0.290736	0.771253	0.929006
Os01g0393100	19.4082	-4.50141	3.58408	-1.25595	NA	NA
Os01g0393200	0	NA	NA	NA	NA	NA
Os01g0393300	2.92758	1.03081	1.41513	0.728419	0.466357	NA
Os01g0393400	48.768	0.476436	0.349685	1.36247	0.173049	0.541665
Os01g0444100	8.94934	2.44994	1.05529	2.32158	0.0202558	NA
Os01g0495200	0	NA	NA	NA	NA	NA
Os06g0705700	54.6943	1.14312	0.343585	3.32702	0.000877789	0.0269001
Os01g0495900	955.531	0.0224976	0.136207	0.165172	0.868808	0.962891
Os01g0496900	1222.66	-0.0826169	0.117817	-0.701232	0.483158	0.80074
Os01g0497400	0	NA	NA	NA	NA	NA
Os01g0498200	2354.37	0.0694797	0.131071	0.530094	0.596047	0.861104
Os01g0498300	40.1003	-1.29345	0.463123	-2.79289	0.0052239	0.0880937
Os01g0226200	75.2516	1.1282	0.332865	3.38936	0.000700547	0.0231701
Os01g0499300	1897.57	0.0375589	0.109428	0.34323	0.731425	0.915653
Os01g0500100	6.75767	0.263913	0.881494	0.299392	0.764641	NA
Os01g0500400	44.2884	0.24284	0.402498	0.603332	0.546288	0.836969
Os01g0500500	1397.33	-0.03872	0.124437	-0.311162	0.755678	0.923473
Os01g0500600	482.669	0.0028577	0.159815	0.0178813	0.985734	0.995153
Os01g0500750	0.927401	-3.40151	2.86498	-1.18727	0.23512	NA
Os01g0500825	14.501	-0.177872	0.664844	-0.267539	0.789054	0.936314
Os01g0500900	435.348	-0.0677898	0.147426	-0.459822	0.645644	0.881467
Os01g0501000	907.8	-0.0795965	0.12666	-0.628427	0.529724	0.828483
Os01g0501700	406.918	-0.0151038	0.14993	-0.100739	0.919757	0.978284
Os01g0501800	1155.98	-0.525973	0.252959	-2.07928	0.0375918	0.265755
Os01g0502300	0.193942	-1.04595	4.08047	-0.256329	0.797697	NA
Os01g0502400	2110	0.0587354	0.131253	0.447499	0.654515	0.885262
Os01g0502700	336.178	-0.2581	0.172278	-1.49816	0.134092	0.48593
Os01g0502800	644.452	-0.113344	0.146627	-0.773007	0.439518	0.775995
Os01g0502900	56.8026	0.0171007	0.360299	0.0474624	0.962145	0.988905
Os05g0393800	77.1053	1.12624	0.333786	3.37413	0.0007405	0.0239271
Os01g0504100	235.89	0.32891	0.249953	1.31589	0.188211	0.561547
Os01g0504300	0	NA	NA	NA	NA	NA
Os01g0504500	2157.4	-0.109342	0.105689	-1.03456	0.300874	0.673445
Os01g0504950	10.8419	-0.911458	0.85111	-1.07091	0.284212	0.658262
Os01g0505400	0	NA	NA	NA	NA	NA
Os01g0505500	45.0286	0.0318599	0.374772	0.0850113	0.932252	0.981621
Os01g0505600	195.64	-0.292875	0.272436	-1.07502	0.282364	0.656813
Os01g0505700	394.53	-0.00920691	0.165666	-0.0555752	0.95568	0.987811
Os01g0505866	0.737743	-1.72914	3.23202	-0.535004	0.592647	NA
Os01g0506100	215.834	-0.2541	0.194502	-1.30642	0.191411	0.56482
Os01g0506200	638.967	0.096144	0.141651	0.678739	0.497303	0.809317
Os01g0507000	3067.65	0.123674	0.14901	0.829974	0.406553	0.754395
Os01g0507300	1158.51	-0.0858683	0.129905	-0.661008	0.508607	0.816215
Os01g0507500	1809.89	0.0159481	0.109398	0.14578	0.884095	0.966764
Os01g0507700	2595.8	-0.0896053	0.125065	-0.71647	0.473701	0.794915
Os01g0507900	767.807	-0.113806	0.130432	-0.872528	0.38292	0.737886
Os07g0258400	305.367	1.12607	0.282264	3.9894	6.62419e-05	0.00412502
Os01g0508050	0	NA	NA	NA	NA	NA
Os06g0335975	1582.44	1.11713	0.182251	6.12961	8.8097e-10	2.75688e-07
Os01g0508300	141.373	-0.590822	0.246009	-2.40163	0.0163223	0.172395
Os01g0565800	147.642	1.11396	0.250663	4.44406	8.8277e-06	0.000814323
Os01g0509400	9.28877	-0.823034	0.790288	-1.04144	0.297673	NA
Os01g0509700	8.89013	-0.117336	0.782853	-0.149883	0.880857	NA
Os01g0509750	0	NA	NA	NA	NA	NA
Os01g0509800	0.581827	-2.69919	3.91096	-0.690161	0.490093	NA
Os01g0509900	179.506	-0.0120734	0.198765	-0.0607419	0.951565	0.986571
Os01g0510100	5240.78	0.177747	0.1134	1.56743	0.117014	0.45911
Os01g0510200	124.809	-1.07846	0.828302	-1.30202	0.192911	0.566339
Os01g0510500	1027.36	0.0407126	0.133756	0.304379	0.760839	0.92569
Os01g0510600	181.039	0.113398	0.23862	0.475223	0.634628	0.877819
Os01g0510701	31.3096	-0.51284	0.42097	-1.21823	0.223135	0.600833
Os01g0510800	2258.73	0.0563231	0.123769	0.455068	0.649061	0.883441
Os01g0510901	22.6533	0.953643	0.534712	1.78347	0.07451	0.372859
Os01g0621500	49.4584	1.11098	0.34281	3.24079	0.00119199	0.0334478
Os01g0511100	559.756	0.0426623	0.157957	0.270089	0.787092	0.935269
Os01g0511200	895.98	-0.106343	0.138048	-0.770338	0.441099	0.776644
Os01g0511300	2066.81	-0.0451018	0.117291	-0.384529	0.700586	0.90329
Os01g0511400	0	NA	NA	NA	NA	NA
Os01g0511600	36.4999	-0.245701	0.426734	-0.57577	0.564771	0.845641
Os01g0511700	291.891	0.0894761	0.188925	0.473607	0.63578	0.878201
Os01g0511800	200.753	-0.184787	0.203286	-0.908999	0.363351	0.721739
Os01g0512100	2225.56	-0.123084	0.109345	-1.12565	0.260312	0.637095
Os01g0512200	1016.36	0.0185128	0.125986	0.146943	0.883177	0.966455
Os01g0512400	15.249	0.342133	0.603227	0.567171	0.570598	0.849164
Os01g0512700	158.157	0.675795	0.235029	2.87536	0.00403561	0.0763338
Os01g0512800	0	NA	NA	NA	NA	NA
Os01g0513100	983.089	-0.0425624	0.128885	-0.330236	0.741222	0.91854
Os01g0513200	788.598	0.0557967	0.128276	0.434975	0.663581	0.888738
Os01g0513400	1577.64	0.0505282	0.119902	0.421412	0.673454	0.892929
Os01g0513500	75.5816	-0.0532047	0.300623	-0.176982	0.859523	0.960412
Os01g0513700	1040.79	-0.14908	0.148664	-1.0028	0.315957	0.685966
Os01g0513800	404.89	-0.159495	0.161837	-0.985527	0.324365	0.6938
Os01g0513850	0.45514	0.777238	3.83182	0.202838	0.839262	NA
Os01g0513900	1201.37	-0.057814	0.152029	-0.380284	0.703735	0.904404
Os01g0513950	2.11094	0.60775	1.66025	0.366059	0.714321	NA
Os01g0514000	1774.77	0.029593	0.11651	0.253996	0.799499	0.9404
Os01g0514300	2968.63	0.204118	0.16894	1.20823	0.22696	0.604559
Os01g0514450	4.11483	0.0104326	1.093	0.00954494	0.992384	NA
Os01g0514600	1025.27	-0.102432	0.119453	-0.857511	0.391162	0.744214
Os01g0514700	14.2812	0.921347	0.692306	1.33084	0.183243	0.555775
Os01g0514850	0	NA	NA	NA	NA	NA
Os01g0515300	4.79138	0.358807	1.06092	0.338205	0.735209	NA
Os01g0516200	3.41906	-1.00244	1.2416	-0.807381	0.419447	NA
Os01g0516600	1828.91	-0.0860688	0.130506	-0.659503	0.509573	0.816853
[truncated: 35,849 more rows]

## Sheet: DESeq2 Results B. vietnamiensis
	baseMean	log2FoldChange	lfcSE	stat	pvalue	padj
Os01g0100100	1634.12	0.201972	0.118724	1.7012	0.0889062	0.409867
Os01g0100200	6.54743	-0.511454	1.1365	-0.450026	0.652691	NA
Os01g0100300	0	NA	NA	NA	NA	NA
Os01g0100400	351.596	-0.082685	0.176089	-0.469564	0.638667	0.8873
Os01g0100466	0	NA	NA	NA	NA	NA
Os01g0100500	3320.18	0.238285	0.124838	1.90876	0.0562934	0.3275
Os01g0100600	857.109	0.0444299	0.160443	0.27692	0.781841	0.938704
Os01g0100650	0	NA	NA	NA	NA	NA
Os01g0100700	2437.96	-0.337827	0.138738	-2.43501	0.0148913	0.152984
Os01g0100800	1027.39	0.0177364	0.130459	0.135953	0.891858	0.970097
Os01g0100900	5534.49	-0.106126	0.126866	-0.83652	0.402862	0.763832
Os01g0101150	18.8744	1.09901	0.577756	1.9022	0.057145	0.329952
Os01g0101175	0	NA	NA	NA	NA	NA
Os01g0101200	159.398	-0.037892	0.271173	-0.139734	0.88887	0.969535
Os01g0101300	8.88601	-0.254417	0.752768	-0.337975	0.735382	NA
Os01g0101600	2623.21	0.0532902	0.127994	0.416349	0.677154	0.900587
Os01g0101700	141.227	-0.150526	0.254356	-0.591792	0.55399	0.848575
Os01g0101800	34.1146	-0.284115	0.423716	-0.670532	0.502519	0.819422
Os01g0101850	0	NA	NA	NA	NA	NA
Os01g0101900	5.63168	-1.1945	1.14711	-1.04132	0.297729	NA
Os01g0102000	81.1131	-0.0938647	0.288462	-0.325397	0.74488	0.926146
Os01g0102300	37.7113	-0.584962	0.392878	-1.48892	0.136509	0.501407
Os01g0102400	2.71552	-3.03649	2.15587	-1.40848	0.15899	NA
Os01g0102500	624.576	-0.280925	0.159181	-1.76482	0.0775944	0.381856
Os01g0102600	290.232	-0.0780269	0.193833	-0.402548	0.687281	0.905321
Os01g0102700	3814.46	-0.207037	0.120706	-1.71521	0.086306	0.403676
Os01g0102800	862.642	0.068494	0.151248	0.452859	0.65065	0.892136
Os01g0102850	33.4749	-0.0816741	0.41579	-0.196431	0.844273	0.956286
Os01g0102900	668.003	0.470998	0.233121	2.02041	0.0433413	0.285263
Os01g0103000	320.288	-0.418534	0.241789	-1.73099	0.0834539	0.394906
Os01g0103050	0.142821	-1.04662	4.08047	-0.256494	0.797569	NA
Os01g0103075	0	NA	NA	NA	NA	NA
Os01g0103100	11.0719	-1.23792	0.759137	-1.63069	0.102956	0.439896
Os01g0103400	59.9961	-0.354302	0.315624	-1.12254	0.261631	0.654284
Os01g0103600	6033.37	-0.0679288	0.107754	-0.630407	0.528429	0.834995
Os01g0103650	0	NA	NA	NA	NA	NA
Os01g0103700	344.615	0.37243	0.178472	2.08677	0.0369091	0.259687
Os01g0103800	1243.06	-0.0510606	0.182294	-0.2801	0.779401	0.937442
Os01g0103900	120.82	-0.0575621	0.280207	-0.205427	0.837238	0.954409
Os01g0104000	945.16	0.0650843	0.147812	0.44032	0.659705	0.894661
Os01g0104100	1522.84	0.123446	0.145689	0.847326	0.396813	0.759734
Os01g0104200	302.862	0.0705077	0.260734	0.27042	0.786838	0.940106
Os01g0104350	56.8172	0.0963856	0.370823	0.259923	0.794923	0.942491
Os01g0104400	7085.7	-0.198959	0.149881	-1.32745	0.184361	0.570625
Os01g0104500	8.2836	-6.55116	3.91226	-1.67452	0.0940284	NA
Os01g0104600	687.066	-0.0550885	0.147633	-0.373146	0.709039	0.91401
Os01g0104800	2031.64	0.145747	0.187981	0.775332	0.438144	0.784392
Os01g0104900	826.68	0.2363	0.167552	1.41031	0.158448	0.535906
Os01g0105300	1.93907	-3.3624	1.9393	-1.73382	0.0829501	NA
Os01g0105400	850.816	0.220285	0.140056	1.57284	0.115757	0.465732
Os01g0105700	65.3846	0.412707	0.367263	1.12374	0.261125	0.653734
Os01g0105800	65.5399	0.203651	0.324807	0.626992	0.530664	0.836321
Os01g0105900	3928.69	-0.0978003	0.116898	-0.836627	0.402802	0.763832
Os01g0106200	1591.97	-0.16084	0.119153	-1.34986	0.177062	0.56045
Os01g0106300	215.798	-0.0179559	0.214128	-0.0838561	0.933171	0.982217
Os01g0106400	3132.99	0.16409	0.259807	0.631583	0.52766	0.834834
Os01g0106500	273.079	-0.0373258	0.211617	-0.176384	0.859992	0.961178
Os01g0106600	47.1105	-0.397377	0.414864	-0.957849	0.338139	0.719514
Os01g0106700	2336.16	0.470761	0.168286	2.79738	0.00515183	0.0763632
Os01g0106750	262.603	-0.279541	0.187144	-1.49372	0.135248	0.499531
Os01g0106800	1588.69	-0.218591	0.1567	-1.39496	0.163027	0.541991
Os01g0106900	5452.73	0.292174	0.213373	1.36931	0.170902	0.551977
Os01g0107000	1432.29	0.0142458	0.170215	0.0836928	0.933301	0.982217
Os01g0107400	286.252	0.229055	0.225995	1.01354	0.310802	0.696923
Os01g0107700	30.6262	-1.07459	0.513402	-2.09307	0.0363428	0.257535
Os01g0107750	0	NA	NA	NA	NA	NA
Os01g0107801	0	NA	NA	NA	NA	NA
Os01g0107900	1894.78	0.193843	0.128187	1.51219	0.130486	0.492997
Os01g0108000	1235.71	0.0324751	0.151227	0.214743	0.829967	0.952917
Os01g0108200	3345.38	0.174203	0.16428	1.06041	0.28896	0.680202
Os01g0108400	1.6003	-4.18507	2.45327	-1.70592	0.0880237	NA
Os01g0108500	0.371081	-2.05402	4.02889	-0.509824	0.610175	NA
Os02g0749700	199.417	5.9303	1.50207	3.94809	7.87784e-05	0.00336393
Os01g0108700	0	NA	NA	NA	NA	NA
Os01g0108800	244.556	-0.331171	0.212009	-1.56206	0.118273	0.469344
Os01g0109000	227.005	0.205358	0.198129	1.03649	0.299975	0.689015
Os01g0109201	0.328906	-0.0848358	4.08047	-0.0207907	0.983413	NA
Os01g0109300	0	NA	NA	NA	NA	NA
Os01g0109366	0	NA	NA	NA	NA	NA
Os01g0109432	0.342526	-0.0848358	4.08047	-0.0207907	0.983413	NA
Os01g0109500	4.62745	-0.00147628	1.19422	-0.00123618	0.999014	NA
Os01g0109700	10613.6	0.21332	0.155389	1.37282	0.169809	0.550101
Os01g0109750	736.237	0.252562	0.139507	1.81039	0.0702356	0.362732
Os01g0110050	31.2834	1.3086	0.536628	2.43855	0.0147463	0.152177
Os02g0650300	3408.61	5.59551	1.38082	4.05232	5.07124e-05	0.00236123
Os01g0110200	507.645	-0.526698	0.243031	-2.16721	0.0302189	0.233937
Os01g0110400	1236.2	-0.182994	0.150148	-1.21875	0.222937	0.613553
Os01g0110500	451.018	-0.16211	0.19938	-0.813074	0.416176	0.771954
Os01g0110600	0.571283	-2.71133	3.98468	-0.680437	0.496228	NA
Os01g0110700	24.6152	0.277865	0.49556	0.56071	0.574995	0.85907
Os01g0110800	31.9575	0.261827	0.42106	0.621827	0.534056	0.837622
Os01g0111000	0	NA	NA	NA	NA	NA
Os01g0111100	23.0973	0.133335	0.528522	0.252279	0.800825	0.944535
Os01g0111200	4919.83	0.0901532	0.143885	0.626564	0.530945	0.836447
Os01g0111300	816.993	0.297747	0.14306	2.08127	0.0374089	0.261699
Os01g0111400	514.942	0.116404	0.141868	0.820512	0.411924	0.769268
Os01g0111500	312.423	0.192997	0.23352	0.826468	0.408539	0.76724
Os01g0111600	4.14512	-4.55143	1.81716	-2.5047	0.0122557	NA
Os01g0111700	39.077	-0.219866	0.424442	-0.518011	0.60445	0.871827
Os01g0111800	704.208	-0.256946	0.295875	-0.868427	0.38516	0.751283
Os01g0111900	6281.92	-0.232459	0.138945	-1.67303	0.0943215	0.422296
Os07g0258501	11.5963	4.42952	1.25991	3.51575	0.000438516	0.012907
Os01g0112050	12.8143	-1.07023	0.745409	-1.43576	0.151072	0.525295
Os01g0112100	72.276	-0.14186	0.325556	-0.435747	0.663021	0.895714
Os01g0112201	0	NA	NA	NA	NA	NA
Os01g0112300	730.801	0.0101663	0.162903	0.0624075	0.950238	0.986674
Os01g0112400	5.32812	0.94289	1.11352	0.846762	0.397128	NA
Os01g0112500	1991.06	0.0723612	0.144177	0.501893	0.615743	0.876231
Os12g0236225	261.687	4.17359	1.09912	3.7972	0.000146343	0.005575
Os01g0112800	18.0721	1.36023	0.597167	2.27781	0.0227379	0.199114
Os01g0113000	0.564923	-2.65994	3.56452	-0.746227	0.45553	NA
Os01g0113150	0.928021	1.97486	2.72986	0.723429	0.469416	NA
Os01g0113200	196.527	0.108665	0.22225	0.488933	0.624889	0.880378
Os01g0113300	10.562	-0.647607	0.874824	-0.740271	0.459135	0.798037
Os01g0113325	0.354478	-1.99659	4.03376	-0.494971	0.620621	NA
Os01g0113350	104.493	0.127109	0.272679	0.466151	0.641108	0.888382
Os01g0113400	57.1795	0.149472	0.325354	0.459413	0.645937	0.890397
Os01g0113450	0.941641	2.09565	3.09819	0.676412	0.498779	NA
Os01g0113500	101.238	0.204762	0.25068	0.816825	0.414028	0.770892
Os01g0113600	125.433	0.202263	0.295701	0.684014	0.493967	0.815058
Os01g0113650	17.2937	-1.31062	0.624867	-2.09743	0.0359554	0.255929
Os01g0113700	20.2996	-0.297184	0.544866	-0.545426	0.58546	0.863092
Os01g0113750	0.990049	1.20392	2.62527	0.458588	0.64653	NA
Os01g0113800	181.719	0.30256	0.231537	1.30675	0.191299	0.577299
Os01g0113900	0	NA	NA	NA	NA	NA
Os01g0113950	0	NA	NA	NA	NA	NA
Os01g0114000	0	NA	NA	NA	NA	NA
Os01g0114050	0	NA	NA	NA	NA	NA
Os01g0114100	28.5285	-0.0394074	0.501786	-0.0785342	0.937403	0.983109
Os01g0114150	1.53887	-1.09047	2.08163	-0.523855	0.600379	NA
Os01g0114200	44.5722	0.287707	0.459452	0.626196	0.531187	0.836475
Os01g0114300	168.705	-0.175387	0.272883	-0.642719	0.520407	0.829992
Os01g0114400	0	NA	NA	NA	NA	NA
Os01g0114402	0	NA	NA	NA	NA	NA
Os01g0114550	36.3439	-0.149685	0.408161	-0.366729	0.713821	0.915949
Os01g0114600	0.312303	-0.0848358	4.08047	-0.0207907	0.983413	NA
Os01g0114650	0	NA	NA	NA	NA	NA
Os01g0114700	2.95787	-1.00001	1.40329	-0.712617	0.476083	NA
Os01g0114800	3.69421	1.84304	1.29902	1.41879	0.155959	NA
Os01g0114900	0.745751	1.56043	2.91258	0.535756	0.592127	NA
Os01g0115100	44.4459	-0.0723927	0.416042	-0.174003	0.861863	0.961669
Os01g0115200	0	NA	NA	NA	NA	NA
Os01g0115300	195.619	0.0242205	0.203504	0.119017	0.905262	0.973667
Os01g0115500	0	NA	NA	NA	NA	NA
Os01g0115533	0	NA	NA	NA	NA	NA
Os01g0115566	0	NA	NA	NA	NA	NA
Os01g0115600	10.0256	-0.52721	0.693184	-0.760563	0.446918	0.790255
Os01g0115700	0	NA	NA	NA	NA	NA
Os01g0115725	0.457496	2.2946	3.99945	0.57373	0.56615	NA
Os01g0115750	0	NA	NA	NA	NA	NA
Os01g0115752	0	NA	NA	NA	NA	NA
Os01g0115800	87.6281	-0.561802	0.299812	-1.87385	0.0609515	0.340444
Os12g0236200	16.036	3.92804	1.16796	3.36315	0.000770582	0.0199639
Os01g0115950	2.60589	-0.11788	1.66956	-0.0706054	0.943712	NA
Os01g0116000	0	NA	NA	NA	NA	NA
Os01g0116100	4.35742	0.916503	1.24975	0.733347	0.463347	NA
Os01g0116101	0	NA	NA	NA	NA	NA
Os01g0116200	0.571283	-2.71133	3.98468	-0.680437	0.496228	NA
Os01g0116250	0	NA	NA	NA	NA	NA
Os01g0116300	100.929	-0.44382	0.273041	-1.62547	0.104062	0.441449
Os01g0116400	0.177239	-1.04662	4.08047	-0.256494	0.797569	NA
Os01g0116600	1263.48	0.147625	0.154061	0.958226	0.337949	0.719276
Os01g0116650	0	NA	NA	NA	NA	NA
Os01g0116800	0.542231	1.08485	3.69585	0.293531	0.769116	NA
Os01g0116900	79.5053	-0.181315	0.300202	-0.603978	0.545858	0.844331
Os01g0116901	28.3811	0.19098	0.44843	0.425887	0.67019	0.89839
Os01g0117000	2.45135	-0.897273	1.49337	-0.600839	0.547947	NA
Os01g0117025	0.142821	-1.04662	4.08047	-0.256494	0.797569	NA
Os01g0117050	49.2767	-0.124318	0.367801	-0.338003	0.735361	0.923089
Os01g0117100	39.5692	0.441056	0.41708	1.05749	0.29029	0.681472
Os01g0117200	0	NA	NA	NA	NA	NA
Os01g0117233	0	NA	NA	NA	NA	NA
Os01g0117266	0	NA	NA	NA	NA	NA
Os01g0117300	0	NA	NA	NA	NA	NA
Os01g0117400	0	NA	NA	NA	NA	NA
Os01g0117450	0	NA	NA	NA	NA	NA
Os01g0117500	1.17148	0.278982	2.2424	0.124412	0.900989	NA
Os01g0117600	10.0098	-0.517793	0.761269	-0.680171	0.496396	0.816364
Os01g0117650	0	NA	NA	NA	NA	NA
Os01g0117700	17.6581	-0.293602	0.567521	-0.517342	0.604918	0.871853
Os01g0117900	52.2645	0.107421	0.396287	0.271069	0.786338	0.939942
Os01g0118000	4057.85	-0.154573	0.152066	-1.01648	0.309399	0.695747
Os01g0118033	0	NA	NA	NA	NA	NA
Os01g0118066	308.516	0.773466	0.268916	2.87624	0.00402449	0.0640293
Os01g0118100	1772.94	0.101491	0.120557	0.841846	0.399874	0.762042
Os01g0118300	552.195	0.153201	0.226875	0.675266	0.499507	0.818296
Os01g0118350	3.18865	0.281702	1.25331	0.224766	0.822161	NA
Os01g0118400	2906.74	-0.274246	0.251579	-1.0901	0.27567	0.668072
Os01g0118600	342.234	-0.277141	0.217988	-1.27136	0.203601	0.592285
Os01g0118700	4822.54	-0.118087	0.152713	-0.773261	0.439368	0.784392
Os01g0119000	621.159	0.383353	0.217267	1.76443	0.0776599	0.382027
Os01g0495701	468.381	3.82259	1.03642	3.68825	0.0002258	0.00778617
Os01g0119100	1464.73	-0.212482	0.16179	-1.31332	0.189076	0.575065
Os01g0119500	757.811	0.0561257	0.14871	0.377417	0.705863	0.913423
Os01g0119800	10.5467	-0.22932	0.742223	-0.308964	0.757349	0.930011
Os01g0120300	665.161	0.285998	0.148162	1.9303	0.0535693	0.319685
Os01g0120400	659.464	-0.120429	0.146377	-0.822731	0.410661	0.768241
Os01g0120500	98.9306	-0.0554704	0.258077	-0.214937	0.829816	0.95286
Os01g0120600	233.572	-0.465772	0.200807	-2.3195	0.020368	0.185823
Os01g0120700	2983.57	0.058677	0.129022	0.454782	0.649266	0.891672
Os01g0120800	9007.9	0.135716	0.167988	0.80789	0.419154	0.773756
Os01g0121000	84.6881	0.0847228	0.366313	0.231285	0.817093	0.949036
Os01g0121100	1503.31	0.0858158	0.126293	0.679496	0.496824	0.816612
Os01g0121200	1158.29	0.0434819	0.171533	0.25349	0.79989	0.944272
Os01g0121300	156.534	-0.177271	0.248438	-0.713542	0.47551	0.805557
Os01g0121400	2.55715	0.0412266	1.5869	0.0259793	0.979274	NA
Os10g0195250	1290.12	3.81043	0.963385	3.95525	7.6455e-05	0.00329316
Os01g0121600	84.4267	-0.310464	0.281797	-1.10173	0.270581	0.66236
Os01g0121700	765.314	-0.0291668	0.158952	-0.183494	0.854411	0.959602
Os01g0121800	968.531	-0.165867	0.140089	-1.18402	0.236407	0.62754
Os01g0121900	0.336663	-1.92807	4.03983	-0.477264	0.633174	NA
Os01g0121950	0	NA	NA	NA	NA	NA
Os01g0122000	6.22827	1.54844	1.06606	1.45249	0.146366	NA
Os01g0122200	0.551909	2.53517	3.59577	0.705043	0.480784	NA
Os01g0122367	0	NA	NA	NA	NA	NA
Os01g0122534	0	NA	NA	NA	NA	NA
Os01g0122701	0	NA	NA	NA	NA	NA
Os01g0123500	1.16891	-2.47335	2.89791	-0.853492	0.393387	NA
Os01g0123700	0	NA	NA	NA	NA	NA
Os01g0123800	0	NA	NA	NA	NA	NA
Os01g0123900	0.428462	-2.30203	4.00988	-0.57409	0.565907	NA
Os01g0124000	0.784862	-0.746439	2.56216	-0.291331	0.770798	NA
Os01g0124100	239.214	0.0145861	0.331348	0.0440203	0.964888	0.991143
Os01g0124200	5668.4	-0.18281	0.222012	-0.823424	0.410267	0.768053
Os01g0124401	3049.81	-0.145933	0.260534	-0.560129	0.575391	0.859222
Os11g0262600	581.278	3.60232	1.10138	3.27072	0.00107273	0.0252352
Os01g0124600	1.14645	-3.68134	2.82828	-1.30162	0.193047	NA
Os01g0124650	25.4835	-1.55407	0.594302	-2.61494	0.00892423	0.110564
Os01g0124700	0.285641	-1.72758	4.05925	-0.425592	0.670405	NA
Os01g0124900	0	NA	NA	NA	NA	NA
Os01g0125000	0.177239	-1.04662	4.08047	-0.256494	0.797569	NA
Os01g0125500	0	NA	NA	NA	NA	NA
Os01g0125550	17.0098	-0.271664	0.72886	-0.372725	0.709353	0.914154
Os01g0125600	1466.05	0.347879	0.148505	2.34254	0.0191528	0.178864
Os01g0125700	229.538	-0.0674465	0.202036	-0.333834	0.738505	0.923883
Os01g0125800	314.316	-0.400472	0.191478	-2.09148	0.0364851	0.257953
Os01g0125850	0	NA	NA	NA	NA	NA
Os01g0125900	3749.56	0.053317	0.178043	0.299462	0.764588	0.932088
Os01g0126000	0.85301	1.984	2.72761	0.727376	0.466996	NA
Os01g0126100	291.632	0.101662	0.28842	0.35248	0.724478	0.918873
Os01g0126200	9.20642	0.299408	0.84653	0.353688	0.723573	NA
Os01g0126401	11.0716	-0.111631	0.70208	-0.159	0.873669	0.964527
Os01g0126600	12.586	-0.652031	0.645321	-1.0104	0.312304	0.698434
Os01g0126900	2457.44	-0.0139377	0.266234	-0.0523512	0.958249	0.989393
Os04g0289500	12.5277	3.58276	0.966672	3.70628	0.000210322	0.00731366
Os01g0127100	0	NA	NA	NA	NA	NA
Os01g0127200	674.804	-0.209233	0.614624	-0.340425	0.733537	0.922416
Os01g0127300	526.419	0.031606	0.155807	0.202853	0.83925	0.954795
Os01g0127400	58.7474	0.498474	0.320014	1.55766	0.119314	0.471309
Os01g0127450	11.9707	0.486519	0.659667	0.737521	0.460805	0.798332
Os01g0127500	0.884756	0.971905	3.13688	0.309832	0.756689	NA
Os01g0127600	9226.2	-0.224085	0.197078	-1.13703	0.255524	0.648292
Os01g0127700	224.748	-0.234252	0.290269	-0.807016	0.419657	0.774105
Os01g0127900	342.534	0.0396496	0.172907	0.229311	0.818627	0.94944
Os01g0128000	106.319	-0.244926	0.325806	-0.751752	0.4522	0.793653
Os01g0128100	23.2929	0.333947	0.6186	0.539844	0.589305	0.864293
Os01g0128200	318.614	-0.398992	0.18503	-2.15637	0.0310552	0.237427
Os01g0128250	14.4236	-0.329091	0.618872	-0.531759	0.594893	0.866867
Os01g0128300	297.822	-0.356403	0.195021	-1.82751	0.0676235	0.356432
Os01g0128400	5705.25	-0.118737	0.13925	-0.852691	0.393831	0.757996
Os01g0128700	342.773	0.813367	0.361642	2.24909	0.0245065	0.207784
Os01g0128800	4130.83	0.146851	0.159912	0.918327	0.358448	0.733388
Os01g0129200	0	NA	NA	NA	NA	NA
Os01g0129500	133.763	0.119458	0.256395	0.465914	0.641277	0.888382
Os01g0129550	1.29495	-1.56967	2.17727	-0.720934	0.47095	NA
Os01g0952800	1558.67	3.48658	0.974039	3.5795	0.000344248	0.010679
Os01g0129800	16.7952	-0.451469	0.569624	-0.792574	0.428026	0.779709
Os01g0130000	1814.25	0.122495	0.175603	0.697571	0.485445	0.811083
Os01g0130100	7.42856	1.91935	1.1944	1.60696	0.108063	NA
Os01g0130200	58.7478	-1.02077	0.409857	-2.49055	0.0127546	0.137585
Os01g0130400	347.392	-0.327736	0.183664	-1.78443	0.0743546	0.373571
Os01g0130500	8.55448	-0.357417	0.89682	-0.398537	0.690234	NA
Os01g0130900	26.3764	0.492353	0.512335	0.961	0.336552	0.718407
Os01g0131250	0	NA	NA	NA	NA	NA
Os01g0131300	1216.36	-0.16322	0.161071	-1.01334	0.310896	0.697071
Os01g0131450	580.735	0.513126	0.172253	2.9789	0.00289283	0.0511239
Os01g0131600	306.315	-0.189337	0.216548	-0.874342	0.381932	0.749073
Os01g0131800	302.003	-0.253842	0.198543	-1.27852	0.201065	0.589773
Os01g0131900	2.61652	-0.137095	1.51188	-0.0906784	0.927748	NA
Os01g0132000	977.456	-0.474025	0.18815	-2.51939	0.0117558	0.131219
Os01g0132050	0.657812	-0.422873	3.44765	-0.122656	0.90238	NA
Os01g0132100	0	NA	NA	NA	NA	NA
Os01g0132200	23.0126	1.09908	0.62466	1.75949	0.0784944	0.383726
Os01g0132400	0	NA	NA	NA	NA	NA
Os01g0132500	109.288	-0.0494046	0.304361	-0.162322	0.871052	0.963661
Os01g0132700	225.145	-0.0461341	0.19948	-0.231272	0.817103	0.949036
Os02g0306401	4194.77	3.41291	1.03327	3.303	0.000956556	0.0232856
Os05g0541400	21.4081	3.33753	0.830832	4.01709	5.89211e-05	0.00270272
Os01g0133100	237.642	0.128975	0.236304	0.5458	0.585203	0.863092
Os01g0133200	88.8661	-0.369348	0.274863	-1.34376	0.179027	0.562709
Os01g0133400	4530.61	-0.105125	0.122711	-0.856689	0.391617	0.756125
Os01g0133500	1084.96	-0.120503	0.126115	-0.955499	0.339326	0.720117
Os01g0133600	20.4577	0.340019	0.571679	0.594772	0.551996	0.847463
Os01g0133650	0	NA	NA	NA	NA	NA
Os01g0133700	0	NA	NA	NA	NA	NA
Os01g0133766	0	NA	NA	NA	NA	NA
Os01g0133799	0.152499	0.876937	4.08047	0.214911	0.829837	NA
Os01g0133832	12.4742	-0.165041	0.792359	-0.20829	0.835002	0.953781
Os01g0133866	0.986107	2.11819	2.38803	0.887003	0.375077	NA
Os01g0133900	19.0362	0.0590053	0.58379	0.101073	0.919493	0.978314
Os01g0134200	72.2494	0.183862	0.295082	0.623088	0.533227	0.837475
Os01g0134500	2365.6	-0.34592	0.11639	-2.97208	0.00295787	0.0517921
Os01g0134700	911.729	-0.351454	0.143897	-2.44241	0.0145897	0.151054
Os01g0134800	7.9477	-0.15658	0.866376	-0.18073	0.85658	NA
Os01g0134850	3.77988	1.0633	1.17929	0.901642	0.367247	NA
Os01g0134900	1341.1	-0.183311	0.257718	-0.711286	0.476907	0.806171
Os01g0135000	34.4359	0.378068	0.551789	0.685167	0.493238	0.81452
Os01g0135600	50.0428	-0.137804	0.414692	-0.332305	0.739659	0.923883
Os01g0135700	115.674	-0.54247	0.272644	-1.98966	0.0466283	0.296455
Os01g0135800	0	NA	NA	NA	NA	NA
Os01g0135900	1290.16	-0.0484216	0.211352	-0.229104	0.818788	0.94944
Os01g0136000	0	NA	NA	NA	NA	NA
Os01g0136050	0	NA	NA	NA	NA	NA
Os01g0136100	2.14081	-1.85498	2.0434	-0.90779	0.363989	NA
Os01g0136200	1.40834	0.12201	1.93753	0.0629722	0.949789	NA
Os01g0136300	68.3368	-0.644324	0.348009	-1.85146	0.0641035	0.347567
Os01g0136400	1452.92	-0.181223	0.149958	-1.2085	0.226857	0.61793
Os01g0136450	62.5301	0.44468	0.368025	1.20829	0.226938	0.61793
Os01g0136500	281.685	0.413136	0.303542	1.36105	0.173497	0.556016
Os01g0136502	0.827745	0.253896	2.79792	0.0907445	0.927696	NA
Os01g0136600	184.588	0.292366	0.241837	1.20894	0.226688	0.617844
Os02g0779400	14.1585	3.31827	0.944287	3.51405	0.000441325	0.0129588
Os01g0136800	68.6527	-0.135171	0.326302	-0.414251	0.67869	0.901516
Os01g0136850	0	NA	NA	NA	NA	NA
Os01g0136900	5.64145	-0.277528	1.01623	-0.273096	0.784779	NA
Os01g0137066	0	NA	NA	NA	NA	NA
Os01g0137125	0.199705	0.876937	4.08047	0.214911	0.829837	NA
Os01g0137150	6.03733	-0.706112	0.939548	-0.751545	0.452325	NA
Os01g0137200	9.31308	-0.435531	0.747638	-0.582543	0.560201	NA
Os01g0137232	2.75195	-0.726432	1.4577	-0.498342	0.618243	NA
Os01g0137250	0	NA	NA	NA	NA	NA
Os01g0137266	0	NA	NA	NA	NA	NA
Os01g0137282	1.51173	1.83889	1.9254	0.955071	0.339542	NA
Os01g0137300	151.864	-0.11722	0.234402	-0.500081	0.617018	0.877013
Os01g0137400	0.775368	-3.11872	3.71428	-0.839657	0.401101	NA
Os01g0137500	3.41161	0.0724536	1.33718	0.0541839	0.956789	NA
Os01g0137550	2.98278	0.793506	1.40331	0.565453	0.571766	NA
Os01g0137700	1.27626	-0.424919	2.20508	-0.1927	0.847194	NA
Os01g0137750	0	NA	NA	NA	NA	NA
Os01g0137800	5.32834	-1.12933	1.01228	-1.11563	0.26458	NA
Os01g0137875	1.94012	0.0964455	1.6706	0.0577312	0.953963	NA
Os01g0137950	12.067	-0.993233	0.733394	-1.3543	0.175642	0.55915
Os01g0138000	0	NA	NA	NA	NA	NA
Os01g0138100	4.99599	-0.116195	1.04876	-0.110793	0.911781	NA
Os01g0138232	0	NA	NA	NA	NA	NA
Os01g0138300	13.9709	-0.743334	0.632819	-1.17464	0.240139	0.631549
Os01g0138350	0.979085	-1.31101	3.02636	-0.433197	0.664871	NA
Os01g0138400	310.565	0.292465	0.209278	1.3975	0.162264	0.54126
Os01g0138451	0	NA	NA	NA	NA	NA
Os07g0542232	22.4926	3.28109	0.749449	4.37801	1.19769e-05	0.000700039
Os01g0138600	136.427	-0.148321	0.224747	-0.659947	0.509288	0.82349
Os01g0138800	16.6253	-0.186983	0.603276	-0.309946	0.756602	0.930009
Os01g0138900	2522.32	-0.0811022	0.146224	-0.554644	0.579139	0.860678
Os01g0139000	176.211	-0.00549893	0.213854	-0.0257135	0.979486	0.994489
Os01g0139200	6361.32	-0.0161359	0.157571	-0.102404	0.918436	0.977925
Os01g0139600	37.4603	-0.614739	0.403664	-1.5229	0.127784	0.487447
Os01g0139700	20.4877	0.0437574	0.561287	0.077959	0.937861	0.983112
Os01g0139900	23.6139	0.00759068	0.566553	0.013398	0.98931	0.997484
Os01g0140100	188.47	-0.505262	0.353847	-1.42791	0.153318	0.528016
Os01g0140400	1029.9	0.114374	0.161174	0.709633	0.477932	0.80678
Os01g0140500	1488.59	-0.105311	0.178636	-0.589531	0.555505	0.849474
Os01g0140700	41.0914	0.505918	0.376322	1.34437	0.178828	0.56244
Os01g0141000	1128.69	-0.43438	0.148022	-2.93456	0.0033402	0.0561646
Os01g0141100	2853.37	-0.220332	0.142456	-1.54666	0.121945	0.476236
Os01g0141150	2.69571	-1.11354	1.71054	-0.650986	0.515056	NA
Os01g0369500	28.808	3.25176	0.70209	4.63154	3.62958e-06	0.000247211
Os01g0141450	0.495024	0.920034	3.33861	0.275574	0.782875	NA
Os01g0141600	274.834	-0.135659	0.19899	-0.681739	0.495404	0.815896
Os01g0141700	464.233	0.243978	0.160699	1.51823	0.128958	0.489673
Os01g0141900	1021.38	0.168562	0.131542	1.28143	0.200042	0.588789
Os01g0142100	104.044	0.44259	0.282849	1.56476	0.11764	0.468369
Os01g0142200	520.894	-0.0665851	0.156965	-0.424204	0.671417	0.898858
Os01g0142300	1428.84	0.00125046	0.165472	0.00755693	0.993971	0.998476
Os01g0142400	0	NA	NA	NA	NA	NA
Os01g0142500	3182.31	0.191638	0.144268	1.32835	0.184063	0.570345
Os01g0142600	80.8024	0.729082	0.410088	1.77787	0.0754257	0.375745
Os01g0142800	830.669	-0.0909842	0.171915	-0.52924	0.596639	0.867877
Os01g0142875	0	NA	NA	NA	NA	NA
Os01g0142950	0	NA	NA	NA	NA	NA
Os01g0143100	1374.88	-0.0920105	0.173009	-0.531823	0.594848	0.866853
Os01g0143300	286.001	-0.588342	0.212111	-2.77374	0.00554156	0.0800832
Os01g0143350	0.387684	-2.10981	4.02433	-0.524263	0.600095	NA
Os01g0143400	0	NA	NA	NA	NA	NA
Os01g0143700	0	NA	NA	NA	NA	NA
Os01g0143750	0	NA	NA	NA	NA	NA
Os01g0143800	427.422	0.0807966	0.162132	0.498337	0.618247	0.877525
Os01g0143900	2659.11	0.245001	0.139236	1.75961	0.0784733	0.383726
Os01g0144000	2568.65	0.0462161	0.127475	0.362551	0.71694	0.91689
Os01g0144100	90.192	-0.287577	0.344318	-0.835207	0.403601	0.764304
Os01g0144200	1339.91	0.0909395	0.123348	0.737261	0.460964	0.798435
Os01g0144300	57.2394	0.213874	0.325441	0.657183	0.511063	0.824573
Os01g0144340	697.632	-0.0837806	0.176991	-0.47336	0.635956	0.886324
Os01g0144380	53.9337	0.375382	0.419507	0.894817	0.370885	0.740738
Os01g0144500	11.1445	-1.32929	0.847911	-1.56772	0.116947	0.467333
Os01g0144600	924.392	0.0368823	0.157767	0.233777	0.815158	0.948556
Os01g0144700	208.29	0.0931988	0.217954	0.427608	0.668936	0.897822
Os01g0144800	17.6104	0.703154	0.631747	1.11303	0.265696	0.658056
Os01g0144900	82.6415	0.251422	0.26498	0.948834	0.342705	0.722368
Os01g0145000	6.41708	0.642889	0.88476	0.726625	0.467456	NA
Os01g0145200	279.412	-0.0820964	0.218696	-0.37539	0.70737	0.913456
Os01g0145600	280.895	0.0275826	0.180236	0.153036	0.87837	0.966321
Os01g0146101	722.709	0.0382891	0.156429	0.244769	0.806635	0.945959
Os01g0146200	0.471727	-0.96602	3.38455	-0.28542	0.775322	NA
Os01g0146600	0.193842	-1.04662	4.08047	-0.256494	0.797569	NA
Os01g0146801	0.193842	-1.04662	4.08047	-0.256494	0.797569	NA
Os01g0147001	8.71145	-1.06465	0.837275	-1.27156	0.203529	NA
Os01g0147200	6371.53	0.191125	0.170602	1.1203	0.262587	0.655052
Os01g0147250	25.2353	-0.00298158	0.521731	-0.00571478	0.99544	0.998754
Os01g0147300	32.6603	-0.193856	0.504861	-0.383979	0.700994	0.911604
Os01g0147400	13.3728	0.145439	0.68071	0.213658	0.830814	0.95293
Os01g0147600	28.1223	-0.00597855	0.507072	-0.0117903	0.990593	0.997624
Os01g0147650	13.6371	0.350805	0.747574	0.469257	0.638886	0.8873
Os01g0147700	3188.03	0.0960541	0.219105	0.438394	0.661101	0.895124
Os01g0147800	6.09412	-1.29267	1.23323	-1.0482	0.294549	NA
Os01g0147850	0	NA	NA	NA	NA	NA
Os07g0258400	932.604	3.12917	0.963523	3.24764	0.00116367	0.0267883
Os01g0147950	11.4152	0.143482	0.961209	0.149272	0.881339	0.966727
Os01g0148000	1718.06	0.966379	0.562876	1.71686	0.0860047	0.402723
Os01g0148050	5284.99	0.188614	0.122225	1.54318	0.122788	0.477694
Os01g0148100	1481.06	-0.00420606	0.136847	-0.0307355	0.97548	0.993523
Os01g0148200	0	NA	NA	NA	NA	NA
Os01g0148400	3100.83	0.0277732	0.150627	0.184384	0.853712	0.959458
Os01g0148500	964.752	-0.0758795	0.135124	-0.561555	0.574419	0.858939
Os01g0148700	774.306	-0.145853	0.148522	-0.982032	0.326084	0.711132
Os01g0149200	7.68393	-3.43045	1.18507	-2.89472	0.00379493	NA
Os01g0149350	75.9331	0.314857	0.289678	1.08692	0.277072	0.669238
Os01g0149400	442.783	0.0655289	0.148691	0.440706	0.659426	0.894478
Os01g0149500	481.629	0.30192	0.206595	1.46141	0.143903	0.513226
Os01g0149600	1289	-0.28075	0.158673	-1.76937	0.0768328	0.380075
Os01g0149700	4.77606	0.278863	0.996784	0.279762	0.77966	NA
Os01g0149750	0	NA	NA	NA	NA	NA
Os05g0517600	51.244	3.02972	0.693761	4.36709	1.25911e-05	0.000729047
Os01g0149900	702.309	-0.347304	0.161546	-2.14988	0.0315649	0.239109
Os01g0150000	8099.69	-0.177065	0.164519	-1.07626	0.281811	0.673946
Os01g0150100	956.835	-0.0661843	0.144903	-0.45675	0.647851	0.891471
Os01g0150200	1879.15	-0.181081	0.120442	-1.50348	0.132716	0.496819
Os01g0150400	179.738	-0.129881	0.370011	-0.351019	0.725574	0.919246
Os01g0150500	82.1061	0.73713	0.421739	1.74784	0.0804924	0.387329
Os01g0150700	4.90506	2.04558	1.16246	1.7597	0.0784589	NA
Os01g0150800	116.49	-0.420614	0.303308	-1.38676	0.165516	0.544541
Os01g0150900	0	NA	NA	NA	NA	NA
Os01g0150950	0	NA	NA	NA	NA	NA
Os01g0151100	2910.42	-0.16558	0.153328	-1.07991	0.280184	0.672615
Os01g0151200	1615.38	0.0252488	0.152401	0.165673	0.868414	0.962955
Os01g0151400	508.299	-0.0614955	0.283259	-0.2171	0.82813	0.952242
Os01g0151500	236.744	-0.215223	0.387556	-0.555336	0.578665	0.860606
Os01g0151600	782.103	0.0512412	0.148948	0.344021	0.73083	0.921739
Os01g0151700	135.074	-0.112231	0.245788	-0.456618	0.647946	0.891471
Os01g0151750	0	NA	NA	NA	NA	NA
Os01g0151900	129.208	0.074417	0.248047	0.300012	0.764168	0.931976
Os01g0152000	46.6202	-0.388651	0.36654	-1.06032	0.288998	0.680202
Os01g0152050	2.53452	-0.308968	1.87577	-0.164715	0.869168	NA
Os01g0152100	8.90196	-0.537067	0.893741	-0.60092	0.547893	NA
Os01g0152200	0.599866	1.24235	3.09109	0.401912	0.687749	NA
Os01g0152300	848.957	-0.220561	0.163045	-1.35276	0.176132	0.559331
Os01g0152500	30.5078	-0.120823	0.491381	-0.245885	0.805771	0.945823
Os01g0152600	176.692	-0.103783	0.236543	-0.43875	0.660843	0.895124
Os01g0152675	0	NA	NA	NA	NA	NA
Os01g0152687	3.84421	1.16483	1.57904	0.737681	0.460709	NA
Os01g0152700	1322.11	-0.320469	0.158502	-2.02187	0.0431899	0.284678
Os01g0152800	9.03002	0.394214	0.738192	0.534026	0.593324	NA
Os01g0152850	0.422627	2.19162	3.94302	0.555823	0.578332	NA
Os01g0152900	937.247	-0.0880838	0.160317	-0.549435	0.582707	0.861997
Os01g0152950	250.867	0.00314852	0.197181	0.0159677	0.98726	0.996835
Os01g0152951	0.352204	1.89072	4.02884	0.469297	0.638857	NA
Os01g0153000	0.142821	-1.04662	4.08047	-0.256494	0.797569	NA
Os01g0153050	0	NA	NA	NA	NA	NA
Os01g0153100	2233.44	-0.137817	0.125822	-1.09533	0.27337	0.66491
Os01g0153150	66.7859	-0.0339872	0.32241	-0.105416	0.916046	0.977144
Os01g0153200	0	NA	NA	NA	NA	NA
Os01g0153250	18.0813	-0.289731	0.54917	-0.52758	0.597791	0.868398
Os01g0153275	0	NA	NA	NA	NA	NA
Os01g0153300	1408.06	-0.273977	0.187309	-1.4627	0.143549	0.512859
Os01g0153400	772.398	0.0375507	0.166473	0.225567	0.821538	0.950351
Os01g0153500	0	NA	NA	NA	NA	NA
Os01g0153550	0	NA	NA	NA	NA	NA
Os01g0153600	3.69265	-1.02516	1.38726	-0.738984	0.459917	NA
Os01g0153625	0	NA	NA	NA	NA	NA
Os01g0153700	456.083	0.112744	0.15618	0.721883	0.470366	0.802743
Os01g0153800	1.86897	3.22117	1.96183	1.64192	0.100607	NA
Os01g0153900	0	NA	NA	NA	NA	NA
Os01g0153950	0	NA	NA	NA	NA	NA
Os01g0154000	0.428462	-2.30203	4.00988	-0.57409	0.565907	NA
Os01g0154100	0	NA	NA	NA	NA	NA
Os01g0154200	0	NA	NA	NA	NA	NA
Os01g0154250	0	NA	NA	NA	NA	NA
Os01g0154300	0.39941	2.05375	4.01601	0.511392	0.609077	NA
Os01g0154500	1.77127	0.742897	1.96271	0.378505	0.705055	NA
Os01g0154550	0	NA	NA	NA	NA	NA
Os01g0154600	18.3646	-0.577381	0.628129	-0.919208	0.357987	0.733052
Os01g0154950	1.37448	-0.398579	2.74622	-0.145137	0.884602	NA
Os01g0155000	448.722	0.0283973	0.206459	0.137544	0.8906	0.969764
Os01g0155200	1.9739	-0.673272	2.11315	-0.318611	0.750022	NA
Os01g0155300	56.0528	-0.200725	0.413153	-0.485835	0.627084	0.881662
Os01g0155400	3241.58	-0.0667688	0.123007	-0.542807	0.587263	0.863937
Os01g0155500	143.656	0.104468	0.288174	0.362519	0.716964	0.91689
Os01g0155600	2717.05	-0.00897031	0.134819	-0.066536	0.946951	0.986133
Os10g0144000	38.9376	2.81624	0.66963	4.20567	2.60311e-05	0.00135209
Os01g0156000	0	NA	NA	NA	NA	NA
Os01g0156300	2.0577	0.978668	1.53324	0.638302	0.523277	NA
Os01g0157200	0.270128	1.58619	4.05347	0.391318	0.695562	NA
Os01g0157400	0	NA	NA	NA	NA	NA
Os01g0157500	3.36388	-1.32802	1.40112	-0.947827	0.343217	NA
Os01g0157600	1.61703	1.97636	1.90422	1.03788	0.299324	NA
Os01g0157700	20.7754	0.583728	0.635612	0.918372	0.358424	0.733388
Os01g0157800	168.629	-0.210523	0.24458	-0.860756	0.389372	0.754011
Os01g0157900	2215.46	-0.255106	0.150091	-1.69968	0.0891911	0.410709
Os01g0158000	1632.04	0.0420521	0.149488	0.281308	0.778474	0.937187
Os01g0158100	14.815	-0.934388	0.669979	-1.39465	0.163121	0.541991
Os01g0158200	1936.05	-0.196286	0.123634	-1.58764	0.112367	0.458107
Os01g0158400	148.637	-0.421911	0.241627	-1.74612	0.0807895	0.387652
Os01g0158500	84.135	0.232778	0.273098	0.852361	0.394014	0.758068
Os01g0158533	7.84796	-0.0360457	0.95975	-0.0375574	0.970041	NA
Os01g0158566	24.6773	-0.92095	0.511378	-1.80092	0.0717161	0.366118
Os01g0158600	1020.22	-0.374455	0.174098	-2.15083	0.0314895	0.238866
Os01g0158800	0.142821	-1.04662	4.08047	-0.256494	0.797569	NA
Os01g0158900	1320.83	0.166607	0.130933	1.27246	0.203208	0.591854
Os01g0159000	30.2603	-0.169661	0.610965	-0.277693	0.781248	0.938419
Os01g0159200	403.264	-0.665859	0.253922	-2.6223	0.00873382	0.109058
Os01g0159250	21.7337	-0.351907	0.485565	-0.724737	0.468613	0.801757
Os01g0159300	2046.57	-0.2756	0.147339	-1.87052	0.0614117	0.342168
Os01g0159400	5227.14	-0.481283	0.180173	-2.67124	0.00755726	0.0994294
Os01g0159500	0.304997	1.71291	4.04453	0.423513	0.671921	NA
Os01g0159600	0	NA	NA	NA	NA	NA
Os01g0159800	600.2	0.296929	0.15362	1.93289	0.0532502	0.318585
Os01g0160100	70.076	-0.100839	0.354183	-0.28471	0.775867	0.936192
Os01g0160150	0.152499	0.876937	4.08047	0.214911	0.829837	NA
Os01g0160200	0.152499	0.876937	4.08047	0.214911	0.829837	NA
Os01g0160700	8.9674	0.622953	0.877532	0.709892	0.477771	NA
Os01g0160800	16.0093	-0.0704607	0.60954	-0.115597	0.907972	0.974263
Os01g0161000	0	NA	NA	NA	NA	NA
Os01g0161200	2.71079	-0.174176	1.49442	-0.116551	0.907216	NA
Os01g0161300	1.4687	-1.12074	2.04855	-0.54709	0.584317	NA
Os01g0162001	3.0992	0.47528	1.25687	0.378146	0.705322	NA
Os01g0162101	0	NA	NA	NA	NA	NA
Os01g0162200	2.3506	0.642704	1.53438	0.418869	0.675312	NA
Os01g0162300	2.65204	1.03104	1.97822	0.521196	0.60223	NA
Os01g0162400	1.82128	0.298499	1.59859	0.186726	0.851875	NA
Os01g0162500	21.5227	-0.717224	0.585089	-1.22584	0.22026	0.610986
Os01g0162701	5.93152	-1.06317	1.03563	-1.02659	0.304611	NA
Os01g0162800	9.38933	-0.526769	0.730032	-0.72157	0.470559	NA
Os01g0162900	2.70877	-0.182097	1.55631	-0.117006	0.906855	NA
Os01g0163000	21.3374	0.411713	0.57435	0.716832	0.473478	0.804325
Os01g0163450	0.929604	0.740566	2.65497	0.278936	0.780294	NA
Os01g0163616	0	NA	NA	NA	NA	NA
Os01g0164075	64.584	0.441941	0.502769	0.879013	0.379394	0.747106
Os01g0164300	196.025	0.766358	0.32182	2.38133	0.0172503	0.168177
Os01g0164400	2359.51	0.163827	0.189313	0.865379	0.386831	0.752301
Os01g0164500	673.951	0.206947	0.164344	1.25923	0.207946	0.596988
Os01g0164600	459.752	-0.0568619	0.168296	-0.337869	0.735462	0.923089
Os01g0164650	1.0256	1.31152	2.61302	0.501918	0.615725	NA
Os01g0164700	1044.84	-0.16761	0.126264	-1.32746	0.184358	0.570625
Os01g0164800	268.047	0.126413	0.230318	0.548863	0.583099	0.862018
Os01g0164900	182.696	0.665266	0.293829	2.26412	0.0235666	0.203585
Os01g0165000	1151.78	-0.0992389	0.13691	-0.724849	0.468545	0.801737
Os01g0165100	2.56466	-0.625862	1.44358	-0.433548	0.664616	NA
Os01g0165200	331.598	0.539099	0.184901	2.91561	0.00354994	0.0584345
Os01g0165600	83.3562	0.707437	0.304995	2.3195	0.020368	0.185823
Os01g0165800	322.623	0.0825297	0.191078	0.431916	0.665802	0.896341
Os01g0166100	1066.33	0.0722478	0.126755	0.569981	0.56869	0.855269
Os01g0166200	4.82829	-0.00863807	1.17951	-0.00732343	0.994157	NA
Os01g0166300	151.671	0.490336	0.213835	2.29305	0.021845	0.194419
Os01g0166400	141.6	-0.137707	0.247865	-0.555574	0.578502	0.860602
Os01g0166500	242.48	0.241098	0.19197	1.25591	0.209148	0.598561
Os01g0166700	4706.21	0.0397782	0.130764	0.304199	0.760976	0.931312
Os01g0166800	978.293	-0.139865	0.137931	-1.01403	0.310571	0.69672
Os01g0167100	272.478	-0.195023	0.20367	-0.957543	0.338293	0.719691
Os01g0136700	32.4056	2.5833	0.789897	3.27043	0.00107384	0.0252372
Os01g0167500	11847.4	0.0761867	0.148891	0.511696	0.608864	0.872927
Os01g0167600	15.7841	0.207247	0.610798	0.339306	0.73438	0.922902
Os01g0167700	458.171	0.15119	0.20485	0.738051	0.460483	0.798102
Os01g0167750	8.48823	-0.62863	0.973128	-0.645988	0.518287	NA
Os01g0167800	201.106	0.171436	0.201449	0.851017	0.39476	0.758415
Os01g0167900	793.878	-0.222718	0.217047	-1.02613	0.304831	0.692683
Os01g0168000	0.270128	1.58619	4.05347	0.391318	0.695562	NA
Os12g0455100	14.6837	2.56339	0.702665	3.6481	0.00026419	0.00879115
Os01g0168200	2212.76	-0.172717	0.131947	-1.30899	0.190538	0.576393
Os01g0168300	868.796	-0.204637	0.185987	-1.10027	0.271213	0.663063
Os01g0168350	0	NA	NA	NA	NA	NA
Os01g0168400	101.663	-0.367271	0.352461	-1.04202	0.297403	0.686239
Os01g0168450	0.995379	1.09101	2.67629	0.407658	0.683525	NA
Os01g0168500	1379.35	0.0331976	0.152427	0.217793	0.82759	0.952022
Os01g0168600	2249.87	0.145933	0.142266	1.02577	0.304999	0.692683
Os01g0168800	3261.45	-0.232092	0.203801	-1.13881	0.254781	0.647333
Os01g0168850	20.811	0.594401	0.61673	0.963795	0.335149	0.717236
Os01g0169000	22.2827	-0.25805	0.567606	-0.45463	0.649376	0.891755
Os01g0169400	110.146	0.0096332	0.274651	0.0350743	0.97202	0.992641
Os11g0151500	2778.02	2.45376	0.644874	3.80503	0.000141789	0.00542663
Os01g0169800	991.833	0.0633091	0.228583	0.276964	0.781808	0.938704
Os01g0169900	2020.53	-0.162066	0.143844	-1.12667	0.259881	0.652778
Os01g0170000	248.585	-0.649289	0.227503	-2.85399	0.00431742	0.0676451
Os01g0170051	263.743	0.117257	0.326985	0.358601	0.719894	0.916906
Os01g0170100	189.019	0.0226941	0.24696	0.0918938	0.926782	0.980235
Os01g0170300	1192.91	0.323207	0.245494	1.31656	0.187987	0.573843
Os01g0170500	1006.06	0.0424781	0.128409	0.330804	0.740792	0.924453
Os01g0170600	310.101	-0.180493	0.181896	-0.992289	0.321057	0.707091
Os01g0170700	50.7938	0.333734	0.377253	0.884644	0.376348	0.744568
Os01g0170800	99.9035	0.380134	0.253568	1.49914	0.133837	0.497937
Os01g0170900	20.3292	0.120452	0.526196	0.22891	0.818938	0.949469
Os01g0171000	3129.1	0.0523694	0.184549	0.283771	0.776586	0.93627
Os01g0171100	4.08274	0.370279	1.19633	0.309512	0.756932	NA
Os01g0171200	1.26781	1.25923	2.41625	0.521149	0.602263	NA
Os01g0171800	1158.99	-0.0884562	0.153872	-0.574868	0.56538	0.853039
Os01g0172000	1610.83	-0.128415	0.120747	-1.0635	0.287556	0.678456
Os01g0172100	325.697	-0.0237702	0.255109	-0.093177	0.925763	0.979951
Os01g0172200	1947.93	0.0288233	0.149387	0.192944	0.847003	0.957015
Os01g0172300	1806.62	0.231284	0.159495	1.4501	0.14703	0.517932
Os01g0172400	13092.9	0.090767	0.135062	0.672041	0.501558	0.819345
Os01g0172600	123.068	-0.270097	0.240645	-1.12239	0.261698	0.654284
Os01g0172701	24.5324	-0.564796	0.497376	-1.13555	0.256144	0.648935
Os01g0172800	476.535	-0.109415	0.250116	-0.437459	0.661778	0.895262
Os01g0172900	1.2694	2.58221	2.19576	1.176	0.239595	NA
Os01g0173000	73.9457	0.285337	0.319488	0.893105	0.371801	0.740825
Os01g0173100	3088.9	0.0847689	0.144147	0.588071	0.556485	0.849787
Os01g0173600	144.494	-0.578628	0.227478	-2.54366	0.0109697	0.125505
Os01g0124550	57.7647	2.43713	0.652852	3.73305	0.000189173	0.00679815
Os01g0173950	1.47717	0.865145	2.66368	0.324793	0.745338	NA
Os01g0174000	1175.03	-0.143079	0.192065	-0.744948	0.456303	0.796394
Os01g0174100	312.93	-0.539603	0.203663	-2.64949	0.00806127	0.103567
Os01g0174200	23.2706	0.338549	0.484118	0.699311	0.484357	0.810453
Os01g0174300	2366.99	-0.154876	0.147273	-1.05162	0.292972	0.683816
Os01g0174400	197.013	0.0531715	0.299631	0.177457	0.85915	0.960974
Os01g0174500	13.4295	0.650467	0.653452	0.995432	0.319526	0.7059
Os01g0174600	0.285641	-1.72758	4.05925	-0.425592	0.670405	NA
Os01g0174700	51.9899	0.0804757	0.356511	0.225731	0.821411	0.950286
Os01g0174900	1015.44	-0.225362	0.13655	-1.6504	0.0988618	0.432543
Os01g0175000	2635.29	-0.0448993	0.112797	-0.398055	0.69059	0.907262
Os01g0175100	1817.15	0.282114	0.216511	1.303	0.192575	0.57866
Os01g0175400	35.9265	0.230919	0.398219	0.57988	0.561995	0.851281
Os01g0175500	159.427	0.352445	0.236085	1.49287	0.135471	0.499848
Os01g0175600	5.24543	-1.6854	1.07278	-1.57106	0.116169	NA
Os01g0175633	0	NA	NA	NA	NA	NA
Os01g0175700	0	NA	NA	NA	NA	NA
Os01g0175733	0	NA	NA	NA	NA	NA
Os01g0175850	0.495024	0.920034	3.33861	0.275574	0.782875	NA
Os01g0176000	261.488	-0.0888258	0.238261	-0.372808	0.709291	0.914122
Os01g0176050	6.45009	-0.792735	0.899448	-0.881357	0.378124	NA
Os01g0176100	58.1354	-0.238527	0.425459	-0.560633	0.575048	0.85907
Os01g0176150	0	NA	NA	NA	NA	NA
Os01g0176200	432.269	-0.212004	0.198362	-1.06877	0.285171	0.675946
Os01g0176300	33.5726	-0.281561	0.433773	-0.649097	0.516276	0.827246
Os01g0176400	68.6522	-0.250828	0.455556	-0.550598	0.581909	0.861607
Os01g0176500	794.501	-0.145303	0.177888	-0.816822	0.41403	0.770892
Os01g0176700	39.6343	0.39497	0.396693	0.995658	0.319417	0.705827
Os01g0176751	0.676079	-0.236808	3.02105	-0.0783858	0.937521	NA
Os01g0176800	130.974	0.525778	0.332718	1.58025	0.11405	0.462333
Os01g0176900	0	NA	NA	NA	NA	NA
Os01g0177100	55.7089	-0.157178	0.362747	-0.433298	0.664798	0.895916
Os01g0177150	11.4346	-0.420081	0.800606	-0.524703	0.59979	0.869381
Os01g0177200	4611.88	0.117267	0.141174	0.830661	0.406165	0.76569
Os01g0177400	6.64187	-0.000308101	0.942542	-0.000326883	0.999739	NA
Os01g0177500	0	NA	NA	NA	NA	NA
Os01g0177900	139.086	0.131227	0.26753	0.490512	0.623772	0.879461
Os01g0178000	5776.7	0.168672	0.127918	1.3186	0.187302	0.573656
Os01g0178100	978.671	0.0198737	0.154737	0.128435	0.897805	0.972245
Os01g0178200	560.862	-0.218158	0.161979	-1.34683	0.178034	0.561548
Os01g0178300	723.717	0.134337	0.247715	0.542306	0.587607	0.863937
Os01g0178400	387.412	-0.176385	0.191391	-0.921596	0.356739	0.732377
Os01g0178500	1071.4	-0.380744	0.212619	-1.79073	0.0733362	0.370649
Os01g0178600	0	NA	NA	NA	NA	NA
Os01g0178700	353.334	0.332263	0.171232	1.94043	0.0523276	0.315471
Os01g0178775	2.02094	1.38471	1.91797	0.721968	0.470314	NA
Os01g0178850	0	NA	NA	NA	NA	NA
Os01g0178900	327.583	-0.172054	0.216245	-0.79564	0.426241	0.778488
Os01g0179000	515.622	-0.780827	0.267596	-2.91793	0.00352368	0.0581499
Os01g0179200	1575.28	-0.270436	0.126915	-2.13084	0.0331027	0.24548
Os01g0179300	2596.99	-0.122437	0.129161	-0.947942	0.343159	0.722865
Os01g0179400	2091.93	0.330138	0.174467	1.89227	0.0584548	0.334273
Os01g0179500	1909.33	0.0903622	0.145237	0.622169	0.533831	0.837622
Os01g0179600	20.0957	-0.153751	0.586586	-0.262111	0.793236	0.941796
Os01g0179700	436.853	-0.256719	0.15297	-1.67823	0.0933023	0.420549
Os01g0179750	0	NA	NA	NA	NA	NA
Os01g0179800	314.829	0.0307847	0.199114	0.154609	0.87713	0.965952
Os01g0179901	3.86446	0.122525	1.47394	0.0831272	0.93375	NA
Os01g0180000	273.374	-0.201886	0.269515	-0.749071	0.453814	0.794686
Os01g0180050	0	NA	NA	NA	NA	NA
Os01g0180300	393.603	0.291285	0.173585	1.67805	0.093337	0.420549
Os01g0180400	191.524	-0.260859	0.210828	-1.23731	0.215973	0.605313
Os01g0180500	0	NA	NA	NA	NA	NA
Os01g0180600	505.925	0.135915	0.177522	0.765625	0.4439	0.788716
Os01g0180700	232.081	-0.0223146	0.230031	-0.0970068	0.922721	0.979096
Os04g0280500	15.3291	2.37911	0.753261	3.15842	0.00158628	0.033241
Os01g0180850	0.277885	-0.0848358	4.08047	-0.0207907	0.983413	NA
Os01g0180900	1.05077	-3.58591	2.87982	-1.24518	0.213064	NA
Os01g0181000	817.646	0.154073	0.181374	0.849477	0.395616	0.758878
Os01g0181033	3.67865	-1.67091	1.36334	-1.2256	0.220348	NA
Os01g0181166	5.08642	0.759911	1.10732	0.686264	0.492547	NA
Os01g0181300	96.2577	-0.401227	0.356063	-1.12684	0.259809	0.652724
Os01g0182100	215.72	0.27016	0.196426	1.37538	0.169015	0.549037
Os01g0182200	1136.41	-0.329742	0.140564	-2.34585	0.0189837	0.178123
Os01g0182300	56.5999	0.394348	0.351701	1.12126	0.262177	0.654687
Os01g0182400	294.033	-0.130973	0.199768	-0.655628	0.512064	0.82488
Os01g0182500	209.225	-0.013273	0.205607	-0.0645555	0.948528	0.986332
Os01g0182600	41310.2	0.242488	0.144551	1.67753	0.0934388	0.420721
Os01g0182700	39.3447	0.0506209	0.414105	0.122242	0.902707	0.973508
Os01g0182832	464.154	0.97875	0.606387	1.61407	0.106513	0.446231
Os01g0182900	955.409	-0.142326	0.132624	-1.07315	0.283202	0.674614
Os01g0183000	674.283	-0.236054	0.142224	-1.65973	0.0969691	0.427737
Os01g0183100	1005.76	-0.00508703	0.196757	-0.0258544	0.979373	0.994421
Os01g0183300	479.477	0.180301	0.258753	0.696808	0.485923	0.811083
Os01g0183400	40.5244	-0.162669	0.462054	-0.352056	0.724796	0.918967
Os01g0183500	20.7028	-0.578335	0.655903	-0.881738	0.377918	0.745762
Os01g0183600	221.237	0.429398	0.290898	1.47611	0.139914	0.507218
Os01g0183633	717.745	0.0435851	0.14367	0.303369	0.761609	0.931447
Os01g0183800	1918.97	0.109735	0.137056	0.800655	0.423332	0.77627
Os01g0183850	7.47803	-1.9416	1.03558	-1.8749	0.060807	NA
Os01g0183950	6.21889	-0.981306	1.1583	-0.847194	0.396887	NA
Os01g0184000	536.374	0.0945874	0.176176	0.536891	0.591343	0.865124
Os01g0184050	0	NA	NA	NA	NA	NA
Os01g0184100	11.4131	-0.254698	0.742482	-0.343035	0.731572	0.922003
Os09g0275200	14.3867	2.28582	0.739967	3.08909	0.00200773	0.0393316
Os01g0184500	619.147	0.219505	0.148531	1.47784	0.139451	0.506135
Os01g0184700	34.1176	-0.351195	0.396602	-0.885509	0.375882	0.744298
Os01g0184800	665.863	0.162884	0.151879	1.07246	0.283515	0.674888
Os01g0184900	8077.93	0.235106	0.14004	1.67885	0.0931811	0.420173
Os01g0185000	0	NA	NA	NA	NA	NA
Os01g0185100	9.5948	0.206433	0.745461	0.27692	0.781842	NA
Os01g0185200	8024.14	-0.066947	0.192315	-0.348111	0.727757	0.920529
Os01g0185250	66.0193	0.261715	0.341254	0.766921	0.443128	0.788138
Os01g0185300	1100.87	-0.372702	0.229101	-1.6268	0.103779	0.441397
Os01g0185350	105.244	-0.0238652	0.290335	-0.0821989	0.934489	0.982534
Os01g0185400	1165.5	0.137616	0.155989	0.882219	0.377659	0.745627
Os12g0491800	116.217	2.15127	0.514464	4.18159	2.89484e-05	0.00147876
Os01g0185900	2031.14	0.559351	0.196914	2.84058	0.0045032	0.0693257
Os01g0186000	103.927	-0.388858	0.323608	-1.20163	0.229505	0.620005
Os01g0186200	757.395	0.323887	0.18567	1.74442	0.0810851	0.388593
Os01g0186400	1.77964	-3.22607	2.02177	-1.59566	0.110564	NA
Os01g0186600	1.58507	0.0929147	2.31615	0.040116	0.968001	NA
Os01g0186700	10992	0.0349289	0.153939	0.226901	0.820501	0.950033
Os06g0573900	211.654	2.12313	0.359054	5.91312	3.35687e-09	5.21983e-07
Os01g0186950	0	NA	NA	NA	NA	NA
Os01g0187000	10.3086	0.986538	0.736092	1.34024	0.180168	0.563929
Os01g0187200	917.541	0.436575	0.259184	1.68442	0.0920999	0.417706
Os04g0634400	303.725	2.06606	0.303734	6.80219	1.03039e-11	2.8624e-09
Os01g0187350	0.193842	-1.04662	4.08047	-0.256494	0.797569	NA
Os01g0187400	9471.31	0.11043	0.166023	0.66515	0.505955	0.82184
Os01g0187500	956.285	-0.118311	0.180729	-0.654633	0.512704	0.824998
Os01g0187600	95.7209	-0.100473	0.37581	-0.26735	0.7892	0.940716
Os01g0187900	390.861	-0.143014	0.214467	-0.666837	0.504876	0.820872
Os01g0188100	2717.4	0.00581338	0.12471	0.0466152	0.96282	0.990702
Os01g0188200	201.85	0.525764	0.24479	2.14782	0.0317282	0.23947
Os01g0188400	2244.04	-0.215771	0.155288	-1.38949	0.164685	0.543147
Os01g0188525	1.18832	-1.65841	2.52412	-0.657026	0.511164	NA
Os01g0188900	1289.25	0.247809	0.166014	1.4927	0.135516	0.499848
Os01g0189100	132.072	0.832724	0.323093	2.57735	0.00995619	0.118467
Os01g0189700	531.815	0.342964	0.180517	1.8999	0.0574461	0.330917
Os01g0189800	761.325	0.253945	0.164326	1.54537	0.122256	0.476835
Os01g0190000	362.397	0.198562	0.195656	1.01485	0.310176	0.696339
Os01g0190300	179.104	0.815056	0.292757	2.78407	0.00536816	0.0782561
Os01g0190400	506.024	-0.137885	0.219805	-0.627307	0.530458	0.836312
Os01g0190500	86.3681	0.259267	0.30173	0.859268	0.390193	0.754802
Os01g0191000	53.6222	-0.151905	0.338662	-0.448544	0.65376	0.892709
Os01g0191100	15726.9	-0.0751279	0.214322	-0.350537	0.725936	0.919358
Os01g0191150	0	NA	NA	NA	NA	NA
Os01g0191200	102.794	1.81365	1.10143	1.64664	NA	NA
Os01g0191300	1749.39	0.239941	0.172095	1.39424	0.163245	0.541991
Os01g0191400	17.3449	0.0292927	0.598765	0.0489219	0.960982	0.990004
Os01g0191500	13975.8	-0.139411	0.116717	-1.19444	0.232308	0.623064
Os01g0191700	3899.45	0.255511	0.150636	1.69622	0.089845	0.412426
Os01g0191800	1195.84	-0.0941983	0.184011	-0.511917	0.608709	0.872927
Os01g0191900	495.622	0.424721	0.196654	2.15974	0.0307925	0.236361
Os11g0259700	83.0085	2.02455	0.519692	3.89567	9.79281e-05	0.0039822
Os01g0192101	0	NA	NA	NA	NA	NA
Os03g0672900	19.6947	2.004	0.570695	3.51151	0.000445564	0.0130523
Os01g0192401	0	NA	NA	NA	NA	NA
Os01g0192500	6.65379	0.668137	0.904647	0.738561	0.460173	NA
Os02g0525501	33.9136	2.00284	0.513309	3.90182	9.54715e-05	0.00390155
Os01g0141300	21.3494	1.98408	0.546975	3.62736	0.000286335	0.00937663
Os01g0192700	6.40535	0.29575	0.876771	0.337317	0.735878	NA
Os01g0192900	87.4275	0.516047	0.360707	1.43066	0.152529	0.526914
Os01g0193250	0.683076	1.59213	3.39389	0.469117	0.638986	NA
Os01g0193400	26.3801	-0.295905	0.448842	-0.659265	0.509726	0.823544
Os01g0193500	0	NA	NA	NA	NA	NA
Os01g0193600	95.0063	-0.0743101	0.25455	-0.291928	0.770342	0.93457
Os01g0193700	0.199705	0.876937	4.08047	0.214911	0.829837	NA
Os01g0193900	1233.48	0.267285	0.160137	1.6691	0.0950982	0.423794
Os01g0194000	426.982	-0.00948427	0.203163	-0.0466831	0.962766	0.990695
Os01g0194200	560.849	0.0627409	0.1707	0.367551	0.713208	0.915591
Os11g0173550	75.8412	1.9348	0.482793	4.00751	6.13628e-05	0.00278339
Os01g0681700	38.8632	1.90086	0.54389	3.49493	0.00047419	0.0137443
Os01g0195000	1160.98	-0.0487885	0.161239	-0.302585	0.762206	0.931573
Os01g0195066	8.58814	-1.2426	1.05346	-1.17954	0.238183	NA
Os01g0195100	6.51493	-0.217064	0.91954	-0.236057	0.813389	NA
Os01g0195200	1721.27	0.0711458	0.187454	0.379538	0.704288	0.912578
Os01g0195300	18.0604	-0.641178	0.689244	-0.930262	0.352235	0.729797
Os01g0195400	1415.91	-0.598236	0.213513	-2.80188	0.00508063	0.0757165
Os01g0195500	2300.44	-0.158358	0.134278	-1.17933	0.238269	0.629224
Os01g0195700	1.10382	3.53768	2.81582	1.25636	0.208985	NA
Os01g0195801	2.04613	1.5976	1.55412	1.02797	0.303963	NA
Os01g0196133	3.90297	-2.57614	1.78182	-1.44579	0.148236	NA
Os01g0196300	1434.61	0.359375	0.292452	1.22883	0.219135	0.609083
Os01g0196500	204.242	-0.529521	0.24965	-2.12105	0.0339177	0.248749
Os01g0196600	785.988	-0.282855	0.178716	-1.58271	0.113488	0.461211
Os01g0196800	12.645	0.149064	0.667605	0.223282	0.823316	0.95079
Os01g0197100	63.3589	-0.00558643	0.353903	-0.0157852	0.987406	0.99684
Os01g0197150	0	NA	NA	NA	NA	NA
Os01g0197200	1185.11	-0.0171131	0.149195	-0.114703	0.908681	0.97454
Os01g0197350	297.841	0.411428	0.228334	1.80187	0.0715665	0.365958
Os01g0197400	256.208	-0.0919996	0.232841	-0.395117	0.692756	0.908198
Os01g0197450	6.23169	1.12624	0.962657	1.16993	0.242031	NA
Os01g0197500	25.6095	0.451596	0.450482	1.00247	0.316115	0.702338
Os01g0197700	5.84384	1.67777	1.00412	1.67088	0.0947449	NA
Os01g0197900	7.24579	-0.221553	0.808297	-0.274099	0.784009	NA
Os01g0198000	137.9	0.215689	0.253575	0.850594	0.394995	0.75869
Os01g0198100	47.5026	0.405743	0.365503	1.1101	0.266958	0.658833
Os01g0198200	1562.96	-0.138869	0.156446	-0.887649	0.374729	0.742992
Os01g0198250	0	NA	NA	NA	NA	NA
Os01g0198500	119.471	0.427798	0.350428	1.22079	0.222166	0.61289
Os01g0198702	9.76245	-0.837147	0.747612	-1.11976	0.262816	0.655228
Os12g0428000	764.544	1.87498	0.290408	6.45639	1.07232e-10	2.50114e-08
Os01g0199300	2.22884	-2.76723	2.11212	-1.31017	0.190139	NA
Os01g0199400	756.298	0.191873	0.152821	1.25554	0.209282	0.59872
Os01g0199550	29.2722	0.622552	0.475138	1.31026	0.190109	0.575762
Os01g0199700	0.83755	0.845264	2.79982	0.3019	0.762729	NA
Os01g0199900	712.66	0.00104496	0.168301	0.00620889	0.995046	0.998754
Os01g0199950	0	NA	NA	NA	NA	NA
Os01g0200000	1305.25	-0.125948	0.13328	-0.944988	0.344665	0.72394
Os01g0200150	0.405192	2.13681	4.00999	0.532872	0.594122	NA
Os01g0200200	4.21734	-1.14611	1.3973	-0.820229	0.412085	NA
Os01g0200300	69.0664	-0.386094	0.304162	-1.26937	0.20431	0.592742
Os01g0200350	178.566	0.238177	0.259046	0.919438	0.357866	0.732951
Os01g0200400	1482.49	-0.22353	0.141235	-1.58268	0.113493	0.461211
Os01g0200500	307.389	-0.101764	0.185177	-0.549549	0.582629	0.861951
Os01g0200600	31.3924	0.376528	0.486935	0.773262	0.439368	0.784392
Os11g0109950	21.0821	1.84559	0.607911	3.03596	0.00239775	0.0445395
Os01g0200950	276.281	0.0532293	0.198263	0.268478	0.788331	0.940349
Os01g0201000	177.367	-0.0664074	0.220545	-0.301106	0.763334	0.931747
Os01g0201100	85.1827	0.13717	0.333979	0.410715	0.681281	0.90282
Os01g0201200	3087.41	0.000311576	0.18108	0.00172065	0.998627	0.999436
Os01g0201250	136.92	-0.420103	0.280636	-1.49697	0.134401	0.498556
Os01g0201275	0.590639	0.063644	3.56572	0.0178488	0.985759	NA
Os01g0201300	0	NA	NA	NA	NA	NA
Os01g0201400	0	NA	NA	NA	NA	NA
Os01g0201500	0	NA	NA	NA	NA	NA
Os01g0201600	0	NA	NA	NA	NA	NA
Os01g0201700	3.03554	-0.974548	1.36873	-0.712009	0.476459	NA
Os01g0201750	0	NA	NA	NA	NA	NA
Os01g0201800	12.6624	-0.193052	0.736705	-0.262048	0.793284	0.941806
Os01g0201850	1.01967	-2.32539	2.60304	-0.893334	0.371678	NA
Os01g0201900	1096.72	0.122939	0.151017	0.814075	0.415602	0.771828
Os01g0202500	112.919	0.096651	0.329899	0.292971	0.769544	0.934193
Os01g0202601	8.55619	-0.58333	0.923125	-0.631909	0.527447	NA
Os01g0202700	8.16061	-0.79129	0.861287	-0.91873	0.358237	NA
Os01g0202800	72.5536	0.814265	0.430053	1.89341	0.058304	0.33376
Os01g0203000	1338.27	0.0616317	0.145799	0.422716	0.672503	0.899338
Os01g0203300	65.3477	-0.480473	0.318147	-1.51022	0.130987	0.494034
Os01g0203400	20.9875	-1.14055	0.668179	-1.70695	0.0878309	0.407417
Os01g0203800	95.6133	0.809298	0.31453	2.57304	0.0100809	0.119254
Os01g0203900	4.13968	-0.363687	1.25155	-0.29059	0.771365	NA
Os01g0204000	442.988	-0.0238759	0.16956	-0.140811	0.888019	0.969247
Os01g0205100	894.707	0.112947	0.152467	0.740792	0.45882	0.797899
Os01g0205200	69.4945	-0.00347756	0.307334	-0.0113152	0.990972	0.997669
Os01g0205300	1.03642	-0.0802922	2.61209	-0.0307386	0.975478	NA
Os01g0205401	0	NA	NA	NA	NA	NA
Os01g0205500	686.017	-0.394861	0.179145	-2.20414	0.0275144	0.221441
Os01g0205550	2.69061	-1.15495	1.55736	-0.741609	0.458324	NA
Os01g0205600	68.9299	-0.437905	0.334109	-1.31066	0.189971	0.575762
Os01g0205700	903.114	-0.011437	0.150584	-0.0759513	0.939458	0.983821
Os01g0205800	367.711	0.394593	0.225167	1.75244	0.0796978	0.385814
Os01g0205900	99.9766	-0.220138	0.272432	-0.808048	0.419063	0.773756
Os01g0206200	47.2073	-0.414882	0.372386	-1.11412	0.265228	0.657779
Os01g0206300	32.7959	-0.127433	0.468628	-0.271928	0.785678	0.939752
Os01g0206600	145.689	0.00515885	0.265812	0.0194079	0.984516	0.99571
Os01g0206650	9.09331	0.217336	0.799593	0.271809	0.785769	NA
Os01g0206700	3.68117	0.00811046	1.13319	0.00715719	0.994289	NA
Os01g0206800	2.95643	-0.262729	1.31292	-0.200111	0.841394	NA
Os01g0207001	0	NA	NA	NA	NA	NA
Os01g0207200	408.261	-0.203164	0.184984	-1.09828	0.272083	0.663958
Os01g0207300	0.710189	2.93824	3.22346	0.911516	0.362024	NA
Os01g0207400	115.299	0.132754	0.359579	0.369193	0.711984	0.915166
Os01g0207500	0.177239	-1.04662	4.08047	-0.256494	0.797569	NA
Os01g0207600	0	NA	NA	NA	NA	NA
Os01g0207700	0	NA	NA	NA	NA	NA
Os01g0207900	10.6098	-0.696821	0.786124	-0.886402	0.375401	0.743736
Os01g0208000	0.142821	-1.04662	4.08047	-0.256494	0.797569	NA
Os01g0208400	149.097	-0.0729856	0.338894	-0.215364	0.829483	0.95286
Os01g0208600	5711.16	0.229702	0.163352	1.40618	0.15967	0.537683
Os01g0208700	1180.18	0.374013	0.194404	1.9239	0.0543676	0.321805
Os01g0208800	4.60543	2.95946	1.33519	2.2165	0.0266572	NA
Os01g0209000	1371.9	-0.169475	0.132373	-1.28028	0.200446	0.589557
Os01g0209150	0.193842	-1.04662	4.08047	-0.256494	0.797569	NA
Os01g0209200	265.461	-0.147008	0.19464	-0.755279	0.450082	0.792775
Os01g0209300	0.387684	-2.10981	4.02433	-0.524263	0.600095	NA
Os01g0209400	2544.03	0.0114496	0.136685	0.0837662	0.933242	0.982217
Os03g0197100	129.648	1.80797	0.292993	6.17068	6.79956e-10	1.25457e-07
Os01g0209566	0	NA	NA	NA	NA	NA
Os01g0209700	4.03291	-3.51387	1.48861	-2.3605	0.0182502	NA
Os01g0209750	0.142821	-1.04662	4.08047	-0.256494	0.797569	NA
Os01g0209800	9.9815	-0.553918	0.766666	-0.722502	0.469986	0.802528
Os01g0209901	0	NA	NA	NA	NA	NA
Os01g0210200	0	NA	NA	NA	NA	NA
Os01g0210300	51.3641	-0.224738	0.376908	-0.596267	0.550997	0.846962
Os01g0210400	33.2636	0.172034	0.52849	0.325521	0.744787	0.926077
Os01g0210500	322.27	-0.637392	0.238235	-2.67547	0.00746243	0.0984532
Os01g0210550	3.93465	1.45917	1.85401	0.787036	0.431261	NA
Os01g0210600	3468.82	0.121507	0.241693	0.502732	0.615153	0.876213
Os01g0210700	10.2122	0.0793474	0.731095	0.108532	0.913574	0.976604
Os01g0210750	16.4099	0.194386	0.569965	0.341049	0.733066	0.922393
Os01g0210800	479.648	0.116925	0.161647	0.723335	0.469474	0.802099
Os01g0210900	6.96074	-0.0796333	0.957395	-0.083177	0.933711	NA
Os01g0211000	0.827872	-0.196855	3.18671	-0.0617736	0.950743	NA
Os01g0211200	10.3235	-0.650708	0.714217	-0.91108	0.362253	0.735548
Os01g0211400	0	NA	NA	NA	NA	NA
Os01g0211600	734.103	-0.387445	0.26031	-1.4884	0.136646	0.50155
Os01g0211800	106.447	-0.358913	0.292839	-1.22563	0.220337	0.611061
Os01g0212000	33.1692	0.0908882	0.416501	0.218218	0.827259	0.951885
Os01g0212100	1744.35	0.209881	0.127086	1.65149	0.0986386	0.431941
Os01g0212400	5861	0.0921821	0.130051	0.708817	0.478438	0.806991
Os01g0212500	0.73493	1.64131	2.89369	0.567203	0.570576	NA
Os01g0212700	21.3996	-0.466772	0.812973	-0.574155	0.565863	0.853333
Os01g0212900	36.2207	-1.13163	0.451847	-2.50446	0.0122637	0.13452
Os01g0213100	12.2345	0.390634	0.704596	0.554408	0.5793	0.860678
Os01g0213300	0	NA	NA	NA	NA	NA
Os01g0213350	3.25176	0.282372	1.42936	0.197552	0.843396	NA
Os01g0213400	109.048	0.298182	0.284788	1.04703	0.295084	0.684588
Os01g0213800	4.59316	0.174214	1.07794	0.161618	0.871607	NA
Os01g0214001	0	NA	NA	NA	NA	NA
Os01g0214200	1182.81	-0.234479	0.177822	-1.31862	0.187297	0.573656
Os01g0214300	1093.23	0.00724087	0.145634	0.0497196	0.960346	0.989729
Os01g0214400	223.751	-0.061009	0.20437	-0.298523	0.765304	0.932281
Os01g0214500	54.0169	-0.456487	0.357388	-1.27729	0.201501	0.590051
Os01g0214600	1682.65	-0.633943	0.235645	-2.69025	0.0071399	0.0952655
Os01g0214800	4805.83	-0.182208	0.157501	-1.15687	0.247327	0.639634
Os01g0214901	0.270128	1.58619	4.05347	0.391318	0.695562	NA
Os01g0215000	58.1248	-0.0529812	0.376128	-0.140859	0.887981	0.969247
Os01g0215100	0	NA	NA	NA	NA	NA
Os01g0215500	350.812	-0.500375	0.17101	-2.926	0.00343349	0.0571647
Os01g0215700	12.0682	0.306423	0.717932	0.426814	0.669515	0.897965
Os01g0215725	0	NA	NA	NA	NA	NA
Os01g0215750	0	NA	NA	NA	NA	NA
Os11g0426400	231.37	1.78849	0.279691	6.39451	1.6106e-10	3.52393e-08
Os01g0216150	1.33871	-1.90832	2.37401	-0.803838	0.42149	NA
Os01g0216300	0	NA	NA	NA	NA	NA
Os01g0216350	0	NA	NA	NA	NA	NA
Os01g0216400	111.457	0.502049	0.287138	1.74846	0.0803846	0.387105
Os01g0216500	19.1712	-0.576423	0.564283	-1.02151	0.307011	0.693834
Os01g0216600	0	NA	NA	NA	NA	NA
Os01g0216900	0.177239	-1.04662	4.08047	-0.256494	0.797569	NA
Os01g0216951	2.29933	0.548035	1.63097	0.336018	0.736858	NA
Os01g0217000	313.336	-0.602887	0.21234	-2.83925	0.00452196	0.0694848
Os01g0217050	5.02735	-0.0858494	1.12786	-0.0761173	0.939326	NA
Os01g0217100	28.4855	-0.577032	0.529553	-1.08966	0.275864	0.668154
Os01g0217400	0	NA	NA	NA	NA	NA
Os01g0217500	102.655	-0.0539498	0.313762	-0.171945	0.863481	0.962087
Os01g0217800	540.055	-0.0272327	0.15069	-0.18072	0.856588	0.960143
Os01g0218032	10488.8	0.237842	0.153799	1.54645	0.121997	0.476335
Os01g0218100	4171.76	0.225033	0.167724	1.34168	0.179698	0.563743
Os01g0218200	2.72992	-1.96333	1.6646	-1.17946	0.238215	NA
Os01g0218350	0.152499	0.876937	4.08047	0.214911	0.829837	NA
Os01g0218500	42.3679	0.0215795	0.427655	0.0504601	0.959756	0.989648
Os01g0218700	844.567	0.0575841	0.13242	0.434861	0.663664	0.895714
Os01g0218800	1541.17	0.311296	0.132522	2.34902	0.0188228	0.177016
Os01g0218900	672.017	-0.135619	0.147048	-0.922274	0.356386	0.73232
Os01g0219000	13.2364	-0.65011	0.635878	-1.02238	0.306601	0.693413
Os01g0219100	295.368	-0.101986	0.203717	-0.500626	0.616634	0.876944
Os01g0219200	27.9032	0.0297829	0.465137	0.0640304	0.948946	0.986332
Os01g0219300	772.768	-0.00627115	0.149085	-0.0420641	0.966448	0.991875
Os01g0219500	0	NA	NA	NA	NA	NA
Os01g0219600	0	NA	NA	NA	NA	NA
Os01g0209500	33.2869	1.77091	0.505527	3.5031	0.000459876	0.0133701
Os01g0220150	0	NA	NA	NA	NA	NA
Os01g0220200	232.65	-0.0355669	0.21204	-0.167736	0.866791	0.962564
Os01g0220300	1128.9	-0.13106	0.162655	-0.805754	0.420385	0.774363
Os01g0220400	525.598	-0.357515	0.197899	-1.80655	0.0708326	0.364013
Os04g0399800	31.2992	1.75177	0.584219	2.99849	0.00271322	0.0487511
Os06g0534200	67.9464	1.70411	0.354242	4.81058	1.5049e-06	0.00011555
Os01g0220801	0.679188	-1.48951	2.97636	-0.500445	0.616761	NA
Os01g0220900	0.59256	2.67172	3.48596	0.766424	0.443424	NA
Os01g0221000	35.5065	0.362389	0.545561	0.664251	0.50653	0.822396
Os01g0221100	159.938	0.646418	0.21779	2.96808	0.00299665	0.0522974
Os01g0221300	528.189	0.379572	0.227434	1.66893	0.0951314	0.423794
Os01g0221400	37.1896	-0.231701	0.455005	-0.509228	0.610592	0.87383
Os01g0221500	1185.86	0.261604	0.171667	1.52391	0.127532	0.486966
Os01g0221600	10.1637	0.536682	0.86545	0.620119	0.53518	0.838279
Os01g0221700	23.6571	-0.25287	0.523748	-0.482809	0.629231	0.882862
Os01g0221800	13.7315	0.273804	0.61303	0.446641	0.655134	0.892842
Os01g0221900	49.5935	0.268854	0.3474	0.773903	0.438988	0.784392
Os01g0222001	14.145	0.628733	0.731535	0.859471	0.39008	0.754703
Os01g0222300	51.1286	-0.299147	0.327902	-0.912306	0.361608	0.73541
Os01g0222500	1413.31	-0.208744	0.157812	-1.32274	0.185922	0.572265
Os02g0575800	43.9591	1.69888	0.475437	3.57331	0.000352501	0.010894
Os01g0222700	744.9	0.200891	0.146394	1.37226	0.169982	0.550495
Os01g0222800	38.4091	-0.038437	0.415317	-0.0925485	0.926262	0.980095
Os01g0222900	9.7215	-1.22761	0.750928	-1.6348	0.102091	0.438308
Os01g0223000	215.314	0.0349252	0.208032	0.167883	0.866675	0.962564
Os01g0223200	857.109	-0.215125	0.218867	-0.982902	0.325656	0.710762
Os01g0223300	0.152499	0.876937	4.08047	0.214911	0.829837	NA
Os01g0223500	15.399	-0.344171	0.699045	-0.492345	0.622476	0.878982
Os01g0223600	1938.38	-0.174247	0.20599	-0.845902	0.397607	0.760457
Os01g0223700	458.042	0.0410626	0.166837	0.246123	0.805587	0.945697
Os01g0223800	172.814	0.105582	0.258371	0.408646	0.6828	0.903434
Os04g0633900	156.58	1.6907	0.280307	6.03162	1.62326e-09	2.71172e-07
Os01g0224000	181.44	0.185863	0.197111	0.942933	0.345715	0.724146
Os01g0224100	387.408	-0.11213	0.23676	-0.4736	0.635785	0.886185
Os01g0224166	16.6669	0.0417117	0.65503	0.0636791	0.949226	0.986332
Os01g0224200	37.7927	-0.618883	0.411644	-1.50344	0.132725	0.496819
Os01g0224300	142.492	-0.851993	0.298087	-2.8582	0.00426049	0.0669228
Os01g0224400	162.855	-0.178928	0.230659	-0.775726	0.437911	0.784329
Os01g0224500	569.34	0.1622	0.164903	0.983609	0.325308	0.710442
Os01g0224700	101.178	0.193988	0.29249	0.663228	0.507185	0.822611
Os01g0225000	1.36928	1.63875	2.16047	0.758515	0.448143	NA
Os01g0225100	2113.91	0.138314	0.147067	0.940482	0.34697	0.725202
Os01g0225200	803.699	0.237919	0.141886	1.67683	0.0935753	0.421089
Os01g0225300	777.781	0.0785182	0.131146	0.59871	0.549366	0.84581
Os01g0225400	71.243	0.228419	0.323009	0.707162	0.479466	0.807474
Os01g0225500	48.6144	0.608009	0.448275	1.35633	0.174994	0.558352
Os01g0225550	2.36217	0.173068	1.6008	0.108113	0.913906	NA
Os01g0225600	0.581526	-2.7018	3.98519	-0.677959	0.497798	NA
Os01g0225700	14.337	-0.648877	0.652602	-0.994292	0.320081	0.706389
Os09g0551251	326.42	1.68816	0.261904	6.44573	1.15044e-10	2.65827e-08
Os01g0226250	55.513	-0.293596	0.363504	-0.807683	0.419273	0.773879
Os01g0226300	5356.21	-0.299857	0.168221	-1.78252	0.0746647	0.374447
Os01g0226400	12.0082	-1.6993	0.720267	-2.35927	0.0183111	0.174125
Os01g0226450	0	NA	NA	NA	NA	NA
Os01g0226500	442.193	0.0646098	0.157151	0.411131	0.680976	0.902723
Os01g0226600	181.756	0.111968	0.393717	0.284388	0.776113	0.93627
Os01g0226666	10.3802	0.807114	0.748618	1.07814	0.280972	0.67346
Os01g0226700	4.96969	1.31791	1.26834	1.03908	0.298766	NA
Os01g0227100	1848.81	-0.140455	0.267022	-0.526005	0.598885	0.868826
Os12g0589000	140.033	1.64202	0.448687	3.6596	0.000252606	0.00848562
Os01g0227250	0.177239	-1.04662	4.08047	-0.256494	0.797569	NA
Os01g0227300	5820.63	0.0423263	0.152197	0.278102	0.780934	0.938161
Os01g0227350	0.722453	-0.192093	2.96599	-0.0647653	0.948361	NA
Os01g0227400	1.961	0.421943	1.49877	0.281526	0.778307	NA
Os01g0227500	2.61067	0.575233	1.46976	0.391379	0.695517	NA
Os01g0227700	0	NA	NA	NA	NA	NA
Os01g0227800	0.457496	2.2946	3.99945	0.57373	0.56615	NA
Os01g0228300	938.159	-0.0989014	0.160839	-0.614909	0.538615	0.839901
Os01g0228400	7.45926	-0.683165	0.848797	-0.804863	0.420899	NA
Os01g0228450	0	NA	NA	NA	NA	NA
Os01g0228500	8.18198	-1.54399	1.10686	-1.39493	0.163037	NA
Os01g0228600	594.295	0.0816837	0.220575	0.370322	0.711143	0.914923
Os01g0228800	1397.78	0.288709	0.162785	1.77355	0.0761369	0.377947
Os01g0228901	477.891	0.0820343	0.214848	0.381824	0.702592	0.912057
Os01g0229000	0	NA	NA	NA	NA	NA
Os01g0229100	1333.62	0.053794	0.141737	0.379534	0.704292	0.912578
Os01g0229200	3001.03	0.00536258	0.129769	0.0413239	0.967038	0.991933
Os01g0229250	0	NA	NA	NA	NA	NA
Os01g0229300	336.716	0.183078	0.17939	1.02056	0.307464	0.694061
Os01g0229400	410.194	-0.0882346	0.240519	-0.36685	0.713731	0.915923
Os01g0229500	322.688	0.0985849	0.213752	0.461211	0.644647	0.890157
Os01g0229600	338.284	0.574807	0.239008	2.40497	0.0161738	0.161047
Os01g0229700	23.8056	0.796825	0.470181	1.69472	0.0901288	0.413043
Os01g0229800	43.4211	0.347332	0.486653	0.713715	0.475404	0.805446
Os01g0229900	259.831	0.275656	0.235501	1.17051	0.241797	0.633284
Os01g0230200	337.006	0.223482	0.201421	1.10953	0.267201	0.658833
Os01g0230700	0.199705	0.876937	4.08047	0.214911	0.829837	NA
Os01g0230800	0.285641	-1.72758	4.05925	-0.425592	0.670405	NA
Os01g0231000	6103.71	-0.329462	0.14723	-2.23774	0.025238	0.211173
Os01g0231500	1982.67	0.0384478	0.13453	0.285794	0.775036	0.935944
Os01g0231600	176.94	0.13089	0.257285	0.508737	0.610937	0.873901
Os01g0231700	953.585	-0.357691	0.175764	-2.03506	0.0418447	0.279462
Os01g0231800	5785.94	-0.121308	0.126352	-0.960081	0.337015	0.718667
Os01g0231900	1277.24	0.125411	0.132024	0.949911	0.342157	0.722047
Os01g0231950	0	NA	NA	NA	NA	NA
Os01g0232000	17.8399	0.429184	0.590941	0.726272	0.467672	0.801408
Os01g0232100	3.43174	0.521388	1.29471	0.402707	0.687164	NA
Os01g0232200	0	NA	NA	NA	NA	NA
Os01g0232300	1608.29	0.309146	0.188352	1.64132	0.100732	0.436504
Os01g0232400	4198.46	-0.104045	0.119072	-0.873799	0.382227	0.749242
Os01g0232450	1.84102	1.31077	1.87323	0.699736	0.484092	NA
Os01g0232500	678.669	0.228535	0.161689	1.41342	0.157532	0.535003
Os01g0232550	10.8602	-0.215078	0.718062	-0.299526	0.764539	0.932088
Os01g0232700	1414.03	-0.0105717	0.130569	-0.0809668	0.935468	0.982729
Os01g0232800	6233.59	-0.108245	0.109625	-0.987413	0.32344	0.709219
Os01g0233000	27908.3	0.0683284	0.213809	0.319577	0.749289	0.927314
Os01g0233100	81.4063	0.162574	0.295284	0.550568	0.58193	0.861607
Os01g0233400	3.02658	-0.876401	1.34518	-0.651512	0.514716	NA
Os01g0233500	274.535	0.196678	0.216173	0.909815	0.36292	0.735943
Os01g0233800	8.29582	0.0609102	0.935626	0.065101	0.948094	NA
Os01g0233850	0	NA	NA	NA	NA	NA
Os01g0233900	608.335	0.168602	0.175739	0.959388	0.337363	0.718823
Os01g0234001	0	NA	NA	NA	NA	NA
Os01g0234100	176.819	0.0705609	0.24922	0.283127	0.777079	0.936566
Os01g0234200	0.506977	-1.03376	3.77172	-0.274081	0.784022	NA
Os01g0234300	4.3966	-1.23845	1.26321	-0.9804	0.326889	NA
Os01g0234433	0	NA	NA	NA	NA	NA
Os01g0234499	0	NA	NA	NA	NA	NA
Os01g0234566	0.295319	-0.0848358	4.08047	-0.0207907	0.983413	NA
Os01g0234700	104.598	-0.077942	0.33653	-0.231605	0.816845	0.94894
Os01g0234800	374.739	0.0865583	0.162827	0.531596	0.595006	0.866878
Os01g0234850	10.3879	-5.01811	1.68531	-2.97756	0.00290553	0.0512384
Os01g0234900	1259.84	-0.109645	0.126686	-0.865486	0.386772	0.752257
Os01g0235100	92.4809	0.07363	0.277407	0.265423	0.790684	0.941133
Os01g0235200	702.341	0.113874	0.186011	0.612193	0.54041	0.840637
Os01g0235300	1514	-0.119392	0.169366	-0.704937	0.48085	0.808468
Os01g0235325	0	NA	NA	NA	NA	NA
Os01g0235350	253.7	-0.121865	0.232546	-0.524045	0.600247	0.869508
Os01g0235400	1932.73	-0.0754642	0.149862	-0.503558	0.614572	0.876113
Os01g0235500	0	NA	NA	NA	NA	NA
Os01g0235632	5.83336	-0.981877	0.994484	-0.987324	0.323484	NA
Os01g0235700	0.177239	-1.04662	4.08047	-0.256494	0.797569	NA
Os01g0235800	1339.59	0.082297	0.166973	0.492875	0.622101	0.878789
Os01g0235850	0	NA	NA	NA	NA	NA
Os01g0235900	1.241	-1.57288	2.45162	-0.641566	0.521155	NA
Os01g0236000	242.833	-0.118816	0.216918	-0.547747	0.583865	0.862441
Os01g0236300	5828.49	0.136381	0.112755	1.20953	0.226458	0.61751
Os01g0236400	466.74	0.260197	0.157165	1.65556	0.0978106	0.429685
Os01g0236700	4832.75	0.286977	0.127289	2.25454	0.0241625	0.206069
Os01g0236800	349.846	0.163861	0.238758	0.686304	0.492521	0.814405
Os01g0236900	1.85573	-2.30776	2.55761	-0.902311	0.366892	NA
Os01g0237000	525.981	0.551242	0.247263	2.22938	0.0257886	0.213836
Os01g0237100	21.8747	-0.185715	0.619099	-0.299976	0.764195	0.931976
Os01g0237200	5.33753	-0.475881	1.04164	-0.456857	0.647774	NA
Os01g0237366	0	NA	NA	NA	NA	NA
Os01g0237400	0	NA	NA	NA	NA	NA
Os01g0237500	27.8971	-1.03723	0.492957	-2.1041	0.0353696	0.253941
Os01g0237750	12.0605	-0.473781	0.798368	-0.593437	0.552889	0.847991
Os01g0238200	178.823	-0.256537	0.244753	-1.04815	0.294572	0.684427
Os01g0238287	0	NA	NA	NA	NA	NA
Os01g0238375	0.199705	0.876937	4.08047	0.214911	0.829837	NA
Os01g0238500	1701.95	0.191253	0.273886	0.698296	0.484992	0.810966
Os01g0238600	1474.92	-0.373198	0.14943	-2.49748	0.0125078	0.136092
Os01g0238700	0.772909	0.682076	2.57556	0.264827	0.791143	NA
Os01g0238800	101.281	-0.681633	0.321668	-2.11906	0.0340857	0.249342
Os01g0238850	4.93649	-0.385706	1.14083	-0.338094	0.735293	NA
Os01g0238900	2075.68	0.184356	0.127759	1.443	0.149022	0.521698
Os01g0239000	4.10525	-0.527376	1.15177	-0.457881	0.647038	NA
Os09g0306500	238.522	1.63535	0.358095	4.5668	4.95228e-06	0.000323916
Os01g0239150	0	NA	NA	NA	NA	NA
Os01g0239200	46.0702	0.178786	0.353673	0.505513	0.613199	0.875583
Os01g0239300	20.5546	-0.316434	0.513247	-0.616534	0.537542	0.839557
Os01g0239700	3055.23	0.258203	0.19663	1.31314	0.189136	0.575106
Os01g0240600	0	NA	NA	NA	NA	NA
Os01g0240700	0	NA	NA	NA	NA	NA
Os01g0240725	0	NA	NA	NA	NA	NA
Os01g0241000	118.417	-0.341817	0.286083	-1.19482	0.232158	0.62295
Os01g0241100	507.055	0.327101	0.156106	2.09539	0.0361367	0.256819
Os01g0241400	2.75237	-1.69888	1.55463	-1.09278	0.274488	NA
Os01g0242200	231.038	0.425944	0.271312	1.56994	0.116429	0.466624
Os01g0242300	472.681	-0.235195	0.156365	-1.50414	0.132546	0.4966
Os01g0242333	1.60232	0.567487	2.01847	0.281147	0.778597	NA
Os01g0242400	1.28531	3.79196	2.62145	1.44651	0.148034	NA
Os01g0242450	0	NA	NA	NA	NA	NA
Os01g0242500	496.596	-0.16055	0.174807	-0.918444	0.358387	0.733388
Os01g0242600	6449.68	0.00996672	0.154013	0.0647134	0.948402	0.986332
Os01g0242800	7.95879	0.0426109	1.14432	0.0372369	0.970296	NA
Os01g0242900	741.369	-0.301517	0.152351	-1.9791	0.0478045	0.300219
Os01g0243000	130.266	0.131318	0.250255	0.524738	0.599765	0.869381
Os01g0243100	689.398	-0.26227	0.161961	-1.61934	0.105374	0.443677
Os01g0243200	998.787	0.0426058	0.145975	0.29187	0.770386	0.93457
Os01g0243300	5.64882	1.24547	0.971347	1.28221	0.199769	NA
Os01g0243400	237.384	0.148455	0.242238	0.612846	0.539978	0.840561
Os02g0568700	61.8456	1.62793	0.515934	3.15531	0.00160326	0.0335356
Os01g0243600	6.7736	-0.590026	1.10068	-0.536054	0.591921	NA
Os01g0243700	3468.93	0.0770879	0.179227	0.430112	0.667114	0.896886
Os01g0243800	54.2958	0.421102	0.375175	1.12241	0.261687	0.654284
Os01g0243901	0	NA	NA	NA	NA	NA
Os01g0244000	0	NA	NA	NA	NA	NA
Os01g0244150	0	NA	NA	NA	NA	NA
Os01g0244400	0	NA	NA	NA	NA	NA
Os01g0244966	0	NA	NA	NA	NA	NA
Os01g0245000	0	NA	NA	NA	NA	NA
Os01g0245532	0	NA	NA	NA	NA	NA
Os01g0245600	0	NA	NA	NA	NA	NA
Os01g0245700	0	NA	NA	NA	NA	NA
Os01g0245901	0	NA	NA	NA	NA	NA
Os01g0246100	2304.51	0.210459	0.161297	1.30479	0.191963	0.577871
Os01g0246200	0.540183	-1.1435	3.69158	-0.309759	0.756744	NA
Os07g0595700	44.2002	1.61925	0.396873	4.08004	4.50287e-05	0.00214094
Os01g0246500	220.483	0.06401	0.205088	0.312111	0.754957	0.929744
Os01g0246601	3.70198	0.0657347	1.3476	0.0487792	0.961095	NA
Os01g0246700	759.343	0.282831	0.181037	1.56229	0.118221	0.469238
Os01g0247500	47.0968	-0.0477952	0.359067	-0.133109	0.894107	0.970508
Os01g0247550	0	NA	NA	NA	NA	NA
Os01g0247600	11.9628	0.574323	0.770319	0.745565	0.45593	0.796356
Os01g0247700	714.725	0.120381	0.232775	0.517156	0.605047	0.871853
Os01g0247900	136.477	0.198428	0.266681	0.744066	0.456836	0.796676
Os01g0248000	29.1697	0.45784	0.505925	0.904956	0.365488	0.737562
Os01g0248300	19.2934	0.61923	0.623197	0.993635	0.320401	0.706572
Os01g0248350	0	NA	NA	NA	NA	NA
Os01g0248400	663.74	0.0876146	0.137375	0.637778	0.523618	0.832643
Os01g0248450	10.0565	0.746848	0.76634	0.974565	0.329776	0.713707
Os01g0248500	621.192	-0.232411	0.233891	-0.993673	0.320382	0.706572
Os01g0248600	668.279	0.0908515	0.138254	0.657136	0.511094	0.824573
Os01g0248701	24.001	0.145216	0.598152	0.242775	0.808179	0.946548
Os01g0248800	5.0091	-1.11053	1.14367	-0.971023	0.331537	NA
Os01g0248850	0	NA	NA	NA	NA	NA
Os01g0248900	314.988	0.344352	0.216586	1.58991	0.111855	0.456806
Os01g0249050	14.553	-0.83073	0.615098	-1.35056	0.176835	0.560139
Os01g0249100	41.9854	0.384627	0.3825	1.00556	0.314628	0.701304
Os01g0249200	1891.37	-0.317087	0.238447	-1.3298	0.183583	0.569641
Os01g0249300	6025.58	-0.0272025	0.112159	-0.242535	0.808366	0.946578
Os10g0481000	176.872	1.61771	0.309048	5.2345	1.65429e-07	1.64922e-05
Os01g0249800	1289.89	0.256691	0.175029	1.46656	0.142495	0.511178
Os01g0249900	8.78154	0.285364	0.92691	0.307867	0.758184	NA
Os01g0250200	0.393547	-0.0848358	4.08047	-0.0207907	0.983413	NA
Os01g0250600	510.494	-0.153571	0.159567	-0.962423	0.335837	0.717776
Os01g0250900	1851.92	0.11392	0.140351	0.811679	0.416976	0.772638
Os01g0251000	1123.99	0.0692431	0.131017	0.528505	0.597149	0.86821
Os01g0251100	818.894	-0.211862	0.165844	-1.27748	0.201432	0.590051
Os01g0251200	1100.18	-0.0523487	0.13098	-0.399668	0.689401	0.906788
Os01g0251400	0.193842	-1.04662	4.08047	-0.256494	0.797569	NA
Os01g0252100	4938.35	0.190731	0.162398	1.17447	0.240208	0.631663
Os01g0252150	1.54103	-1.88191	2.16481	-0.869318	0.384673	NA
Os01g0252200	214.87	-0.22985	0.20793	-1.10542	0.268977	0.660582
Os01g0252300	73.831	0.0797038	0.388259	0.205285	0.837349	0.954409
Os01g0252400	0.534474	2.49193	3.63781	0.68501	0.493338	NA
Os01g0252600	0.874243	-1.97119	2.75861	-0.71456	0.474881	NA
Os01g0252900	441.929	0.311975	0.22345	1.39617	0.162662	0.541856
Os01g0253000	0.142821	-1.04662	4.08047	-0.256494	0.797569	NA
Os01g0253050	0.304997	1.71291	4.04453	0.423513	0.671921	NA
Os01g0253100	3661.19	0.0326399	0.120292	0.27134	0.78613	0.939942
Os01g0253200	0	NA	NA	NA	NA	NA
Os01g0253300	7980.92	0.126712	0.123715	1.02423	0.305728	0.692763
Os01g0253400	24.3479	-0.0406018	0.485907	-0.0835588	0.933407	0.982217
Os01g0253500	14.3889	0.622335	0.633346	0.982615	0.325797	0.711008
Os01g0253600	1424.28	-0.0912023	0.127981	-0.712625	0.476078	0.805738
Os01g0253800	692.127	0.0843577	0.285187	0.295798	0.767384	0.93335
Os01g0253900	435.095	0.020814	0.227911	0.0913252	0.927234	0.980327
Os06g0169001	20885.6	1.61098	0.513574	3.13681	0.00170797	0.0350309
Os01g0254100	12346.2	0.264331	0.173317	1.52513	0.127227	0.486296
Os01g0254200	4535.59	-0.153924	0.111975	-1.37462	0.169248	0.549402
Os01g0254300	13.837	0.588203	0.828818	0.70969	0.477897	0.80678
Os01g0254350	0	NA	NA	NA	NA	NA
Os01g0254400	5.20262	-2.21515	1.17987	-1.87746	0.0604557	NA
Os01g0254800	18.0185	0.54699	0.579609	0.943722	0.345312	0.724093
Os01g0254850	37.8288	-1.11045	0.489247	-2.26971	0.0232252	0.201976
Os01g0254900	3611.12	-0.234513	0.133879	-1.75167	0.0798307	0.385909
Os01g0254950	10.044	-0.0928958	0.773253	-0.120136	0.904375	0.97362
Os01g0255000	1033.36	-0.0948454	0.147753	-0.641918	0.520927	0.830489
Os01g0255100	2.46292	-1.38632	1.58036	-0.877216	0.380369	NA
Os01g0255700	12.5994	-0.0641209	0.801684	-0.0799827	0.936251	0.983082
Os01g0256300	2.07566	2.53983	1.87739	1.35285	0.176102	NA
Os01g0256400	1221.53	-0.142931	0.128593	-1.1115	0.266354	0.65873
Os01g0256500	2977.73	-0.311468	0.218266	-1.42701	0.153577	0.528468
Os01g0256600	604.337	-0.34342	0.161518	-2.12619	0.0334871	0.24685
Os01g0256800	1156.9	0.276608	0.169446	1.63242	0.10259	0.439438
Os01g0256900	2007.8	-0.0749638	0.115036	-0.651655	0.514624	0.826098
Os01g0257100	2350.65	-0.214742	0.186419	-1.15193	0.249349	0.642243
Os01g0257300	884.272	-0.355584	0.217215	-1.63701	0.101628	0.437693
Os01g0257400	1545.08	0.170138	0.125296	1.35789	0.174497	0.55779
Os01g0257900	194.71	0.0822581	0.246257	0.334034	0.738354	0.923883
Os01g0258000	0	NA	NA	NA	NA	NA
Os01g0258100	159.276	-0.103925	0.290747	-0.35744	0.720762	0.917101
Os01g0258600	459.919	0.14628	0.180548	0.810198	0.417826	0.77322
Os01g0258700	2886.12	-0.0512691	0.117054	-0.437996	0.661389	0.895124
Os01g0259200	3219.65	0.104279	0.15756	0.661837	0.508076	0.823176
Os01g0259300	565.917	-0.18359	0.245978	-0.746368	0.455445	0.796015
Os01g0259400	1255.71	0.103581	0.185178	0.559357	0.575918	0.859324
Os01g0259600	1945.54	0.114641	0.132322	0.866384	0.38628	0.751939
Os01g0259900	18.0948	1.09461	0.671929	1.62906	0.103301	0.440481
Os01g0259933	144.285	0.771417	0.411936	1.87266	0.0611151	0.341086
Os01g0259966	10.4681	0.650728	0.722183	0.901057	0.367558	0.738881
Os01g0260000	41.6284	-0.339618	0.372038	-0.912858	0.361317	0.735095
Os01g0260100	3011.19	0.414376	0.162268	2.55365	0.01066	0.123577
Os04g0584002	27.9398	1.5937	0.506002	3.1496	0.00163496	0.0340879
Os01g0260700	4118.29	0.0809986	0.124656	0.649778	0.515836	0.82713
Os01g0260800	9678.83	0.0656965	0.138475	0.474428	0.635195	0.88578
Os01g0260950	2.24842	0.187369	1.61147	0.116272	0.907437	NA
Os01g0261000	1.16835	-1.27289	2.25296	-0.564985	0.572084	NA
Os01g0261100	4511.62	0.148858	0.139374	1.06804	0.2855	0.676057
Os01g0261200	3504.87	0.133517	0.11446	1.1665	0.243412	0.635046
Os01g0261500	853.342	0.108697	0.156213	0.695825	0.486538	0.811466
Os01g0261600	0	NA	NA	NA	NA	NA
Os01g0261700	0	NA	NA	NA	NA	NA
Os01g0262000	0	NA	NA	NA	NA	NA
Os01g0262401	0	NA	NA	NA	NA	NA
Os01g0262500	687.751	0.0138242	0.149839	0.0922605	0.926491	0.980155
Os01g0262600	1048.66	0.121146	0.133559	0.907059	0.364375	0.736928
Os01g0262700	565.191	0.030291	0.16764	0.180691	0.85661	0.960143
Os01g0850550	416.197	1.5421	0.278256	5.54203	2.98981e-08	3.60586e-06
Os01g0263300	24261.1	-0.100726	0.122151	-0.824597	0.409601	0.76762
Os01g0263400	142.63	0.703603	0.36266	1.94011	0.0523658	0.315625
Os01g0263500	498.669	-0.0885364	0.191462	-0.462423	0.643778	0.889766
Os01g0263600	449.528	0.203683	0.162346	1.25463	0.209614	0.598777
Os01g0263900	0	NA	NA	NA	NA	NA
Os01g0264000	129.42	0.612716	0.239206	2.56146	0.0104234	0.121848
Os01g0264100	1.58171	1.8223	2.04008	0.893249	0.371724	NA
Os01g0264125	1.16305	-3.70497	3.24481	-1.14182	0.253531	NA
Os01g0264400	3584.79	0.311333	0.137137	2.27023	0.0231936	0.201909
Os01g0264500	1010.78	-0.291021	0.153215	-1.89943	0.057508	0.331197
Os01g0264600	10.8931	0.562719	0.831176	0.677015	0.498396	0.818134
Os01g0264700	4230.91	-0.204109	0.134828	-1.51384	0.130065	0.492381
Os01g0264900	338.958	-0.0405693	0.239683	-0.169262	0.86559	0.962564
Os01g0265000	24.134	-0.117508	0.61569	-0.190855	0.848639	0.957702
Os01g0265100	9619.95	-0.0397878	0.160391	-0.248069	0.804081	0.945157
Os01g0265200	1168.84	-0.260305	0.19043	-1.36693	0.171647	0.553407
Os01g0265400	532.517	0.159691	0.18065	0.883979	0.376707	0.744683
Os01g0265700	325.177	-0.0177307	0.170979	-0.103701	0.917407	0.977534
Os01g0265800	3113.81	0.0611894	0.148903	0.410936	0.68112	0.902749
Os01g0265900	188.162	-0.253061	0.256933	-0.984931	0.324658	0.709837
Os01g0266000	2735.69	0.24871	0.14776	1.6832	0.0923363	0.418348
Os01g0266100	19.4656	0.0182684	0.59898	0.0304992	0.975669	0.993523
Os01g0266200	693.855	0.517246	0.226372	2.28494	0.0223164	0.196835
Os10g0162856	69.0941	1.535	0.424264	3.61804	0.000296842	0.00961354
Os03g0184550	57.49	1.51715	0.383711	3.9539	7.68885e-05	0.00330607
Os01g0266600	889.402	-0.156846	0.16644	-0.94236	0.346009	0.724423
Os01g0266800	602.508	-0.153538	0.240116	-0.639434	0.522541	0.832218
Os01g0267050	0.354478	-1.99659	4.03376	-0.494971	0.620621	NA
Os01g0267100	2380.24	0.261586	0.154324	1.69504	0.0900669	0.412908
Os01g0267200	5364.25	-0.238981	0.127001	-1.88173	0.0598722	0.337347
Os01g0267300	11.0505	0.229325	0.673646	0.340424	0.733537	0.922416
Os01g0267400	258.558	-0.160529	0.19825	-0.809729	0.418096	0.773368
Os01g0267600	292.068	-0.380957	0.200859	-1.89663	0.0578764	0.332409
Os11g0156750	40.8931	1.50475	0.471275	3.19294	0.00140834	0.0305705
Os01g0267900	5007.87	-0.257156	0.14421	-1.7832	0.074553	0.374264
Os01g0268000	0.342526	-0.0848358	4.08047	-0.0207907	0.983413	NA
Os01g0268100	232.681	-0.0126276	0.277614	-0.0454862	0.96372	0.990947
Os01g0268201	0.851778	-3.2678	3.08697	-1.05858	0.289792	NA
Os01g0268300	1080.72	0.117087	0.170316	0.687465	0.49179	0.814304
Os01g0268600	5.63159	-0.0898502	1.06198	-0.0846066	0.932574	NA
Os01g0268700	0	NA	NA	NA	NA	NA
Os01g0268733	0	NA	NA	NA	NA	NA
Os01g0268800	1172.96	-0.319092	0.136653	-2.33505	0.0195406	0.180945
Os01g0268900	83.4856	0.282827	0.302828	0.933951	0.350329	0.728533
Os01g0269000	1508.37	-0.285632	0.16019	-1.78308	0.074573	0.374288
Os01g0269100	1642.79	0.0817312	0.121053	0.675167	0.49957	0.818296
Os01g0269500	149.784	-0.917764	0.353902	-2.59327	0.0095067	0.115105
Os03g0234100	315.595	1.50366	0.384153	3.91422	9.06968e-05	0.00376872
Os01g0269800	634.32	0.472729	0.253492	1.86487	0.0622	0.343343
Os01g0269900	98.8205	-0.221973	0.268327	-0.827249	0.408096	0.766933
Os01g0269950	1.93543	1.39634	2.13612	0.653681	0.513317	NA
Os01g0270100	2472.99	-0.219362	0.146915	-1.49312	0.135406	0.499848
Os01g0270300	2030.85	-0.135386	0.144382	-0.937697	0.3484	0.726601
Os01g0270501	0	NA	NA	NA	NA	NA
Os01g0270700	0	NA	NA	NA	NA	NA
Os01g0271000	475.921	-0.320618	0.156159	-2.05315	0.0400583	0.272604
Os01g0271200	936.68	-0.0866932	0.161375	-0.537216	0.591118	0.865124
Os01g0271400	342.134	-0.186665	0.20596	-0.906313	0.36477	0.737103
Os01g0271500	2541.29	-0.0924886	0.121698	-0.759985	0.447263	0.790714
Os01g0271700	843.141	0.0354283	0.131703	0.269001	0.787929	0.940231
Os01g0272600	418.313	-0.215742	0.201164	-1.07247	0.28351	0.674888
Os01g0272650	6.97579	-0.594598	0.859868	-0.691499	0.489252	NA
Os01g0272700	0.792876	0.135826	3.22722	0.0420875	0.966429	NA
Os01g0272800	3.35717	0.474831	1.29398	0.366953	0.713654	NA
Os01g0272850	11.275	0.448553	0.697714	0.64289	0.520295	0.829921
Os01g0272901	0	NA	NA	NA	NA	NA
Os01g0273000	1730.12	-0.24981	0.150948	-1.65494	0.0979366	0.430162
Os01g0273100	392.498	-0.386087	0.170159	-2.26898	0.0232694	0.202068
Os01g0273150	11.0122	-0.778648	0.808287	-0.963331	0.335381	0.717236
Os01g0273200	2.87194	-0.510196	1.42465	-0.35812	0.720254	NA
Os01g0273300	1724.98	0.137797	0.124753	1.10456	0.26935	0.660796
Os01g0273500	1114.84	0.111858	0.128777	0.868621	0.385055	0.751214
Os01g0273800	135.711	-0.162522	0.278617	-0.583316	0.559681	0.849937
Os01g0273850	1.07746	1.22402	2.12171	0.576904	0.564004	NA
Os01g0273900	0	NA	NA	NA	NA	NA
Os01g0274100	0.193842	-1.04662	4.08047	-0.256494	0.797569	NA
Os01g0274201	0	NA	NA	NA	NA	NA
Os01g0274300	0	NA	NA	NA	NA	NA
Os01g0274500	124.712	-0.00795624	0.23307	-0.0341366	0.972768	0.99297
Os01g0274601	0.609995	2.70783	3.97661	0.680939	0.49591	NA
Os01g0274800	85.1718	-0.343176	0.306353	-1.1202	0.262629	0.655052
Os01g0274901	0.152499	0.876937	4.08047	0.214911	0.829837	NA
Os01g0275200	1.49012	3.99962	2.5581	1.56351	0.117932	NA
Os01g0275300	152.892	-0.135595	0.29727	-0.456133	0.648294	0.891558
Os01g0275500	0.32006	-1.86675	4.04549	-0.461439	0.644484	NA
Os01g0275600	6286.96	0.384351	0.192541	1.9962	0.0459122	0.29461
Os01g0275700	0	NA	NA	NA	NA	NA
Os01g0275800	198.004	0.617763	0.334205	1.84845	0.0645366	0.348069
Os01g0275900	1695.58	0.0957361	0.214773	0.445755	0.655774	0.892979
Os01g0275950	498.718	0.390618	0.287323	1.35951	0.173986	0.55694
Os01g0276000	3718.95	-0.303228	0.174811	-1.7346	0.0828109	0.393129
Os01g0276033	1.23233	3.72238	2.37359	1.56825	0.116822	NA
Os01g0276066	33.731	0.359539	0.446107	0.805948	0.420273	0.774279
Os01g0276100	6161.52	-0.103431	0.117114	-0.883168	0.377145	0.745307
Os01g0276200	1555.75	-0.0569921	0.194204	-0.293465	0.769166	0.934108
Os01g0276300	0.706347	-1.75802	3.35404	-0.52415	0.600174	NA
Os01g0276400	217.717	-0.267026	0.222501	-1.20011	0.230097	0.620635
Os01g0276500	590.38	-0.196658	0.148946	-1.32033	0.186724	0.573196
Os01g0276600	83.6796	0.0715398	0.334228	0.214045	0.830512	0.95293
Os01g0276650	0	NA	NA	NA	NA	NA
Os01g0276700	3832.05	0.0341237	0.155731	0.219119	0.826558	0.951609
Os01g0276800	6387.36	0.0346859	0.162032	0.214068	0.830494	0.95293
Os01g0276900	1.2346	1.34846	2.4322	0.55442	0.579291	NA
Os01g0277100	0	NA	NA	NA	NA	NA
Os01g0277500	815.877	0.110998	0.144545	0.767915	0.442538	0.787484
Os01g0277600	1635.92	0.101118	0.150891	0.67014	0.502768	0.819422
Os01g0277700	840.954	-0.117329	0.150713	-0.778488	0.436281	0.783661
Os01g0278000	57.6324	-0.763389	0.437194	-1.74611	0.0807916	0.387652
Os01g0278050	0	NA	NA	NA	NA	NA
Os01g0278100	10.9936	0.185321	0.701806	0.264063	0.791731	0.941479
Os01g0278200	376.289	0.241374	0.16115	1.49782	0.134179	0.498338
Os01g0278466	53.6938	-0.0415524	0.356562	-0.116536	0.907228	0.974263
Os01g0278600	134.521	0.108236	0.232654	0.465222	0.641773	0.88866
Os01g0278900	182.934	-0.102647	0.214218	-0.479169	0.631819	0.883629
Os01g0278950	101.965	0.831242	0.350464	2.37183	0.0177002	0.171012
Os01g0278975	0.55769	2.59222	3.55615	0.728939	0.466039	NA
Os01g0279000	517.227	0.263221	0.189085	1.39208	0.163897	0.542172
Os01g0279100	635.754	-0.270723	0.175879	-1.53925	0.123742	0.479381
Os01g0279200	3683.49	-0.0414934	0.126188	-0.328821	0.742291	0.924964
Os01g0279300	13950.5	-0.105346	0.124971	-0.842964	0.399248	0.761535
Os01g0279400	73.8155	-0.639073	0.356458	-1.79284	0.0729979	0.369836
Os01g0279500	0.135064	0.876937	4.08047	0.214911	0.829837	NA
Os01g0279700	107.601	0.360003	0.258332	1.39357	0.163448	0.541991
Os01g0279800	1182.93	-0.31398	0.16019	-1.96005	0.0499902	0.307452
Os01g0279900	902.843	-0.0447556	0.134539	-0.33266	0.739391	0.923883
Os01g0280000	2327.45	0.161564	0.134823	1.19834	0.230785	0.621425
Os01g0280200	46.3544	0.0323659	0.399064	0.0811044	0.935359	0.982729
Os01g0280400	395.981	0.0442603	0.263068	0.168247	0.866389	0.962564
Os01g0280500	44.249	0.924364	1.19162	0.775721	0.437914	0.784329
Os01g0280600	0.135064	0.876937	4.08047	0.214911	0.829837	NA
Os04g0480700	29.2455	1.49785	0.456326	3.28241	0.00102925	0.0244873
Os01g0281050	0	NA	NA	NA	NA	NA
Os01g0281100	70.4588	-0.452482	0.325112	-1.39177	0.163991	0.542265
Os01g0281200	18.0646	-0.347315	0.563866	-0.615953	0.537926	0.839711
Os01g0281250	0	NA	NA	NA	NA	NA
Os01g0281301	31.3141	-0.11037	0.467445	-0.236114	0.813345	0.94802
Os01g0281400	8585.16	0.00109336	0.123516	0.00885196	0.992937	0.998267
Os01g0281600	117.139	0.778346	0.278864	2.79113	0.00525242	0.0773902
Os01g0282251	0.193842	-1.04662	4.08047	-0.256494	0.797569	NA
Os03g0665950	43.5483	1.48373	0.42071	3.52673	0.000420733	0.0125267
Os01g0282866	0	NA	NA	NA	NA	NA
Os01g0283000	438.09	-0.0771828	0.165029	-0.467694	0.640004	0.887681
Os01g0283100	3772.08	-0.224718	0.123424	-1.82071	0.0686513	0.358845
Os01g0283300	1263.18	-0.250029	0.159402	-1.56855	0.116754	0.467016
Os01g0283400	6.57583	-0.0324633	0.929779	-0.034915	0.972147	NA
Os01g0283500	296.297	-0.353292	0.20229	-1.74647	0.0807297	0.387652
Os01g0283600	48.5159	-0.58933	0.387182	-1.5221	0.127984	0.48779
Os01g0283700	0.881647	1.92515	2.73392	0.704173	0.481325	NA
Os01g0284300	1.4618	3.95725	2.18119	1.81426	0.0696374	NA
Os01g0284500	9583.94	0.144484	0.238234	0.606477	0.544198	0.843399
Os01g0284700	541.612	-0.0892571	0.178508	-0.500017	0.617063	0.877013
Os01g0284900	215.552	0.38195	0.216742	1.76223	0.0780297	0.382787
Os01g0285200	175.123	-0.430733	0.220108	-1.95691	0.0503578	0.308681
Os01g0285300	1945.98	0.0250135	0.149944	0.16682	0.867512	0.962812
Os01g0286000	363.578	0.0935175	0.189479	0.493549	0.621624	0.878633
Os01g0286100	42.602	0.303598	0.421289	0.720641	0.47113	0.802994
Os01g0286200	4.89229	-2.04432	1.09102	-1.87378	0.0609613	NA
Os01g0286500	1.78495	-0.596391	2.00018	-0.298169	0.765574	NA
Os01g0286550	0	NA	NA	NA	NA	NA
Os01g0286600	145.306	-0.0783565	0.233659	-0.335346	0.737364	0.923631
Os01g0286900	78.195	-0.205133	0.279388	-0.734223	0.462813	0.798951
Os01g0287400	120.53	-0.192602	0.246695	-0.780731	0.43496	0.782848
Os01g0287600	71.6183	-0.579617	0.410421	-1.41225	0.157876	0.535143
Os01g0287700	164.122	0.016407	0.228643	0.0717581	0.942794	0.985026
Os01g0287900	0	NA	NA	NA	NA	NA
Os01g0288200	278.586	0.239895	0.277855	0.863379	0.387929	0.753311
Os01g0288700	0.9571	3.34887	2.5608	1.30774	0.19096	NA
Os01g0288800	0.8097	3.10856	3.14304	0.989029	0.322649	NA
Os01g0289100	18.6507	-0.602419	0.711213	-0.847031	0.396978	0.759843
Os01g0289600	39.2395	0.0786415	0.412713	0.190548	0.84888	0.957702
Os01g0289732	5.99448	-1.37031	0.974692	-1.40589	0.159758	NA
Os01g0289750	0.599115	2.65025	3.97942	0.665988	0.505419	NA
Os01g0289900	3.32401	-0.115046	1.66027	-0.0692937	0.944756	NA
Os01g0289950	11.9354	0.703056	0.760676	0.924252	0.355355	0.731846
Os01g0290000	11470.1	0.143048	0.147209	0.97173	0.331185	0.714566
Os01g0290100	2153.16	-0.113608	0.186476	-0.609238	0.542367	0.841889
Os01g0290600	179.28	-0.0372375	0.339872	-0.109563	0.912756	0.976349
Os01g0290650	232.289	0.411034	0.197873	2.07726	0.0377771	0.263106
Os01g0290700	1083.07	-0.40745	0.163281	-2.49538	0.0125821	0.13644
Os01g0290800	6807.79	0.15696	0.160972	0.97508	0.329521	0.713382
Os01g0290901	1.24582	-3.82766	2.65763	-1.44025	0.149796	NA
Os01g0291500	7802.37	0.122626	0.258274	0.474789	0.634937	0.885611
Os01g0291733	0	NA	NA	NA	NA	NA
Os01g0292200	4781.16	-0.0303723	0.155999	-0.194695	0.845632	0.95676
Os01g0292250	53.8079	0.43891	0.483925	0.906979	0.364418	0.736943
Os01g0292700	11.8013	-0.278403	0.66282	-0.420028	0.674465	0.899966
Os01g0292900	3440.34	0.307079	0.174622	1.75854	0.0786564	0.384122
Os01g0293000	11.0795	-0.624465	0.776465	-0.804241	0.421258	0.7745
Os01g0293100	1.90869	-0.292696	2.14747	-0.136298	0.891586	NA
Os01g0293200	450.684	0.216499	0.18203	1.18936	0.234297	0.624894
Os01g0293501	7.99693	0.859303	0.872542	0.984828	0.324709	NA
Os01g0293800	0	NA	NA	NA	NA	NA
Os01g0293900	0.910699	-0.994431	2.70058	-0.368228	0.712703	NA
Os01g0294500	1232.18	0.546743	0.230296	2.37409	0.0175923	0.170423
Os01g0294700	12708.3	-0.154837	0.142927	-1.08333	0.278663	0.671116
Os01g0295600	0	NA	NA	NA	NA	NA
Os01g0295700	2436.25	0.296021	0.155405	1.90484	0.0568003	0.329239
Os01g0295900	106.307	0.10334	0.245839	0.420357	0.674225	0.899966
Os01g0296000	174.098	-0.0529894	0.200384	-0.26444	0.791441	0.941411
Os01g0296100	2346.51	0.10026	0.121134	0.827676	0.407854	0.766652
Os01g0296133	0.334769	1.82347	4.03456	0.451963	0.651296	NA
Os02g0267700	47.2541	1.46748	0.436365	3.36295	0.000771135	0.0199639
Os01g0296200	0.277885	-0.0848358	4.08047	-0.0207907	0.983413	NA
Os01g0296450	85.0103	0.522923	0.343698	1.52146	0.128144	0.488173
Os01g0296700	90.6664	-0.287334	0.383354	-0.749527	0.453539	0.794481
Os01g0296900	0	NA	NA	NA	NA	NA
Os01g0297200	526.255	-0.501554	0.30469	-1.64611	0.0997409	0.43438
Os01g0297700	28.5746	-0.981764	0.570878	-1.71974	0.0854788	0.401097
Os01g0297950	0.270128	1.58619	4.05347	0.391318	0.695562	NA
Os01g0298301	35.7096	-0.556774	0.442642	-1.25784	0.208448	0.597944
Os01g0298400	3.57157	0.316733	1.18686	0.266867	0.789572	NA
Os01g0298500	0.686973	2.85661	2.90203	0.984347	0.324945	NA
Os01g0299100	34.9373	-0.462265	0.465629	-0.992776	0.320819	0.70682
Os01g0299150	2.03536	0.223032	1.59101	0.140182	0.888516	NA
Os01g0299200	27.7639	-0.454937	0.4742	-0.959379	0.337368	0.718823
Os01g0299300	697.519	0.31121	0.289573	1.07472	0.2825	0.674075
Os01g0299400	415.907	-0.232691	0.182686	-1.27372	0.202764	0.591344
Os01g0299500	4653.73	0.109067	0.116949	0.9326	0.351027	0.729187
Os01g0299700	0.135064	0.876937	4.08047	0.214911	0.829837	NA
Os01g0299801	0	NA	NA	NA	NA	NA
Os01g0300000	0	NA	NA	NA	NA	NA
Os01g0300200	18133.9	-0.0878925	0.160198	-0.548649	0.583246	0.86209
Os01g0300400	55.5294	0.0605061	0.466603	0.129674	0.896825	0.971796
Os01g0300600	4967.39	-0.121142	0.167332	-0.723965	0.469087	0.801944
Os01g0300900	440.195	0.313009	0.178654	1.75203	0.0797679	0.385814
Os01g0301000	459.464	0.0531306	0.188102	0.282457	0.777593	0.936763
Os01g0301100	1.59181	-0.0339342	1.68333	-0.0201589	0.983917	NA
Os01g0301300	60.5822	0.103857	0.385173	0.269637	0.78744	0.94022
Os01g0301500	1.83877	-0.405918	1.92489	-0.210879	0.832982	NA
Os01g0301700	133.414	-0.108097	0.250613	-0.431331	0.666228	0.896572
Os01g0301900	0	NA	NA	NA	NA	NA
Os01g0302000	0.479483	-2.44643	3.76646	-0.649529	0.515996	NA
Os01g0302100	348.039	0.19046	0.210397	0.905243	0.365337	0.737474
Os01g0302250	13.9832	0.554118	0.634571	0.873217	0.382545	0.749389
Os01g0302500	331.43	-0.146929	0.207253	-0.708935	0.478365	0.806991
Os01g0302800	286.363	-0.170904	0.190931	-0.895111	0.370728	0.740617
Os01g0302900	4.88395	-0.150981	1.003	-0.150529	0.880347	NA
Os01g0303000	114.724	-0.171179	0.32091	-0.533419	0.593744	0.866293
Os01g0303100	0.495024	0.920034	3.33861	0.275574	0.782875	NA
Os01g0303200	1708.59	0.0110701	0.166772	0.0663787	0.947076	0.986133
Os01g0303300	1.03726	1.28499	2.63019	0.488552	0.625159	NA
Os01g0303401	0	NA	NA	NA	NA	NA
Os01g0303600	1170.53	-0.132366	0.141825	-0.933302	0.350664	0.728924
Os01g0303800	800.755	0.224746	0.209085	1.0749	0.282418	0.674075
Os01g0304000	6377.88	0.128359	0.179444	0.715315	0.474414	0.804757
Os01g0304050	28.9476	-0.376728	0.579132	-0.650505	0.515366	0.826699
Os01g0304100	5.2167	1.76772	1.17636	1.5027	0.132915	NA
Os01g0304200	0	NA	NA	NA	NA	NA
Os01g0304300	1329.02	-0.229249	0.133819	-1.71313	0.0866887	0.404776
Os01g0304400	5.43727	-0.824274	1.21487	-0.67849	0.497461	NA
Os01g0304500	9.47042	0.0756303	0.752791	0.100466	0.919974	NA
Os01g0305200	1864.9	-0.223464	0.15597	-1.43273	0.151934	0.526151
Os01g0305300	66.2155	-0.296947	0.399721	-0.742885	0.457551	0.797011
Os01g0305900	6.74327	0.118916	0.940377	0.126455	0.899372	NA
Os01g0306100	15.5484	-0.537326	0.73475	-0.731305	0.464593	0.799719
Os01g0306200	0	NA	NA	NA	NA	NA
Os01g0306400	2.49152	-2.92108	1.77562	-1.64511	0.099948	NA
Os01g0306800	260.259	-0.079	0.189369	-0.417176	0.67655	0.900558
Os01g0306900	688.242	0.204769	0.172804	1.18498	0.236026	0.627271
Os01g0307500	190.814	-0.418944	0.252988	-1.65598	0.0977251	0.429539
Os01g0307562	4.27509	1.00883	1.15958	0.869994	0.384304	NA
Os01g0307624	22.2894	-0.640087	0.520475	-1.22982	0.218766	0.608677
Os01g0307686	28.479	-1.08723	0.512107	-2.12305	0.0337493	0.247896
Os01g0307750	0	NA	NA	NA	NA	NA
Os01g0308200	32.747	0.115628	0.478971	0.241409	0.809238	0.946592
Os01g0308300	0	NA	NA	NA	NA	NA
Os01g0308600	8.12562	-0.433441	0.812678	-0.533349	0.593792	NA
Os01g0308700	0	NA	NA	NA	NA	NA
Os09g0325700	50.0384	1.45783	0.450159	3.23847	0.00120173	0.027384
Os01g0309451	45.541	0.851221	0.370799	2.29564	0.0216965	0.193725
Os06g0355300	34.6818	1.45102	0.464988	3.12056	0.00180507	0.0364314
Os01g0309900	1130.2	0.107629	0.127732	0.842611	0.399446	0.761732
Os01g0309966	0.548012	1.18029	3.65559	0.322873	0.746791	NA
Os01g0310032	2.95058	0.357581	1.43717	0.24881	0.803508	NA
Os01g0310100	1581.68	0.281646	0.1534	1.83603	0.0663539	0.353411
Os01g0310500	1877.6	0.382515	0.20304	1.88393	0.059574	0.337336
Os01g0310550	6.23668	1.62096	1.04027	1.5582	0.119186	NA
Os01g0310600	16.6425	1.01081	0.611553	1.65286	0.0983603	0.431383
Os01g0310700	1.09105	-2.39699	2.58337	-0.927853	0.353484	NA
Os01g0310800	1254.65	0.159976	0.146888	1.0891	0.276108	0.668258
Os01g0311100	19.4099	0.413355	0.551801	0.749101	0.453796	0.794686
Os01g0311300	9.15603	-0.0804478	0.912135	-0.0881972	0.92972	NA
Os01g0311400	10.7277	1.38588	0.796303	1.74039	0.0817898	0.390236
Os01g0311500	2155.19	0.0491275	0.130603	0.376158	0.706799	0.913423
Os01g0311600	65.6717	-0.0529988	0.432591	-0.122515	0.902491	0.973508
Os01g0311700	0.534474	2.49193	3.63781	0.68501	0.493338	NA
Os01g0311800	147.149	-0.699572	0.296666	-2.35811	0.018368	0.174397
Os01g0312500	14.9815	-1.60423	0.689703	-2.32598	0.0200199	0.183799
Os01g0312600	0.142821	-1.04662	4.08047	-0.256494	0.797569	NA
Os01g0312800	54.3992	0.47919	0.340098	1.40898	0.158842	0.536358
Os01g0313050	2.81321	4.90085	2.1252	2.30607	0.0211068	NA
Os06g0641932	77.2515	1.45075	0.454162	3.19434	0.00140149	0.0304918
Os01g0313600	18.5565	4.62566	3.79304	1.21951	NA	NA
Os01g0314000	26.2423	-0.869863	0.467331	-1.86134	0.0626955	0.344463
Os01g0314100	1625.28	-0.0869425	0.141524	-0.614329	0.538998	0.840027
Os01g0314300	5867.71	0.0389258	0.134533	0.28934	0.772321	0.934896
Os01g0314600	0.998525	3.39118	3.42022	0.991508	0.321438	NA
Os01g0314800	1782.39	-0.132745	0.203389	-0.652667	0.513971	0.825737
Os01g0315600	275.233	0.700643	0.28768	2.4355	0.0148714	0.152945
Os01g0315700	75.6421	0.429264	0.351747	1.22038	0.222321	0.61296
Os01g0315800	1598.02	-0.216497	0.181739	-1.19126	0.233553	0.624256
Os01g0315850	1.49953	-2.98297	2.05333	-1.45275	0.146294	NA
Os01g0316001	0	NA	NA	NA	NA	NA
Os01g0316100	11.3362	0.736232	0.709699	1.03739	0.299556	0.688564
Os01g0316500	436.232	-0.152991	0.161446	-0.947631	0.343317	0.722978
Os03g0738900	110.191	1.44739	0.307466	4.70748	2.50804e-06	0.000181312
Os01g0316800	4835.35	-0.0372001	0.120697	-0.30821	0.757923	0.930234
Os01g0316900	819.075	0.270064	0.153348	1.76111	0.0782189	0.383245
Os01g0317125	1.27357	-1.01942	2.17318	-0.469093	0.639003	NA
Os01g0317500	0.193842	-1.04662	4.08047	-0.256494	0.797569	NA
Os01g0317800	80.4374	0.0691034	0.390538	0.176944	0.859552	0.961085
Os01g0318000	0	NA	NA	NA	NA	NA
Os01g0318201	0.285641	-1.72758	4.05925	-0.425592	0.670405	NA
Os01g0908301	55.8582	1.43309	0.421256	3.40195	0.000669062	0.017787
Os01g0318400	0	NA	NA	NA	NA	NA
Os01g0318600	149.294	0.295151	0.27041	1.09149	0.275057	0.666978
Os01g0318700	47.8732	0.154621	0.342918	0.450899	0.652062	0.892529
Os01g0319000	28.55	1.19884	0.491625	2.43852	0.0147474	0.152177
Os01g0319066	0	NA	NA	NA	NA	NA
Os01g0319200	15.1264	-0.2747	0.677712	-0.405334	0.685232	0.90438
Os01g0319400	0	NA	NA	NA	NA	NA
Os01g0320400	45.1595	0.31428	0.489233	0.642392	0.520619	0.830174
Os01g0320700	72.9932	0.399029	0.341487	1.1685	0.242605	0.633877
Os01g0321300	836.661	0.168531	0.164337	1.02552	0.30512	0.692683
Os01g0321500	0.135064	0.876937	4.08047	0.214911	0.829837	NA
Os01g0321700	1873.87	-0.041596	0.138507	-0.300317	0.763935	0.931941
Os01g0321800	397.389	0.00864441	0.16263	0.0531538	0.957609	0.989366
Os01g0321900	45.2001	0.62994	0.366688	1.71792	0.0858116	0.402048
Os01g0322300	0	NA	NA	NA	NA	NA
Os01g0322700	11.813	0.607182	0.776423	0.782024	0.434201	0.782242
Os01g0322800	967.177	-0.00143245	0.135001	-0.0106106	0.991534	0.997669
Os01g0323000	3906.56	-0.0720819	0.154694	-0.465963	0.641242	0.888382
Os01g0323100	179.542	0.290302	0.253395	1.14565	0.25194	0.645155
Os01g0323300	33.0063	-0.8121	0.467976	-1.73534	0.0826798	0.392733
Os01g0323500	27.1404	-0.0131765	0.442491	-0.029778	0.976244	0.993523
Os09g0344650	92.424	1.42904	0.279624	5.11058	3.21178e-07	2.98526e-05
Os01g0323775	1.95949	2.43981	2.14259	1.13872	0.254821	NA
Os01g0323950	0	NA	NA	NA	NA	NA
Os01g0324400	421.469	0.0270036	0.169754	0.159075	0.87361	0.964527
Os01g0326000	91.2352	-0.856675	0.379032	-2.26017	0.0238108	0.204267
Os01g0326100	0.792876	0.135826	3.22722	0.0420875	0.966429	NA
Os01g0326300	1.38743	-3.98287	2.59937	-1.53225	0.125461	NA
Os01g0327000	560.215	0.00715318	0.198725	0.0359954	0.971286	0.992245
Os06g0633100	31.0593	1.42075	0.468031	3.03559	0.00240065	0.0445539
Os01g0327250	0	NA	NA	NA	NA	NA
Os01g0327400	3401.7	-0.549135	0.215187	-2.5519	0.0107136	0.124009
Os01g0327500	4.06479	-0.282969	1.2976	-0.218071	0.827374	NA
Os01g0327600	1306	0.273666	0.181638	1.50665	0.1319	0.495531
Os01g0327900	131.547	0.0189434	0.235137	0.0805632	0.935789	0.982941
Os01g0328300	289.643	0.168544	0.210598	0.800308	0.423532	0.776358
Os01g0328400	7550.92	-0.337458	0.13397	-2.51892	0.0117717	0.131237
Os01g0328500	1114.91	-0.00328388	0.151927	-0.0216148	0.982755	0.995256
Os01g0328600	1848.29	0.100425	0.135997	0.738437	0.460249	0.798037
Os01g0328700	12850.4	-0.0281408	0.132043	-0.213118	0.831235	0.95293
Os01g0328900	711.137	-0.0700786	0.137041	-0.511369	0.609093	0.872927
Os01g0329000	0	NA	NA	NA	NA	NA
Os01g0329075	0	NA	NA	NA	NA	NA
Os01g0329150	0	NA	NA	NA	NA	NA
Os01g0329300	1.3701	0.405811	2.72849	0.148731	0.881766	NA
Os01g0329350	0	NA	NA	NA	NA	NA
Os01g0329400	770.95	0.120257	0.147012	0.818009	0.413352	0.770485
Os01g0329800	727.933	0.104508	0.151472	0.689949	0.490226	0.813408
Os01g0329900	576.612	-0.679443	0.231434	-2.93579	0.00332697	0.0560327
Os01g0330001	0.770491	0.0648719	2.916	0.0222469	0.982251	NA
Os01g0330100	377.64	0.125759	0.233114	0.539475	0.589559	0.864293
Os01g0330200	1157.69	0.353931	0.311776	1.13521	0.256287	0.648935
Os01g0330650	0.152499	0.876937	4.08047	0.214911	0.829837	NA
Os01g0331100	7.1922	-0.624231	0.952292	-0.655504	0.512144	NA
Os01g0331500	0	NA	NA	NA	NA	NA
Os01g0331900	1795.62	0.0277468	0.147205	0.188491	0.850492	0.958012
Os01g0332002	0	NA	NA	NA	NA	NA
Os01g0332100	350.852	0.400777	0.197536	2.02889	0.0424699	0.282341
Os01g0332150	0.607623	-0.129548	2.79669	-0.0463221	0.963054	NA
Os01g0332200	3.29618	0.820137	1.26979	0.645885	0.518354	NA
Os01g0332500	157.055	0.091572	0.275945	0.331849	0.740003	0.924219
Os01g0332700	10.9208	0.518834	0.759376	0.683237	0.494457	0.815214
Os01g0332800	64.4156	-0.944589	0.388741	-2.42987	0.0151042	0.154504
Os01g0332900	5835.97	0.0442254	0.176252	0.250921	0.801875	0.944535
Os01g0333001	645.561	0.485698	0.259206	1.87379	0.0609588	0.340444
Os01g0333600	1.89391	-2.20482	1.75703	-1.25486	0.209531	NA
Os01g0335600	0.270128	1.58619	4.05347	0.391318	0.695562	NA
Os01g0335700	993.91	-0.0251204	0.127102	-0.19764	0.843327	0.955952
Os01g0336300	2.80925	1.52357	1.69095	0.901013	0.367582	NA
Os01g0337100	0	NA	NA	NA	NA	NA
Os01g0337160	23.5156	0.188604	0.559832	0.336894	0.736197	0.923185
Os01g0337180	0	NA	NA	NA	NA	NA
Os01g0337500	89.5383	0.229744	0.29162	0.787819	0.430803	0.781097
Os01g0337600	5003.71	0.246805	0.153314	1.6098	0.107441	0.447425
Os01g0337700	163.438	0.776177	0.296642	2.61654	0.00888259	0.110358
Os01g0337900	1965.91	-0.0250787	0.190642	-0.131549	0.895341	0.971151
Os01g0338000	6768.29	-0.135421	0.133055	-1.01779	0.308779	0.695355
Os01g0338100	0	NA	NA	NA	NA	NA
Os01g0338150	481.226	-0.115715	0.175989	-0.657511	0.510853	0.824433
Os01g0338200	3057.5	0.106937	0.114909	0.930627	0.352047	0.72963
Os01g0338401	0.135064	0.876937	4.08047	0.214911	0.829837	NA
Os01g0338600	585.686	-0.227323	0.147933	-1.53666	0.124376	0.480331
Os01g0339001	0	NA	NA	NA	NA	NA
Os01g0339400	1.6143	4.10195	2.11171	1.94248	0.0520793	NA
Os01g0339500	22.6644	-0.193084	0.491076	-0.393186	0.694182	0.908434
Os01g0339600	43.0523	0.449034	0.375776	1.19495	0.232106	0.62295
Os01g0339851	0.428462	-2.30203	4.00988	-0.57409	0.565907	NA
Os01g0339900	168.85	0.377676	0.329478	1.14629	0.251676	0.64488
Os01g0339950	17.7078	-0.394333	0.59099	-0.667241	0.504618	0.820716
Os01g0340100	0	NA	NA	NA	NA	NA
Os01g0340400	0	NA	NA	NA	NA	NA
Os01g0340600	4.16718	-1.70862	1.13956	-1.49936	0.133779	NA
Os01g0340801	1.82987	-0.10208	1.89066	-0.0539916	0.956942	NA
Os01g0341000	75.4887	-0.441264	0.378763	-1.16501	0.244014	0.635555
Os01g0341200	56.5275	0.350118	0.363003	0.964504	0.334793	0.717209
Os01g0341300	3.41375	-1.28832	1.38651	-0.929181	0.352795	NA
Os01g0341750	35.8713	-0.0525393	0.394759	-0.133092	0.894121	0.970508
Os01g0342500	3.10647	0.632378	1.68946	0.374308	0.708175	NA
Os01g0342750	76.9276	0.399942	0.327484	1.22126	0.221989	0.61289
Os01g0342800	33.1428	-0.214218	0.513786	-0.416941	0.676722	0.900558
Os01g0342900	3.20892	-0.581806	1.22438	-0.475185	0.634655	NA
Os01g0343001	0	NA	NA	NA	NA	NA
Os01g0343100	263.229	-0.341398	0.267002	-1.27863	0.201026	0.589773
Os01g0343200	731.347	0.222371	0.153314	1.45042	0.146941	0.517884
Os01g0343300	1997.42	0.0512999	0.141424	0.362738	0.716801	0.91689
Os01g0343350	2.03087	-3.44405	1.87912	-1.8328	0.0668318	NA
Os01g0343400	3.58763	-0.970651	1.4343	-0.676742	0.49857	NA
Os01g0343500	137.463	-0.488333	0.231708	-2.10754	0.0350712	0.252888
Os01g0343780	0	NA	NA	NA	NA	NA
Os01g0344620	8.60285	-0.29814	0.93568	-0.318634	0.750004	NA
Os01g0346250	458.486	0.128732	0.227838	0.565015	0.572064	0.857766
Os01g0346400	79.5846	0.0480067	0.305197	0.157297	0.875011	0.965018
Os01g0346600	239.369	0.223612	0.250919	0.89117	0.372838	0.741683
Os01g0346700	228.78	-0.147022	0.24331	-0.604259	0.545671	0.844231
Os01g0347000	111.301	0.269196	0.276577	0.973314	0.330397	0.713989
Os01g0347100	2011	0.185225	0.133467	1.3878	0.165198	0.543711
Os01g0347150	0	NA	NA	NA	NA	NA
Os01g0347200	568.146	-0.495105	0.18516	-2.67393	0.00749691	0.0988552
Os07g0449700	74.7239	1.39058	0.438025	3.17466	0.00150011	0.0319181
Os01g0347500	3.60883	-0.907074	1.24812	-0.72675	0.467379	NA
Os01g0347600	1333.59	-0.590585	0.230831	-2.55852	0.0105118	0.122476
Os01g0348000	2.33848	-1.77125	1.61929	-1.09384	0.274026	NA
Os01g0348600	9135.28	0.142072	0.158064	0.898827	0.368745	0.739523
Os01g0348700	6236.06	-0.194025	0.136655	-1.41982	0.155661	0.531984
Os01g0348800	2.61376	-1.43363	1.54754	-0.926394	0.354241	NA
Os01g0348900	6401.72	-0.244897	0.181686	-1.34792	0.177685	0.561273
Os01g0349000	12.3511	0.811099	0.736894	1.1007	0.271027	0.662803
Os01g0349400	1666.51	0.0526319	0.128351	0.410062	0.681761	0.902934
Os01g0349600	47.2432	0.729983	0.364921	2.00039	0.0454584	0.293067
Os01g0349800	7.79342	0.956974	0.950045	1.00729	0.313793	NA
Os01g0350000	0	NA	NA	NA	NA	NA
Os01g0350100	0	NA	NA	NA	NA	NA
Os01g0350300	0.295319	-0.0848358	4.08047	-0.0207907	0.983413	NA
Os01g0350500	0	NA	NA	NA	NA	NA
Os01g0350900	1443.09	0.113212	0.131555	0.860571	0.389474	0.754061
Os01g0351100	226.273	0.202049	0.211164	0.956835	0.338651	0.719919
Os01g0351200	387.271	0.168314	0.220756	0.762446	0.445794	0.789906
Os01g0351300	1873.91	0.031607	0.124483	0.253906	0.799568	0.944272
Os01g0351500	0	NA	NA	NA	NA	NA
Os01g0351800	534.313	0.405215	0.164109	2.46919	0.0135421	0.144175
Os01g0352100	10.3361	0.77193	0.719199	1.07332	0.283128	0.674594
Os01g0352200	0	NA	NA	NA	NA	NA
Os01g0352751	0	NA	NA	NA	NA	NA
Os01g0353400	0.270128	1.58619	4.05347	0.391318	0.695562	NA
Os01g0353501	0	NA	NA	NA	NA	NA
Os01g0353600	1.36416	-1.18825	2.33326	-0.509265	0.610567	NA
Os01g0353633	0	NA	NA	NA	NA	NA
Os01g0353900	232.553	-0.218734	0.216188	-1.01178	0.311645	0.697926
Os01g0354175	4.25768	-0.455112	1.07368	-0.423881	0.671652	NA
Os01g0354200	432.914	0.202461	0.167864	1.2061	0.227779	0.61839
Os01g0354450	5.64146	-0.268028	1.03606	-0.2587	0.795867	NA
Os01g0354700	111.641	0.370342	0.321775	1.15093	0.24976	0.6427
Os01g0355100	31.9657	0.488174	0.536512	0.909904	0.362873	0.735943
Os01g0355175	0	NA	NA	NA	NA	NA
Os01g0355250	5037.36	0.920271	0.697701	1.319	0.187168	0.573637
Os01g0355400	0.87303	-1.96614	2.72698	-0.720995	0.470913	NA
Os01g0355500	1244.71	0.18434	0.156295	1.17943	0.238226	0.629224
Os01g0355600	4638.22	0.125181	0.140812	0.888995	0.374006	0.742416
Os01g0355700	0	NA	NA	NA	NA	NA
Os01g0355800	4.5176	0.756047	1.26324	0.598496	0.549509	NA
Os01g0355900	1149.96	0.221088	0.126539	1.74719	0.0806043	0.387518
Os01g0356400	3804.08	-0.105864	0.195582	-0.541279	0.588315	0.864018
Os01g0356450	0	NA	NA	NA	NA	NA
Os01g0356500	834.32	0.0192882	0.136766	0.14103	0.887846	0.969193
Os01g0356800	9.85463	-6.80147	3.91139	-1.73889	0.0820543	0.390663
Os01g0356900	17.314	0.598271	0.609366	0.981792	0.326202	0.711139
Os01g0356951	0.304997	1.71291	4.04453	0.423513	0.671921	NA
Os01g0357100	103.803	0.428346	0.321764	1.33124	0.183109	0.568598
Os01g0357150	0	NA	NA	NA	NA	NA
Os01g0357200	20.4543	0.442845	0.55376	0.799705	0.423882	0.776703
Os01g0357400	1.00551	2.26116	2.58613	0.874342	0.381932	NA
Os01g0357500	0.152499	0.876937	4.08047	0.214911	0.829837	NA
Os01g0357800	2197	0.30676	0.170849	1.7955	0.0725741	0.368327
Os01g0357900	827.185	-0.486826	0.188143	-2.58753	0.00966673	0.116291
Os01g0358100	2620.95	-0.109826	0.152374	-0.720766	0.471054	0.80298
Os01g0358300	109.406	0.150131	0.252286	0.595082	0.551788	0.847303
Os01g0358400	227.469	-0.348852	0.27149	-1.28495	0.198809	0.587035
Os01g0358551	0.654829	0.016278	2.74169	0.0059372	0.995263	NA
Os01g0358700	96.0495	0.158794	0.279765	0.567596	0.570309	0.856514
Os01g0358800	0	NA	NA	NA	NA	NA
Os01g0358900	0.177239	-1.04662	4.08047	-0.256494	0.797569	NA
Os01g0359400	1337.71	0.187033	0.172484	1.08435	0.278209	0.670479
Os01g0359600	798.308	0.38441	0.255739	1.50313	0.132805	0.496973
Os01g0359800	453.727	0.111581	0.21981	0.507626	0.611715	0.874538
Os01g0360100	183.736	-0.357745	0.211118	-1.69453	0.0901655	0.413081
Os01g0360150	2.73342	-1.41789	1.50163	-0.944233	0.345051	NA
Os01g0360200	2000.93	0.177391	0.245901	0.721391	0.470669	0.80291
Os01g0360333	0.919094	-0.27411	2.42639	-0.11297	0.910054	NA
Os01g0360600	1185.25	-0.00468874	0.138568	-0.033837	0.973007	0.993091
Os01g0361000	1941.56	0.128738	0.124368	1.03514	0.300605	0.689681
Os01g0361500	559.46	0.0452543	0.260559	0.173681	0.862116	0.9617
Os01g0361700	6.78362	-1.19493	0.863398	-1.38399	0.166362	NA
Os01g0361800	316.061	0.285941	0.222643	1.2843	0.199037	0.587231
Os01g0362000	722.315	-0.250539	0.134339	-1.86497	0.0621854	0.343339
Os01g0362100	1120.88	-0.341599	0.137768	-2.47953	0.0131557	0.14104
Os01g0362400	255.415	0.000556895	0.176654	0.00315246	0.997485	0.999346
Os01g0362533	32.4048	-0.444985	0.430553	-1.03352	0.301361	0.689889
Os01g0362800	25.7247	-0.385522	0.523581	-0.736317	0.461538	0.798646
Os01g0363000	0	NA	NA	NA	NA	NA
Os01g0363300	59.3991	0.090077	0.425279	0.211807	0.832258	0.952964
Os01g0363500	958.268	-0.00198772	0.154544	-0.0128619	0.989738	0.997624
Os01g0363600	16.4998	0.0596351	0.67371	0.0885175	0.929465	0.980962
Os01g0363900	2525.54	0.225326	0.145398	1.54972	0.12121	0.474551
Os01g0363950	0.142821	-1.04662	4.08047	-0.256494	0.797569	NA
Os01g0364000	142.042	-0.361911	0.223668	-1.61807	0.105647	0.444147
Os01g0364100	157.232	0.285103	0.244732	1.16496	0.244035	0.635555
Os01g0364400	2.64646	-0.406881	1.55826	-0.261113	0.794005	NA
Os01g0364412	0	NA	NA	NA	NA	NA
Os01g0364450	0	NA	NA	NA	NA	NA
Os01g0364800	137.19	0.174093	0.242561	0.717727	0.472926	0.804122
Os01g0364900	5.05009	0.581411	0.969946	0.599426	0.548889	NA
Os01g0365000	0	NA	NA	NA	NA	NA
Os01g0365300	0	NA	NA	NA	NA	NA
Os01g0366100	399.215	0.242182	0.236593	1.02362	0.306012	0.692886
Os01g0366300	51.371	-0.72617	0.343661	-2.11304	0.0345972	0.251239
Os01g0366400	2.23449	0.573312	1.61478	0.355041	0.722559	NA
Os01g0366501	0	NA	NA	NA	NA	NA
Os01g0367100	236.157	-0.171395	0.187426	-0.914467	0.360472	0.734781
Os01g0367201	4.69006	0.818002	1.09376	0.747885	0.45453	NA
Os01g0367300	2742.29	0.0154889	0.114946	0.134749	0.892811	0.97013
Os09g0458800	56.4949	1.38955	0.387171	3.58898	0.000331978	0.0104558
Os01g0367450	7.01719	-0.208775	0.937164	-0.222773	0.823712	NA
Os01g0367500	0	NA	NA	NA	NA	NA
Os01g0367700	2559.19	0.117057	0.127553	0.917714	0.358768	0.733612
Os01g0367900	9391.93	0.228219	0.177336	1.28693	0.19812	0.586133
Os01g0368000	74.2896	0.00116316	0.380558	0.00305647	0.997561	0.999346
Os01g0368500	0	NA	NA	NA	NA	NA
Os01g0368600	0	NA	NA	NA	NA	NA
Os01g0368700	0	NA	NA	NA	NA	NA
Os01g0368900	0	NA	NA	NA	NA	NA
Os01g0369000	13555.4	0.199271	0.135893	1.46638	0.142545	0.511285
Os01g0369200	11.6933	-0.592149	0.822048	-0.720333	0.47132	0.803206
Os01g0369300	0.287563	1.64677	4.04977	0.406633	0.684277	NA
Os01g0369366	0	NA	NA	NA	NA	NA
Os02g0775600	32.2876	1.38349	0.429041	3.2246	0.00126148	0.0282507
Os01g0369600	267.377	0.405426	0.192404	2.10715	0.0351043	0.25289
Os03g0252900	96.2338	1.37544	0.350503	3.92419	8.70216e-05	0.00364048
Os01g0369800	0.328906	-0.0848358	4.08047	-0.0207907	0.983413	NA
Os01g0369900	174.216	0.289666	0.276691	1.04689	0.295148	0.68463
Os01g0369950	1.28235	-2.69486	2.45553	-1.09746	0.272438	NA
Os11g0685300	335.033	1.36359	0.244677	5.57302	2.50362e-08	3.14211e-06
Os01g0370200	5.12034	-0.586894	0.956382	-0.61366	0.53944	NA
Os01g0370400	1.03918	3.45348	2.51219	1.37469	0.169228	NA
Os01g0370600	0	NA	NA	NA	NA	NA
Os01g0370750	1.74827	-4.32213	2.50395	-1.72613	0.0843249	NA
Os01g0370900	0	NA	NA	NA	NA	NA
Os01g0371200	13.6952	-0.382598	0.665678	-0.574749	0.565461	0.853039
Os01g0371300	0	NA	NA	NA	NA	NA
Os01g0371400	1.50729	-4.09233	2.16899	-1.88674	0.059195	NA
Os01g0707500	54.2328	1.3498	0.379991	3.55218	0.000382048	0.0116041
Os01g0372100	13.6094	0.0299816	0.641791	0.0467156	0.96274	0.990695
Os01g0372350	45.6268	0.245553	0.402283	0.610398	0.541598	0.841233
Os01g0372400	0	NA	NA	NA	NA	NA
Os01g0372450	0	NA	NA	NA	NA	NA
Os01g0372500	0.177239	-1.04662	4.08047	-0.256494	0.797569	NA
Os01g0372700	727.619	-0.303657	0.211365	-1.43665	0.150818	0.525026
Os01g0372866	0.152499	0.876937	4.08047	0.214911	0.829837	NA
Os01g0373200	0	NA	NA	NA	NA	NA
Os01g0373400	55.8166	0.0766558	0.328423	0.233406	0.815447	0.948612
Os01g0373500	0	NA	NA	NA	NA	NA
Os01g0373700	42.0536	-1.17713	0.436142	-2.69896	0.00695566	0.0938711
Os01g0373800	29.0172	-0.206046	0.535372	-0.384864	0.700338	0.911212
Os01g0374000	1.75085	0.899833	1.9968	0.450637	0.652252	NA
Os01g0374100	0	NA	NA	NA	NA	NA
Os01g0374200	41.8385	0.959828	0.444858	2.1576	0.0309586	0.237119
Os01g0374501	0	NA	NA	NA	NA	NA
Os01g0374600	2.06732	1.37934	1.96549	0.701776	0.482819	NA
Os01g0374900	1123.56	-0.166542	0.133355	-1.24886	0.211715	0.601382
Os01g0375000	2177.44	0.0397151	0.173375	0.22907	0.818815	0.94944
Os01g0375100	1348.15	0.148297	0.170956	0.867455	0.385693	0.751507
Os01g0375200	4288.67	-0.0170401	0.120314	-0.14163	0.887372	0.969149
Os01g0375500	267.589	-0.0344193	0.247444	-0.139099	0.889372	0.969764
Os01g0376200	27.7059	0.301883	0.467615	0.64558	0.518551	0.828583
Os01g0376600	1.3977	-0.272327	2.14686	-0.126849	0.89906	NA
Os01g0376700	738.041	-0.0986646	0.133725	-0.737819	0.460624	0.798127
Os01g0377000	11.7358	0.106528	0.700469	0.152081	0.879123	0.966492
Os01g0377250	0	NA	NA	NA	NA	NA
Os01g0377500	1945.54	-0.0798857	0.137412	-0.581358	0.560999	0.850525
Os01g0377700	824.196	-0.352607	0.146398	-2.40855	0.0160159	0.160314
Os01g0378100	49.7483	-0.885989	0.351252	-2.52238	0.0116565	0.130523
Os01g0379101	33.4475	-0.505209	0.474344	-1.06507	0.286845	0.678072
Os01g0379400	316.977	-0.0933102	0.228922	-0.407607	0.683562	0.903805
Os01g0379800	0	NA	NA	NA	NA	NA
Os01g0380800	10.3532	-1.06114	3.74524	-0.28333	0.776924	0.936546
Os01g0381325	0	NA	NA	NA	NA	NA
Os01g0382000	5.39106	-1.76666	1.0606	-1.66572	0.0957701	NA
Os01g0382200	0.800022	1.84138	2.83919	0.648559	0.516623	NA
Os01g0382400	0.304997	1.71291	4.04453	0.423513	0.671921	NA
Os01g0382450	15.8825	-1.01915	0.67464	-1.51066	0.130874	0.493854
Os01g0382500	0	NA	NA	NA	NA	NA
Os01g0382700	86.1894	0.0389159	0.266716	0.145908	0.883994	0.968085
Os01g0382900	6.18468	0.860417	1.00065	0.859854	0.38987	NA
Os01g0383001	0	NA	NA	NA	NA	NA
Os01g0383100	221.009	0.579934	0.226183	2.564	0.0103473	0.121476
Os01g0383700	5717.83	-0.0606398	0.145063	-0.418023	0.67593	0.900484
Os01g0383900	59.2407	0.246426	0.33441	0.7369	0.461183	0.798523
Os01g0384300	240.642	-0.0834768	0.18667	-0.447188	0.654739	0.892709
Os01g0384375	0.801846	-0.898686	3.2198	-0.279113	0.780158	NA
Os01g0384450	6.11117	0.149326	0.905222	0.164961	0.868975	NA
Os01g0384800	601.271	-0.668789	0.268121	-2.49436	0.0126186	0.136594
Os01g0384901	0	NA	NA	NA	NA	NA
Os01g0385000	0	NA	NA	NA	NA	NA
Os01g0385400	112.691	-0.137546	0.294069	-0.467734	0.639975	0.887681
Os01g0386500	9.76297	-2.96484	1.09909	-2.69754	0.00698539	0.0941181
Os01g0386600	8.53968	-0.950569	0.837774	-1.13464	0.256528	NA
Os01g0386700	2554.13	0.272347	0.134309	2.02776	0.0425845	0.282647
Os01g0387133	42.7968	-0.253354	0.360342	-0.703093	0.481998	0.80928
Os01g0387566	0	NA	NA	NA	NA	NA
Os01g0387865	3.25005	-2.04452	1.30926	-1.56158	0.118388	NA
Os01g0388000	44.4116	-0.411232	0.440227	-0.934138	0.350233	0.728456
Os01g0388101	15.4831	0.32785	0.648343	0.505674	0.613086	0.875533
Os01g0388200	323.522	-0.245421	0.1975	-1.24264	0.214001	0.604121
Os01g0388500	1172.05	-0.0781299	0.12689	-0.615731	0.538072	0.839711
Os01g0388700	0.457496	2.2946	3.99945	0.57373	0.56615	NA
Os01g0389200	30.1718	-0.222345	0.511626	-0.434586	0.663863	0.895752
Os01g0389700	67.671	0.500079	0.487463	1.02588	0.304948	0.692683
Os01g0390300	632.401	0.285868	0.184697	1.54777	0.121679	0.475784
Os01g0390400	777.379	0.244098	0.160168	1.52401	0.127505	0.486966
Os01g0390600	205.89	0.533082	0.218929	2.43495	0.0148937	0.152984
Os01g0390900	1542.77	-0.0999921	0.130254	-0.767668	0.442685	0.787632
Os01g0391100	245.762	-0.225256	0.183314	-1.2288	0.219148	0.609083
Os01g0391500	276.369	0.0486852	0.180647	0.269505	0.787541	0.940231
Os01g0391600	13.6356	0.994392	0.639039	1.55607	0.119691	0.472042
Os01g0391800	54.8565	-0.248874	0.383672	-0.648665	0.516555	0.82738
Os01g0391951	0	NA	NA	NA	NA	NA
Os01g0392100	204.63	-0.221475	0.207327	-1.06824	0.285412	0.675946
Os01g0392600	131.635	0.889091	0.330706	2.68847	0.00717813	0.0956207
Os01g0392800	966.248	0.11951	0.174214	0.685998	0.492714	0.814405
Os01g0393000	369.493	-0.0496906	0.215747	-0.230319	0.817844	0.94918
Os01g0393100	18.9661	-5.57612	3.84188	-1.4514	NA	NA
Os01g0393200	0	NA	NA	NA	NA	NA
Os01g0393300	1.70486	-0.306829	2.00436	-0.153081	0.878335	NA
Os01g0393400	43.1893	0.171129	0.370436	0.461967	0.644105	0.889871
Os01g0444100	29.1881	4.36412	1.68713	2.58671	0.00968962	0.116464
Os01g0495200	0	NA	NA	NA	NA	NA
Os09g0376700	48.0881	1.34959	0.404838	3.33367	0.000857093	0.0215438
Os01g0495900	953.171	0.0196215	0.14324	0.136983	0.891044	0.969764
Os01g0496900	1239.31	-0.0394108	0.16001	-0.246302	0.805448	0.945675
Os01g0497400	0	NA	NA	NA	NA	NA
Os01g0498200	2229.94	-0.0837213	0.142948	-0.585676	0.558094	0.849787
Os05g0552600	139.717	1.34704	0.283568	4.75031	2.03107e-06	0.000150799
Os03g0339900	4958.77	1.33666	0.184054	7.26231	3.80527e-13	1.28879e-10
Os01g0499300	1862.77	-0.0110079	0.120146	-0.0916207	0.926999	0.980311
Os01g0500100	9.28391	1.01215	0.794256	1.27434	0.202544	NA
Os01g0500400	45.4197	0.307591	0.374579	0.821164	0.411553	0.768987
Os01g0500500	1381.91	-0.0669662	0.135279	-0.495023	0.620584	0.878183
Os01g0500600	479.551	-0.0121701	0.174506	-0.0697404	0.9444	0.985279
Os01g0500750	2.33458	0.550439	1.74902	0.314713	0.752979	NA
Os01g0500825	13.2745	-0.478941	0.648361	-0.738694	0.460093	0.798037
Os01g0500900	439.786	-0.033585	0.147241	-0.228095	0.819573	0.949775
Os01g0501000	892.534	-0.125615	0.131855	-0.952672	0.340757	0.721249
Os01g0501700	391.156	-0.124516	0.179896	-0.692156	0.48884	0.812782
Os01g0501800	1300.31	-0.137948	0.249247	-0.55346	0.579948	0.860774
Os01g0502300	0.193842	-1.04662	4.08047	-0.256494	0.797569	NA
Os01g0502400	2047.82	-0.0224688	0.131463	-0.170913	0.864292	0.962206
Os01g0502700	347.504	-0.153142	0.187676	-0.815991	0.414505	0.770924
Os01g0502800	648.013	-0.0927664	0.148485	-0.624754	0.532133	0.837084
Os01g0502900	49.4135	-0.414797	0.349693	-1.18617	0.235554	0.626722
Os01g0503400	5558.42	0.405705	0.157383	2.57781	0.00994275	0.118467
Os01g0504100	226.807	0.231138	0.284344	0.812881	0.416286	0.771954
Os01g0504300	0	NA	NA	NA	NA	NA
Os01g0504500	2167.95	-0.0901309	0.114837	-0.784859	0.432536	0.781664
Os01g0504950	9.26679	-1.67334	0.900067	-1.85913	0.063009	NA
Os01g0505400	0	NA	NA	NA	NA	NA
Os01g0505500	46.4672	0.123084	0.381571	0.322572	0.747019	0.926651
Os01g0505600	213.889	-0.0161512	0.278904	-0.0579097	0.953821	0.987996
Os01g0505700	404.192	0.0625585	0.183339	0.341218	0.732939	0.922393
Os01g0505866	0.71659	-1.73306	3.35974	-0.51583	0.605973	NA
Os01g0506100	222.693	-0.155645	0.239605	-0.649589	0.515958	0.827142
Os01g0506200	663.121	0.201141	0.145754	1.38001	0.167584	0.546399
Os01g0507000	3317.65	0.337111	0.135526	2.48743	0.0128669	0.138555
Os01g0507300	1146.8	-0.112388	0.141829	-0.792418	0.428117	0.779709
Os01g0507500	1821.8	0.0384256	0.122057	0.314816	0.752901	0.92859
Os01g0507700	2621.08	-0.0564419	0.157269	-0.358888	0.719679	0.91689
Os01g0507900	757.603	-0.149802	0.138802	-1.07925	0.280475	0.672923
Os03g0234000	97.4305	1.33225	0.390568	3.41106	0.000647098	0.017409
Os01g0508050	0	NA	NA	NA	NA	NA
Os04g0439400	213.452	1.32607	0.285681	4.64178	3.45418e-06	0.000235915
Os01g0508300	133.66	-0.801297	0.27006	-2.96711	0.00300616	0.0523043
Os06g0347700	39.7049	1.32127	0.395243	3.34292	0.000829007	0.0210219
Os01g0509400	8.68325	-1.09099	0.82539	-1.32179	0.186239	NA
Os01g0509700	8.07295	-0.443206	0.789663	-0.56126	0.57462	NA
Os01g0509750	0	NA	NA	NA	NA	NA
Os01g0509800	0.581526	-2.7018	3.98519	-0.677959	0.497798	NA
Os01g0509900	174.838	-0.0866853	0.226254	-0.383132	0.701622	0.911711
Os01g0510100	4959.21	0.0284057	0.126394	0.224739	0.822182	0.950369
Os01g0510200	137.641	-0.675651	0.994873	-0.679134	0.497053	0.816717
Os01g0510500	1010.62	-0.00169935	0.142494	-0.0119258	0.990485	0.997624
Os01g0510600	192.197	0.278916	0.225243	1.23829	0.21561	0.605313
Os01g0510701	32.3459	-0.386023	0.407926	-0.946308	0.343992	0.723402
Os01g0510800	2277.65	0.0839955	0.131512	0.638692	0.523023	0.83243
Os01g0510901	24.5254	1.12768	0.509978	2.21124	0.0270191	0.219238
Os01g0734150	58.8944	1.31332	0.438555	2.99466	0.00274755	0.0491036
Os01g0511100	523.622	-0.149808	0.157345	-0.952097	0.341048	0.721249
Os01g0511200	913.118	-0.0462623	0.1755	-0.263603	0.792086	0.941522
Os01g0511300	2024.57	-0.102067	0.136124	-0.749808	0.45337	0.794354
Os01g0511400	0	NA	NA	NA	NA	NA
Os01g0511600	43.5167	0.26737	0.388985	0.687352	0.491861	0.814304
Os01g0511700	315.317	0.303753	0.189716	1.6011	0.109356	0.451667
Os01g0511800	191.586	-0.326305	0.238736	-1.3668	0.171688	0.553407
Os01g0512100	2222.25	-0.123393	0.118115	-1.04469	0.296167	0.685487
Os01g0512200	1015.53	0.0200079	0.138977	0.143965	0.885528	0.968729
Os01g0512400	14.7771	0.264655	0.577127	0.458574	0.64654	0.890703
Os01g0512700	169.9	0.847619	0.374763	2.26175	0.023713	0.204091
Os01g0512800	0	NA	NA	NA	NA	NA
Os01g0513100	902.795	-0.298649	0.139801	-2.13625	0.032659	0.243967
Os01g0513200	789.84	0.0646351	0.13255	0.487629	0.625812	0.880738
Os01g0513400	1492.75	-0.105775	0.128981	-0.820084	0.412168	0.769381
Os01g0513500	82.2481	0.186949	0.297372	0.628671	0.529565	0.836006
Os01g0513700	1009.39	-0.239759	0.140768	-1.70323	0.0885252	0.409354
Os01g0513800	424.478	-0.0164771	0.184503	-0.0893056	0.928839	0.980807
Os01g0513850	0.495024	0.920034	3.33861	0.275574	0.782875	NA
Os01g0513900	1241.2	0.0408046	0.197888	0.2062	0.836634	0.954103
Os01g0513950	3.70458	1.75789	1.24077	1.41677	0.156551	NA
Os01g0514000	1783.71	0.0483197	0.122062	0.395861	0.692208	0.908111
Os01g0514300	2817.5	0.0649328	0.191538	0.339007	0.734604	0.923071
Os01g0514450	5.45924	0.729352	1.05955	0.688357	0.491228	NA
Os01g0514600	1026.29	-0.095894	0.134575	-0.712568	0.476113	0.805738
Os01g0514700	10.7211	0.25323	0.807773	0.313491	0.753908	0.929305
Os01g0514850	0	NA	NA	NA	NA	NA
Os01g0515300	4.18135	-0.0139174	1.10936	-0.0125454	0.989991	NA
Os01g0516200	2.74015	-2.27942	1.67395	-1.3617	0.173293	NA
Os01g0516600	1867.54	-0.0201737	0.140225	-0.143867	0.885606	0.968729
[truncated: 35,849 more rows]
